# Supplementary material for: Exome Sequencing Identified Susceptible Genes for High Residual Risks in Early‐Onset Coronary Atherosclerotic Disease
Source: Clin Cardiol. 2024 Dec 14;47(12):e70066. doi: 10.1002/clc.70066 (PMC11645474; doi:10.1002/clc.70066)
Supplement: Supplementary file 1 — Supporting information. [file CLC-47-e70066-s001.xls]

## Sheet: Table content
Table content
Extended table 1	Phenotypic association analysis of genes related to residual inflammation.
Supplementary T1. Gene-based association tests identified 1565 genes associated with residual risk of EOCAD in five sets.
Supplementary T2. Of 1565 initial genes, 844 candidate genes were screened by P<0.05 and OR>3.5.
Supplementary T3. Of 844 genes, 336 genes were supported with evidence from CAD-related databases.
Supplementary T4. Of 336 genes, 273 genes were filtered for specific phenotype analysis.
Supplementary T5. Of 273 genes, two genes were supported with evidence from all three databases of GLGC, CARDIoGRAMplusC4D and MGI.
Supplementary T6. Of 273 genes, 42 genes were supported with evidence from the GLGC database.
Supplementary T7. Of 273 genes, 7 genes were both supported with evidence of influencing the level of LDL-C from the GLGC database and siginificantly changed LDL-C in carriers of mutations in these genes.
Supplementary T8. Of 273 genes, 1 gene was both supported with evidence of influencing serum TC from the GLGC database and siginificantly changed TC in carriers of mutations of the gene.
Supplementary T9. Of 273 genes, 1 gene was both supported with evidence of influencing serum TG from the GLGC database and siginificantly changed TG in carriers of mutations of the gene.
Supplementary T10. Of 273 genes, 33 genes were found to siginificantly change serum ApoA1, ApoB, ApoE and NHDL-C in carriers of mutations of the genes.
Supplementary T11. Of 273 genes, 19 genes were found to siginificantly change PT, or INR, or APTT in carriers of mutations of the genes.
Supplementary T12. Of 273 genes, 7 genes were found to siginificantly change both PT and APTT in carriers of mutations of the genes.
Supplementary T13. Of 273 genes, 22 genes were found to siginificantly increase CRP in carriers of mutations of the genes.
Supplementary T14. Of 273 genes, 22 genes were found to siginificantly increase fibrinogen in carriers of mutations of the genes.
Supplementary T15. Of 273 genes, 45 genes were found to siginificantly change WBC count, or neutrophil proportion, or lymphocyte proportion, or monocyte proportion in carriers of mutations of the genes.

## Sheet: Extended table1
Extended table1. Phenotypic association analysis of genes related to residual inflammation.
Mutation set	Gene	cMAF	OR	P value	CRP P(Beta)	FIB P(Beta)	WBC P(Beta)	NEUT P(Beta)	LY P(Beta)	MO P(Beta)
Nonsynonymous	FBLN5	0.011	5.65	0.01	5.19×10-5 (73.09)*	0.851(-0.47)	0.003(4.13)*	0.024(13.58)*	0.008(-13.76)*	0.24(1.47)
Broad	FBLN5	0.011	5.65	0.01	5.19×10-5 (73.09)*	0.851(-0.47)	0.003(4.13)*	0.024(13.58)*	-0.008(-13.76)*	0.24(1.47)
PolyPhen	PCSK5	0.009	4.8	0.04	0.013(22.91)*	0.883(-0.42)	0.012(3.94)*	0.275(7.6)	0.22(-7.42)	0.666(0.62)
Strict	FAM161A	0.007	6.73	0.02	7.09×10-5 (60.07)*	0.999(-0.004)	0.125(2.92)	0.022(18.8)*	0.031(-15.37)*	0.062(-3.15)
Strict	KLHL8	0.003	22.19	0.02	0.923(1.11)	0.003(9.94)*	0.01(4.91)*	0.044(16.9)*	0.186(-9.7)	0.002(-5.17)*
Nonsynonymous	RALY	0.008	5.6	0.03	0.467(-7)	0.822(-0.76)	0.028(3.43)*	0.041(16.75)*	0.097(-11.89)	0.055(-3.22)
PolyPhen	TOP2A	0.01	5.65	0.01	0.629(-4.51)	0.499(-1.64)	0.138(2.03)	0.006(16.12)*	0.025(-11.53)*	0.01(-3.08)*
Strict	CHST14	0.003	22.19	0.02	0.893(2.13)	0.855(-0.62)	0.167(2.63)	0.008(21.54)*	0.027(-15.77)*	0.038(-3.49)*
PolyPhen	C2orf73	0.01	6.46	0.01	0.973(-0.39)	0.658(-1.07)	0.234(1.62)	0.024(13.27)*	0.076(-9.11)	0.031(-2.6)*
OR and p value were calculated by Fisher’s exact test. Beta (P) represents the coefficient and p value of effect of the mutation set in genes on the corresponding clinical phenotypic markers in linear regression, and * refers to significant results. cMAF, collapsed minor allele frequency; OR, odds ratio; CRP, C-reactive protein; FIB, fibrinogen; WBC, white blood cell count; NEUT, proportion of ne…

## Sheet: Supplementary T1
Supplementary T1. Gene-based association tests identified 1565 genes associated with residual risk of EOCAD in five sets.
Mutation_set	Gene	CCDS	#Special_SNP	#Special_SNP(call_rare_90%)	#cases_RF+	#cases_RF-	#controls_RF+	#controls_RF-	cMAF	cMAF(cases)	cMAF(controls)	OR	Fisher.pval	BMI_Beta_ca	BSA_Beta_ca	SBP_Beta_ca	DBP_Beta_ca	heart_rate_Beta_ca	LVEF_Beta_ca	LVDD_Beta_ca	LVSD_Beta_ca	Hb_Beta_ca	RBC_Beta_ca	WBC_Beta_ca	PLT_Beta_ca	NEUT_Beta_ca	LY._Beta_ca	MO._Beta_ca	RDW_Beta_ca	PDW_Beta_ca	ALT_Beta_ca	AST_Beta_ca	Crea_Beta_ca	UA_Beta_ca	GLU_Beta_ca	HbA1c_Beta_ca	TC_Beta_ca	TG_Beta_ca	HDL.C_Beta_ca	LDL.C_Beta_ca	ApoA1_Beta_ca	ApoB_Beta_ca	ApoE_Beta_ca	NHDL.C_Beta_ca	CK_Beta_ca	cTnI_Beta_ca	cTnT_Beta_ca	FIB_Beta_ca	CRP_Beta_ca
Nonsy	ESPN	NM_031475	15	15	6	86	25	981	0.0282332	0.0652174	0.0248509	2.73396	0.0388835	-0.784191	-0.0260431	8.64265	2.04967	0.562827	-0.0818645	0.785168	0.65123	6.40465	0.21337	2.76764	37.9983	6.10982	-6.23614	-0.69632	0.358186	1.46794	6.4889	-0.906007	9.9733	32.7748	-0.246395	-0.320651	9.11007	8.28816	0.532402	17.736	-0.040733	0.178014	0.762305	0.621516	135.235	-4.92477	-0.172638	-1.38515	-5.46605
Nonsy	MTOR	NM_004958	18	18	6	86	23	983	0.0264117	0.0652174	0.0228628	2.97748	0.0287481	0.0803039	0.0625248	3.7376	4.73768	1.45047	-3.41005	-0.506917	-1.54975	-6.13956	-0.105887	-0.680878	28.8015	-0.958246	0.743228	0.197017	-0.0862623	-1.1585	4.55814	-9.36617	4.03251	-55.1951	-0.309533	0.0280315	-32.2979	-14.311	2.58207	-23.6725	0.0104161	-0.101687	-7.91657	-0.333042	-86.3772	NA	-0.204425	-0.50815	8.45963
Nonsy	DHRS3	NM_004753	6	6	15	77	73	933	0.0801457	0.163043	0.0725646	2.48697	0.00466844	0.550401	0.0143636	6.58887	4.28248	0.364879	-1.87969	-3.53897	-2.03989	-3.33676	-0.122131	-0.515474	-8.79341	-6.2005	4.79372	0.483551	-0.158668	0.52836	-0.137016	-2.80138	0.799467	15.3674	-0.542346	-0.506153	-9.35653	-2.94349	-0.657754	-12.0388	0.000404066	-0.0313683	-2.23205	-0.430637	45.0483	-5.72012	0.0424875	-0.643529	-1.10562
Nonsy	ZBTB40	NM_001083621	22	22	5	87	17	989	0.0200364	0.0543478	0.0168986	3.33763	0.0310274	0.6574	0.121713	-2.83757	-0.74337	-2.86399	3.71923	1.19462	-4.95	-9.75179	-0.142684	0.111291	38.5917	-0.755379	-0.855942	1.19373	-0.396088	-0.913907	-0.976584	10.1502	1.68434	39.4053	-0.0232472	-0.228114	6.93338	5.27014	2.72879	0.721775	0.0345696	0.0864729	1.4144	0.0648051	125.414	NA	0.322513	-0.359605	32.1629
Nonsy	MYOM3	NM_152372	60	60	21	71	146	860	0.152095	0.228261	0.145129	1.74121	0.0470514	0.00942196	0.0201858	5.79168	5.40197	5.7919	-1.36312	-2.41323	-0.840647	3.74178	0.0403858	1.41984	35.2668	5.22563	-4.36404	-0.365788	0.077948	0.00361999	6.01784	-12.2541	-2.7983	0.729632	-0.148189	0.242297	-5.7574	10.8679	-1.7715	-1.23435	-0.00168673	0.0253121	0.193042	-0.215766	34.1506	-1.73532	-0.176106	-0.90547	2.97306
Nonsy	IFNLR1	NM_173065	4	4	2	90	2	1004	0.00364299	0.0217391	0.00198807	11.1003	0.0372765	-2.368	-0.00120417	16.3716	18.1964	2.16825	-1.571	6.56703	10.0393	8.97516	0.00400378	-0.781745	-96.956	-2.16365	-0.981022	2.1757	-0.860247	1.29326	-14.4036	-29.7841	6.62403	33.8788	0.740794	NA	-78.8236	-46.5402	-1.95515	-67.1346	-0.161412	-0.464791	-12.0394	-2.12029	-74.1133	NA	-0.103469	3.5638	-2.86436
Nonsy	DHDDS	NM_001243564	3	3	2	90	1	1005	0.00273224	0.0217391	0.000994036	22.1861	0.0197102	-0.542689	0.0879668	-3.90837	-6.8319	5.76506	-0.32868	-1.46734	4.38632	4.08787	-0.0205319	1.15972	12.7694	6.92526	-7.69311	-1.39372	0.287962	2.9953	NA	NA	NA	87.7666	NA	NA	NA	NA	NA	NA	NA	NA	NA	NA	NA	-7.75942	1.61468	-0.248738	NA
Nonsy	FCN3	NM_003665	11	11	2	90	82	924	0.0765027	0.0217391	0.0815109	0.2506	0.0385931	0.418197	0.0807376	-3.093	-6.16592	-9.63132	-6.92342	3.4811	NA	4.5593	0.233633	3.40958	121.662	9.38274	-9.76118	-1.42322	0.958654	-4.2582	-5.17055	-21.0227	6.10981	118.587	-1.11608	0.411356	-26.6314	-25.965	-0.298792	-24.8283	-0.211057	0.0204454	-9.58851	-0.810557	-83.5976	-1.77846	-0.146101	0.326971	60.0705
Nonsy	PEF1	NM_012392	2	2	2	90	1	1005	0.00273224	0.0217391	0.000994036	22.1861	0.0197102	-0.941512	-0.00432326	17.6622	5.4387	-2.30493	1.8821	-0.549039	0.508727	3.76128	-0.0803959	-1.02285	-44.4448	-10.665	11.504	-0.219744	-0.418296	-1.26871	-7.67059	-10.5557	3.98643	-20.9906	-0.0521083	NA	-11.0118	-16.6054	13.0052	-21.0281	0.516971	-0.18513	NA	-0.806176	NA	-7.21927	NA	-1.51975	NA
Nonsy	SPOCD1	NM_001281988	12	12	10	82	50	956	0.0546448	0.108696	0.0497018	2.32913	0.0275659	0.554088	0.0214226	3.58091	2.4825	-6.20368	3.78892	0.0136895	-4.73947	2.62153	-0.0396543	-1.28119	-23.9336	-4.64842	4.06109	0.420065	-0.00752409	1.50418	-1.10973	-9.74422	-0.741406	-23.877	0.841732	-0.127328	-4.05522	14.8994	-3.87359	-6.11638	0.00870276	-0.0448548	10.6467	0.0423362	-71.1407	-3.75082	-0.18928	-1.05874	-3.66765
Nonsy	C1orf94	NM_032884	11	11	0	92	43	963	0.0391621	0	0.0427435	0	0.0438067	NA	NA	NA	NA	NA	NA	NA	NA	NA	NA	NA	NA	NA	NA	NA	NA	NA	NA	NA	NA	NA	NA	NA	NA	NA	NA	NA	NA	NA	NA	NA	NA	NA	NA	NA	NA
Nonsy	ZMYM1	NM_001289088	22	22	7	85	21	985	0.0255009	0.076087	0.0208748	3.85443	0.00633426	-1.49794	-0.0337751	1.30812	1.42337	5.65402	8.25639	0.00632515	-12.9858	-1.78503	0.091383	0.117534	27.4653	1.1221	0.741355	-2.51962	0.233164	0.0758211	-11.944	-13.4616	-0.611008	-7.65386	0.366749	-0.238848	12.434	-16.5811	-0.31221	7.69256	0.0334526	0.0244755	-8.85337	0.23374	-70.5174	-6.77306	-0.208382	-1.61151	-5.47486
Nonsy	CSF3R	NM_156039	18	18	11	81	60	946	0.064663	0.119565	0.0596421	2.13927	0.0417936	-1.02673	-0.0317106	-3.16796	-0.863975	1.36442	-11.6433	9.90936	13.8725	0.310923	-0.0117197	0.438055	-13.2226	-2.62512	3.33704	-0.308668	0.029464	-0.28138	2.5546	-2.3161	0.198555	15.1329	-0.372236	0.0690473	-2.16365	-15.8161	4.77017	-1.74013	0.160247	-0.16246	-4.21038	-0.411512	129.93	-8.97499	0.493019	-1.47433	-2.79054
Nonsy	SCMH1	NM_001172220	8	8	3	89	5	1001	0.00728597	0.0326087	0.00497018	6.7254	0.0233939	-1.08044	0.0060398	6.48741	8.12938	7.97166	-20.659	5.68499	10.8643	8.13644	0.158571	1.11877	91.9972	0.674593	0.770024	-0.605546	-0.140733	-0.584425	-9.85165	-14.7072	-10.2927	7.13633	1.04091	2.20044	60.6899	9.84536	5.97284	53.4671	0.155859	0.279002	1.25459	0.503423	-102.878	6.57612	-0.157355	0.959155	-10.2171
Nonsy	SLC6A9	NM_001328626	17	17	6	86	21	985	0.0245902	0.0652174	0.0208748	3.26688	0.0205377	-0.33525	-0.00710683	-20.0319	-6.19497	-6.21185	0.361698	-1.77735	-12.2359	0.502077	0.0402846	0.365766	1.15947	3.32062	-1.94904	-0.672338	0.574083	-0.908846	-4.03367	-0.718789	1.66033	60.5386	-0.638602	-0.316879	4.59778	7.59232	2.19604	3.3718	0.0449441	-0.0227708	-13.3494	-0.137033	58.254	-1.64778	0.701511	-0.40573	-7.4085
Nonsy	PRDX1	NM_001202431	2	2	2	90	1	1005	0.00273224	0.0217391	0.000994036	22.1861	0.0197102	-2.368	-0.00120417	-22.1474	-12.1177	-9.91012	0.186761	5.59332	6.76577	3.27249	-0.0666833	-1.59011	-49.9712	-5.83481	2.42539	1.27063	-0.720079	-1.02875	-15.9558	-22.0292	11.4642	1.99093	0.683652	0.149122	-42.8784	-23.315	-0.474915	-42.134	-0.111763	-0.142111	-12.0394	-1.17131	-55.7257	NA	-0.103469	0.899054	-4.50508
Nonsy	MOB3C	NM_201403	6	6	4	88	2	1004	0.00546448	0.0434783	0.00198807	22.6711	0.000609268	1.38972	0.076959	-5.21444	-2.39555	2.99418	8.23384	1.71434	-5.78269	8.3525	0.191372	-0.838967	27.0561	-1.13138	-0.268519	0.122109	-1.01097	-2.33989	-5.2284	-12.8892	13.3118	78.4741	-0.810684	-0.382238	-3.76381	20.6556	-6.58314	-7.2039	-0.120045	0.0955495	2.21263	-0.0272221	-37.7191	NA	-0.136401	-1.12713	14.2053
Nonsy	CYP4A22	NM_001010969	16	16	14	78	64	942	0.0710383	0.152174	0.0636183	2.63856	0.00444104	-0.788237	-0.0294438	1.06635	-2.12129	-2.12058	-3.77674	2.98083	7.8944	0.128477	-0.156203	0.272848	-14.4728	5.15046	-4.14418	-0.362301	-0.20823	2.27655	-6.72713	-7.28249	4.07525	22.0201	2.37119	-0.118108	7.13915	0.130329	1.89234	4.18404	0.0554519	-0.0722594	7.68342	-0.449417	10.0388	-4.00856	0.578926	-1.02462	-3.03025
Nonsy	PDZK1IP1	NM_005764	2	2	17	75	76	930	0.0846995	0.184783	0.0755467	2.77004	0.00122442	-0.195312	-0.0401432	-1.37784	-2.18528	3.26654	-0.578987	-1.88538	-0.664408	-5.02923	-0.0893127	1.53982	24.4441	1.70836	-2.33427	0.0757622	0.190516	-0.535904	14.4538	29.2623	-7.50239	-26.9111	-0.660206	0.143051	-12.358	-3.90663	-2.58378	-6.92252	-0.0651514	-0.053706	-5.03909	-0.247395	136.527	-7.60863	-0.0717852	0.22501	3.13382
Nonsy	GLIS1	NM_147193	23	23	13	79	65	941	0.0710383	0.141304	0.0646123	2.37974	0.0105702	0.427472	0.00432121	-0.212283	-6.72983	1.49184	2.65296	-3.37408	-3.6196	-0.906756	-0.265481	0.189373	13.1678	1.04429	-0.669075	-0.0543488	0.0890498	0.259563	-4.58161	-16.9641	-6.1307	-35.847	0.0483686	-0.0974379	5.15097	2.25717	-1.78862	6.38481	-0.013477	0.0269432	-0.924105	0.0354019	-72.691	-4.55823	-0.109751	1.37747	5.00669
Nonsy	FAM151A	NM_176782	17	17	1	91	73	933	0.0673953	0.0108696	0.0725646	0.140575	0.0162445	-2.19986	-0.0690549	-5.99511	-12.7629	-10.865	9.10824	1.08709	-1.01051	-0.754181	0.0439259	-1.6328	-4.90249	-0.561363	-0.38516	-0.338069	-0.77713	NA	5.69213	-8.38918	-15.7321	-28.6062	-1.83012	0.236669	5.32585	-48.9893	12.2088	-13.3579	0.0210015	0.0475257	NA	-0.201764	-38.8202	NA	-0.121534	-1.23035	1.24605
Nonsy	L1TD1	NM_001164835	17	17	13	79	73	933	0.0783242	0.141304	0.0725646	2.10134	0.0254384	-0.166726	-0.0316666	-0.92016	1.7625	-2.85612	5.05513	-0.244797	0.493146	5.9531	0.0338411	-1.75736	-54.2811	-1.76086	1.9641	-0.110131	-0.487957	0.962606	-3.2417	-16.8854	4.79756	-29.393	-0.436217	-0.451362	-19.0041	1.13037	2.84362	-15.2836	0.0686653	-0.0731893	2.79975	-0.446638	-44.2169	-7.21927	-0.163481	-1.61811	-2.48195
Nonsy	ANKRD13C	NM_030816	4	4	2	90	2	1004	0.00364299	0.0217391	0.00198807	11.1003	0.0372765	-0.00115632	0.0335066	17.1147	15.6026	-2.80679	3.53083	-0.728986	-0.139006	-6.44094	-0.25427	-1.97025	-88.9732	-7.87174	7.90638	0.684155	0.11442	4.16918	-18.8137	-20.2935	-13.9556	-22.2173	-0.385379	-0.283225	-17.6674	-26.8878	-1.84812	-14.8684	-0.0686839	-0.0130197	0.594918	-0.438144	-62.7383	NA	-0.13339	-1.30316	-2.54188
Nonsy	MIGA1	NM_001270384	11	11	5	87	17	989	0.0200364	0.0543478	0.0168986	3.33763	0.0310274	-0.467212	0.0482572	-6.7541	-5.15755	-9.9676	9.20553	-2.04321	-2.36019	-2.14956	-0.0552799	-0.446165	-13.9852	0.0837036	1.27273	-0.980091	-0.534009	0.711587	-2.03357	-11.5534	0.207648	25.8205	-1.49504	-0.304563	6.19664	-9.28098	2.27376	1.69394	0.034714	-0.233163	15.3884	-0.413582	-80.1509	-3.90291	-0.154194	4.93558	-4.3345
Nonsy	BCL10	NM_001320715	2	2	3	89	7	999	0.00910747	0.0326087	0.00695825	4.79811	0.0443239	0.176145	0.145238	-1.41348	1.3022	1.24202	1.98179	-3.89154	-2.05992	-10.7734	-0.203647	-2.02797	18.3798	-5.98823	4.41693	1.69487	-0.701337	0.560455	-6.30496	-7.01974	-6.33518	-42.1519	-0.675304	-0.371044	-7.81368	-25.4184	0.191449	-6.0589	-0.128424	0.0344678	-6.08214	-0.232189	-45.6068	NA	0.372942	-1.08554	15.9457
Nonsy	GBP5	NM_052942	15	15	0	92	41	965	0.0373406	0	0.0407555	0	0.0427017	NA	NA	NA	NA	NA	NA	NA	NA	NA	NA	NA	NA	NA	NA	NA	NA	NA	NA	NA	NA	NA	NA	NA	NA	NA	NA	NA	NA	NA	NA	NA	NA	NA	NA	NA	NA
Nonsy	ALG14	NM_001305242	2	2	2	90	1	1005	0.00273224	0.0217391	0.000994036	22.1861	0.0197102	1.74365	0.0699033	-14.3307	-0.0368591	9.85825	9.055	0.682957	-1.31541	25.0561	0.804726	-1.16013	15.639	-13.3825	8.08976	1.73468	-0.89555	-2.285	-8.66828	-14.2888	24.1636	80.1026	-0.733568	-0.292971	-40.4432	55.9491	-14.4815	-41.2383	-0.308162	-0.0693867	1.07082	1.08659	-50.8247	NA	-0.15332	-2.08891	0.0841906
Nonsy	TRMT13	NM_019083	5	5	1	91	69	937	0.0637523	0.0108696	0.0685885	0.14936	0.0243232	-0.430397	0.10102	4.67002	7.20638	2.74436	NA	NA	NA	-0.250768	-0.230235	-1.96163	-8.60653	-8.59013	8.1521	0.390123	-0.742679	-3.64534	-8.93958	-27.9237	-10.9909	-38.0584	-1.08234	NA	29.9589	-31.5073	-2.26413	35.944	-0.236062	0.364825	-1.87789	0.752907	-78.4437	NA	NA	-0.343383	-3.59292
Nonsy	VCAM1	NM_001199834	11	11	8	84	30	976	0.0346084	0.0869565	0.0298211	3.09355	0.010687	-0.597855	-0.0169653	4.24515	1.79279	1.44275	-6.99998	3.54839	5.02372	-1.52673	0.242209	-0.69159	32.4878	-4.71371	1.52182	2.70713	0.257108	-1.93666	-3.30267	-13.3142	2.7059	2.18421	-0.63326	0.201756	-6.12809	-9.76787	1.17365	-8.75772	-0.0701299	-0.0529472	-1.86722	0.0474867	-106.204	NA	-0.216147	-0.478045	5.92382
Nonsy	FNDC7	NM_001144937	14	14	13	79	79	927	0.0837887	0.141304	0.0785288	1.92952	0.0477032	-0.230911	-0.0384005	4.13642	5.70706	-0.407931	-0.672812	0.231281	0.282506	-3.00971	-0.118815	0.212331	-5.01934	3.84729	-3.58416	-0.352996	-0.216774	-0.435143	-0.980187	4.42747	-2.43888	-5.30744	-0.36359	-0.37408	-1.78417	3.35634	-1.32606	-1.14988	-0.0324342	0.023092	-3.48802	0.0908477	238.488	-4.36489	0.358934	1.60272	3.47403
Nonsy	WDR47	NM_001142550	9	9	3	89	7	999	0.00910747	0.0326087	0.00695825	4.79811	0.0443239	0.662089	0.0589585	10.0102	9.48479	5.61594	7.01655	-0.530406	-0.906358	-0.622514	-0.0345151	-1.49936	8.34873	-5.19223	4.86669	1.52265	-0.230338	-2.75141	-2.06214	-10.8935	-1.5535	-18.4251	-0.343398	-0.241039	-33.089	16.9527	0.211775	-17.9203	0.0477553	-0.0682707	-2.90658	-0.329349	-90.505	NA	-0.259835	-1.18013	-11.4209
Nonsy	AMPD1	NM_000036	17	17	0	92	43	963	0.0391621	0	0.0427435	0	0.0438067	NA	NA	NA	NA	NA	NA	NA	NA	NA	NA	NA	NA	NA	NA	NA	NA	NA	NA	NA	NA	NA	NA	NA	NA	NA	NA	NA	NA	NA	NA	NA	NA	NA	NA	NA	NA
Nonsy	CERS2	NM_022075	4	4	2	90	80	926	0.0746812	0.0217391	0.0795229	0.257419	0.0385764	1.4666	0.188937	3.11485	-0.503662	15.9078	3.53281	-3.88905	-2.78093	-4.88633	-0.169722	0.08581	7.9617	-0.0915896	-1.37772	2.55652	-1.24363	1.82878	-5.79799	-1.50702	5.39939	-22.9077	-0.598213	-0.336736	-11.1867	11.6093	1.58664	-19.5321	9.53207e-06	0.00258204	1.12749	-0.35844	87.1529	NA	0.649884	-1.91609	20.0745
Nonsy	TMOD4	NM_013353	10	10	5	87	9	997	0.0127505	0.0543478	0.00894632	6.34449	0.00404187	0.45897	0.0150126	1.30188	-2.57788	3.38445	0.286643	-2.75789	-6.60992	-1.10292	0.065729	-0.305541	2.79468	-5.04343	2.9611	1.72803	0.754545	-0.290388	0.922173	-7.49545	2.2551	34.0056	-0.775508	-0.273	-8.65918	2.15925	-1.86119	-6.30416	-0.0611813	0.0219256	-8.79482	-0.0764209	-82.9443	NA	0.238291	-0.278145	-7.55911
Nonsy	TCHHL1	NM_001008536	18	18	11	81	44	962	0.0500911	0.119565	0.0437376	2.96501	0.00422413	-1.04592	-0.0213314	-4.94236	-6.13887	3.33038	-1.65096	2.82387	5.93726	10.0662	0.192364	0.238303	-7.59988	2.32588	-1.9597	-1.33362	-0.367321	-0.294096	-6.59704	-9.26201	9.2298	-13.8625	-0.232563	0.248582	0.877715	1.5313	4.5904	-7.16689	0.0832633	-0.0337331	10.2271	-0.597098	-38.8626	-4.57668	-0.116447	-1.74382	-1.71557
Nonsy	IVL	NM_005547	10	10	5	87	10	996	0.0136612	0.0543478	0.00994036	5.70675	0.00566574	0.865226	-0.0146562	8.43124	10.1111	1.5334	-8.67701	7.98676	15.2148	7.73174	0.141667	-1.98968	-9.88893	0.760761	-0.0149164	0.647409	-0.108727	0.206898	0.618317	-9.82346	10.2927	44.0573	-0.646032	-0.450639	-26.9495	2.20964	0.288417	-13.1839	0.00771496	-0.0886324	-2.73929	-0.17046	-69.8366	NA	-0.274835	0.0860758	-14.413
Nonsy	LOR	NM_000427	9	9	0	92	57	949	0.0519126	0	0.05666	0	0.0115893	NA	NA	NA	NA	NA	NA	NA	NA	NA	NA	NA	NA	NA	NA	NA	NA	NA	NA	NA	NA	NA	NA	NA	NA	NA	NA	NA	NA	NA	NA	NA	NA	NA	NA	NA	NA
Nonsy	SLC27A3	NM_001317929	43	43	21	71	140	866	0.14663	0.228261	0.139165	1.8283	0.0298081	0.310693	-0.030125	1.53369	1.07728	0.451941	0.329898	-2.73532	-0.58486	-2.11244	-0.00934142	0.62182	13.6969	2.6183	-2.486	-0.264397	-0.0443447	-0.984943	-8.88045	-7.87805	-0.0836284	8.26376	0.176156	-0.0936458	16.9858	-4.51683	2.20361	15.3623	0.0937533	0.062913	0.146561	0.186524	-11.4644	-6.8501	0.301934	-1.46872	-0.121499
Nonsy	FAM189B	NM_001267608	25	25	32	60	227	779	0.235883	0.347826	0.225646	1.82902	0.0103035	-0.29798	-0.0023481	-1.54546	-3.80889	3.20388	4.46717	-2.01394	-7.62492	-5.39636	-0.0734714	0.324759	24.3864	2.36437	-2.21299	0.262158	-0.00234041	0.452914	6.88779	14.5497	-4.7459	10.9688	-0.725324	-0.265715	-3.18645	-1.56484	1.09834	-2.39333	0.00268629	0.00348748	-1.10289	-0.246932	104.163	-5.2569	0.338496	-0.729693	10.9997
Nonsy	ACKR1	NM_002036	7	7	3	89	4	1002	0.00637523	0.0326087	0.00397614	8.40881	0.0155553	-0.243033	0.16304	-0.959627	0.737979	29.9811	-1.37669	-3.56713	1.73969	-3.43222	-0.177608	3.27487	12.1573	12.4956	-9.85431	-1.02667	-0.878824	2.61202	43.4651	-2.03042	-11.872	-19.567	-0.729521	-0.363707	-11.6995	-18.55	3.20612	5.77226	0.0689463	-0.0761312	-0.804244	-0.585048	13.8432	NA	0.975435	-0.876038	20.2068
Nonsy	FCRL6	NM_001284217	10	10	0	92	55	951	0.0500911	0	0.054672	0	0.0113709	NA	NA	NA	NA	NA	NA	NA	NA	NA	NA	NA	NA	NA	NA	NA	NA	NA	NA	NA	NA	NA	NA	NA	NA	NA	NA	NA	NA	NA	NA	NA	NA	NA	NA	NA	NA
Nonsy	HSPA6	NM_002155	10	10	4	88	12	994	0.0145719	0.0434783	0.0119284	3.75737	0.0384036	-0.68801	0.0680822	0.135086	3.81445	2.92497	0.913044	-2.79374	0.458836	-9.08863	-0.325201	-0.615937	25.1696	1.06663	-1.09774	-2.19074	-0.162062	0.576847	-16.4197	-14.6517	-11.6144	-18.0805	0.761731	4.21687	8.39954	-2.56041	-0.650239	2.67752	0.113102	-0.12357	-16.2502	-0.51243	-98.3963	-7.75942	-0.12115	-1.48667	-10.2012
Nonsy	FCGR3B	NM_000570	4	4	2	90	2	1004	0.00364299	0.0217391	0.00198807	11.1003	0.0372765	2.09911	0.0949601	0.865069	0.198445	-3.09938	0.557445	4.14942	1.75582	-2.60295	-0.225428	-1.09216	16.2632	-1.26454	0.383545	1.19548	-0.872106	-0.0430175	-6.342	-13.299	6.74201	179.649	-0.426325	0.0409383	19.0334	41.5095	-1.09385	7.57802	0.0802811	0.196499	8.39846	0.495667	-15.3192	NA	-0.128258	1.20916	57.8287
Nonsy	TMCO1	NM_019026	4	4	2	90	2	1004	0.00364299	0.0217391	0.00198807	11.1003	0.0372765	-0.261288	0.0290194	-17.2556	-9.51527	2.77493	5.90264	-0.418605	-1.10838	4.40612	0.385286	1.74066	64.7239	-0.896242	-2.34684	1.01154	-0.89555	-2.285	-3.56537	27.369	2.94142	-21.5745	-0.209912	-0.471435	-27.4508	16.3851	-14.2213	-19.3844	-0.338488	0.0395527	3.00418	-0.430586	342.904	NA	0.203802	-0.510766	26.4232
Nonsy	RCSD1	NM_001322923	8	8	4	88	13	993	0.0154827	0.0434783	0.0129225	3.46566	0.0470819	-0.294128	-0.0190326	0.998667	-0.443895	9.6359	5.07886	1.0479	-10.4784	8.80688	0.374499	-1.50979	-22.8802	8.19811	-9.65752	0.789126	0.00495616	-1.92104	-4.99144	-12.4214	2.6796	13.4698	-1.55152	-0.421447	38.7937	-0.309509	6.66781	30.074	0.118951	0.128254	2.04103	0.282818	-74.777	NA	-0.170676	-1.74858	-5.89379
Nonsy	METTL18	NM_033418	6	6	3	89	4	1002	0.00637523	0.0326087	0.00397614	8.40881	0.0155553	-0.258019	0.103238	9.47285	14.3878	1.98706	3.02733	0.682957	-1.31541	7.09919	0.141355	-1.58907	-15.4686	-4.74099	2.08636	0.905087	-0.554796	-0.00176774	-13.433	-15.2014	33.8853	33.107	-0.57416	-0.471435	-30.742	10.1977	-2.41883	-39.1767	-0.2683	-0.170277	7.36645	-0.0993393	-108.38	NA	-0.235362	-1.239	-4.58635
Nonsy	METTL11B	NM_001136107	6	6	12	80	46	960	0.0528233	0.130435	0.0457256	3.12555	0.00204877	0.766032	0.0342484	-2.32044	-0.444613	-3.00219	4.02981	-3.0229	-0.656403	-2.00787	-0.0336299	-0.578327	-18.2049	-1.95348	1.54285	-0.194033	-0.295431	0.90775	4.69085	19.1413	-1.36789	-3.58592	0.0539423	-0.221941	1.38886	-12.6388	-3.34067	4.14907	-0.0473489	0.103587	1.7602	0.371642	-65.0296	20.4055	0.0510799	-1.62852	0.631102
Nonsy	DHX9	NM_001357	9	9	3	89	6	1000	0.00819672	0.0326087	0.00596421	5.60051	0.032992	-0.246216	-0.0383609	-1.68226	-2.43437	6.98263	3.84493	0.212362	4.7421	6.1163	0.0742278	0.442133	-79.0717	16.7753	-11.8647	-3.46382	-0.394595	2.91318	2.58557	6.86848	1.11835	-55.6909	0.278203	-0.425781	7.6906	9.58132	4.0951	1.79269	-0.0299098	0.0760423	-0.116674	1.47635	-14.1407	NA	-0.0896689	-1.27765	1.70434
Nonsy	MFSD4A	NM_181644	10	10	2	90	84	922	0.0783242	0.0217391	0.083499	0.244106	0.039515	1.19603	0.0830077	-2.24255	-0.99321	-9.07199	15.3089	2.90819	-11.2746	-7.90864	-0.300795	0.0638009	48.8775	-3.20851	4.24981	-1.42963	-1.06164	-2.44456	-9.93534	-10.5667	12.7045	148.732	-0.787449	-0.279775	5.61048	7.40594	-6.4476	4.94442	-0.0741437	0.13048	-0.76645	0.289921	-14.0958	NA	-0.128258	0.382771	29.1866
Nonsy	RAB29	NM_001135664	3	3	2	90	2	1004	0.00364299	0.0217391	0.00198807	11.1003	0.0372765	0.0566058	0.0418083	-1.53417	4.45469	6.89709	4.36781	-0.317558	1.31173	-3.15409	-0.256735	-1.77999	-32.7701	-4.01201	4.21057	1.092	-0.339946	-1.60185	0.592707	-15.8609	-13.355	-123.116	-0.094265	-0.156214	-27.4312	-17.7782	1.85146	-27.4647	0.110107	-0.0378718	-4.45375	-1.24397	-77.6365	NA	-0.168501	-0.691719	-6.63379
Nonsy	PYCR2	NM_001271681	4	4	9	83	34	972	0.0391621	0.0978261	0.0337972	3.09508	0.00708241	-1.24438	0.00429817	-3.22094	-4.40016	-5.07038	4.18224	-0.615413	-3.31583	0.460878	0.204654	-0.444997	-12.049	-3.29347	2.64253	0.262247	0.274985	-0.713478	-11.5778	-14.621	8.61472	18.7611	0.0246253	-0.0413894	1.02592	-21.1799	5.47245	-4.1478	0.00472038	0.00691537	-2.39467	-0.378542	-65.5758	-4.4736	0.253111	-1.15325	6.47182
Nonsy	ACBD3	NM_022735	9	9	13	79	53	953	0.0601093	0.141304	0.0526839	2.9549	0.00212766	-0.162396	-0.004587	-3.97167	0.164515	3.16988	5.96661	-0.635919	-0.919809	3.26821	0.0870511	0.129973	-21.2413	2.0608	-1.75526	-0.284947	-0.447518	1.01671	-0.495051	6.61563	5.58425	-15.4814	-0.0733658	-0.394601	-25.9041	5.21323	-1.32841	-16.7834	-0.0092796	-0.0873349	1.96572	0.0157042	-41.0186	20.4055	-0.184532	-1.12215	-4.52764
Nonsy	MIXL1	NM_001282402	3	3	0	92	46	960	0.0418944	0	0.0457256	0	0.0275309	NA	NA	NA	NA	NA	NA	NA	NA	NA	NA	NA	NA	NA	NA	NA	NA	NA	NA	NA	NA	NA	NA	NA	NA	NA	NA	NA	NA	NA	NA	NA	NA	NA	NA	NA	NA
Nonsy	HIST3H2BB	NM_175055	3	3	2	90	1	1005	0.00273224	0.0217391	0.000994036	22.1861	0.0197102	-3.0791	-0.197389	-15.4696	-8.62354	3.80317	1.57094	-2.02666	-0.743872	-8.87964	-0.192695	3.89054	47.1923	12.3437	-12.4041	-3.22473	0.208186	3.39683	-2.60272	42.7885	-16.1127	-61.1414	1.36207	NA	7.39325	-34.7154	-9.14547	19.5742	-0.00432027	0.000125867	-4.16738	-0.0268052	430.13	NA	0.722016	-1.0015	73.0877
Nonsy	CCSAP	NM_145257	3	3	3	89	4	1002	0.00637523	0.0326087	0.00397614	8.40881	0.0155553	-0.378091	0.010634	3.80232	4.85232	8.0837	10.1505	-0.431682	-1.82472	7.79404	0.194602	-1.30819	11.8819	4.67381	-3.02283	-0.672788	-0.613237	-1.87898	1.30936	-11.8775	-5.20113	-34.502	-1.29575	-0.348414	-39.4403	13.4271	-3.25861	-22.6472	-0.0477506	-0.0489532	-1.93567	-0.398665	-58.5405	NA	-0.172137	5.64997	-5.35393
Nonsy	ACTA1	NM_001100	2	2	2	90	0	1006	0.00182149	0.0217391	0	Inf	0.00695057	-0.454402	-0.131293	-3.48205	1.6857	13.3332	1.01499	NA	NA	7.24958	-0.0867879	6.99041	-48.6248	9.77292	-8.89604	-1.92601	0.987907	2.81352	4.6747	-0.888654	0.0418218	-64.6641	2.1634	NA	20.2101	-12.3621	-0.0405875	18.3283	0.31129	-0.153381	NA	NA	224.156	NA	NA	-2.15943	NA
Nonsy	MAP10	NM_019090	19	19	24	68	171	835	0.177596	0.26087	0.16998	1.72244	0.0329794	-0.110246	-0.0277979	-0.0852156	-0.836149	2.13887	-5.35932	3.64097	8.14425	6.03303	0.140312	-0.937074	-9.66984	-1.91412	1.47773	-0.260659	-0.0739115	-0.271382	-7.0555	-15.2324	4.15319	39.8131	-0.352899	0.23782	3.84784	0.327069	-1.60983	11.3785	-0.0598116	0.0475603	-0.983506	0.0303918	-76.3192	-6.45007	-0.159186	-0.988878	-5.16425
Nonsy	OR14A16	NM_001001966	7	7	5	87	7	999	0.010929	0.0543478	0.00695825	8.16878	0.00183156	-0.176215	-0.0424993	-0.753589	-4.10339	-4.12201	-6.76246	5.17051	8.22679	0.387262	0.105717	-1.22908	0.760055	-7.23918	5.57828	-0.333333	0.267943	-0.597806	-1.3615	-8.87479	11.9491	34.6964	-0.219129	0.112045	-32.4718	2.45572	-2.75475	-6.52782	-0.0742725	-0.0331529	-0.571913	-0.297799	-1.92976	-7.75942	-0.0976806	-1.50096	-1.77498
Nonsy	RNF144A	NM_014746	2	2	2	90	0	1006	0.00182149	0.0217391	0	Inf	0.00695057	1.16426	0.295756	19.5232	9.88965	26.1677	-8.11824	-3.51069	-1.42968	-15.4968	-0.450711	-1.29453	33.3486	-8.36781	6.53721	2.32598	-1.47722	0.0537657	3.63251	9.79083	12.9828	-65.4504	-0.3908	-0.363707	-11.6995	-17.1254	9.60486	-21.9264	0.0689463	-0.0761312	-0.804244	-0.585048	1.98429	NA	1.3367	-1.50366	20.5733
Nonsy	GREB1	NM_014668	44	44	19	73	124	882	0.130237	0.206522	0.12326	1.85016	0.0337568	-0.260318	-0.0151033	8.84789	1.74951	1.53337	-1.56375	-3.52151	-2.11524	-1.30626	0.0522066	0.361417	-4.18704	-4.58712	3.36246	0.464764	0.292885	-0.760492	-2.39263	9.12305	1.43896	-18.5364	-0.381799	-0.0639863	-2.05397	7.60382	1.33058	-6.52011	-0.0193161	0.0204942	1.66122	0.106238	60.1233	7.48907	0.0255908	-1.13338	1.64447
Nonsy	SULT6B1	NM_001032377	13	13	4	88	8	998	0.010929	0.0434783	0.00795229	5.65392	0.0135455	-1.14871	-0.124884	-2.50994	-2.41366	-0.840157	3.23395	-0.0435307	0.667835	3.33569	0.00382272	-0.510731	-54.5637	8.06519	-6.01584	-2.19163	0.902367	-0.15132	-4.21132	-0.351018	6.25194	-56.7579	0.45807	-0.277583	-0.392209	4.23767	2.49387	-8.3033	-0.0418873	0.10881	2.59676	-0.135459	-26.4659	NA	-0.0896689	-1.27713	-3.95497
Nonsy	MSH6	NM_001281493	22	22	15	77	97	909	0.102004	0.163043	0.0964215	1.82423	0.0486163	0.356441	-0.0270431	-6.50494	-4.02192	-3.29027	-1.7297	2.32851	3.18247	3.93413	0.0131126	0.334154	-8.86228	-0.136561	-0.360567	0.193567	-0.2376	0.161252	6.39127	-9.24201	1.72906	-57.1504	0.690181	-0.234289	-0.809499	0.811315	0.412168	2.4191	-0.0295225	0.0401875	5.28011	0.315865	21.733	-5.91871	0.0253419	-1.20187	-2.31708
Nonsy	ZNF638	NM_001014972	36	36	4	88	112	894	0.105647	0.0434783	0.111332	0.363061	0.0491841	0.49821	-0.0562742	2.69286	5.24416	3.14067	-0.741163	1.65506	2.54837	8.84969	0.236827	-1.87823	-4.30461	9.52976	-8.75849	0.0661612	0.0108528	-0.0507657	15.0564	-2.37157	7.82548	-18.3671	-0.684127	-0.384371	-60.9571	23.4178	-4.48455	-8.42236	-0.124951	-0.00212787	-3.06612	-0.343585	-42.8873	NA	-0.174283	-1.96618	-5.49753
Nonsy	DYSF	NM_001130980	58	58	23	69	164	842	0.17031	0.25	0.163022	1.71042	0.041774	-0.389812	0.0304236	-0.901412	-0.890069	4.48826	-1.76385	-0.35422	2.40706	5.84333	0.0783514	1.29709	-8.53699	4.17355	-4.24428	0.0841623	-0.0180174	0.239398	7.79723	-7.65168	2.5906	-2.92463	-0.481037	-0.272215	-23.5943	-0.0297149	-0.465548	-18.9757	-0.0352213	-0.0431215	2.40031	-0.121698	-26.8413	-6.40274	-0.0609914	0.208078	-5.80147
Nonsy	DUSP11	NM_003584	8	8	4	88	4	1002	0.00728597	0.0434783	0.00397614	11.3292	0.00249094	1.40837	0.171276	-4.24595	-0.552433	0.14508	-0.175327	0.589083	1.15999	-11.9645	-0.303633	-0.503318	73.0753	-3.38052	1.16638	0.692558	0.0575506	-2.23391	-3.18366	-8.55448	5.54431	-26.7139	0.121389	0.0542156	-19.9907	-16.8558	4.22146	-25.1156	-0.0310975	-0.0492794	-5.02817	-0.688208	-39.8692	NA	0.622368	-0.306315	30.5484
Nonsy	PTCD3	NM_017952	18	18	9	83	39	967	0.0437158	0.0978261	0.0387674	2.6851	0.0147911	-0.650196	-0.0547317	5.63617	4.14997	3.54934	-2.02162	-2.87413	-1.74153	-4.95907	-0.0385244	0.448849	-0.224286	2.85114	-1.26069	-1.24333	-0.70843	0.0589783	-1.87483	-3.62439	-2.35809	-37.1623	2.86398	0.764211	-15.0125	-6.26361	-4.42694	-0.0943671	-0.13202	-0.0511678	-10.9224	-0.478173	109.276	-4.57041	-0.00947185	-0.350035	6.22402
Nonsy	ZNF2	NM_001291605	3	3	3	89	6	1000	0.00819672	0.0326087	0.00596421	5.60051	0.032992	0.23629	-0.0835629	1.12573	1.6888	12.4287	-7.03693	5.97072	7.18269	6.81646	-0.0715442	5.03586	-84.5733	-3.82886	4.04888	0.918083	0.374686	3.52503	8.3063	-10.8855	3.90216	-97.385	0.867756	-0.72536	-4.79953	-16.2324	5.80559	-8.83057	0.226103	-0.231716	32.6849	2.43505	200.19	NA	-0.237014	-0.942905	NA
Nonsy	PROM2	NM_001321070	15	15	6	86	25	981	0.0282332	0.0652174	0.0248509	2.73396	0.0388835	-0.563042	-0.045338	4.03907	4.29823	1.35128	3.15747	-3.21983	-1.8005	-9.73618	-0.369809	1.16036	32.6592	3.55967	-2.90253	0.940364	0.409747	-0.313653	-10.0535	11.9812	-4.9315	-72.0304	-0.808751	-0.336736	-16.9942	1.28655	-1.72322	-15.3492	-0.0581397	-0.0164204	1.12749	-0.35844	451.521	0.4013	0.429213	-1.71413	20.0745
Nonsy	ARID5A	NM_001319085	8	8	10	82	47	959	0.0519126	0.108696	0.0467197	2.48545	0.0222842	-0.073193	-0.0263798	-0.93176	-1.55594	3.2029	7.02422	-0.14123	-5.57252	7.01409	0.135485	1.663	-13.1527	5.61525	-5.03056	-0.756847	-0.0665969	1.42816	-0.214966	-9.15276	3.17439	3.58281	0.215745	-0.233099	-8.32278	2.98652	-2.15067	1.27298	-0.082942	-0.00627629	2.2532	-0.115503	43.9841	-3.1859	-0.155151	-1.72011	-2.96806
Nonsy	UNC50	NM_001330354	3	3	4	88	8	998	0.010929	0.0434783	0.00795229	5.65392	0.0135455	-0.996472	-0.00140043	-11.1501	-8.32436	0.376067	-0.49405	-3.62528	5.11734	0.487155	-0.0257398	1.01839	55.372	9.14591	-8.57026	-0.335364	0.0329875	-1.66483	-7.00586	-18.6887	2.17795	126.974	-1.48515	-0.114653	22.7492	-14.2302	8.69073	18.2049	0.12485	0.0304128	-9.58851	-0.398932	-102.948	6.57612	0.465881	0.620921	25.1961
Nonsy	LONRF2	NM_198461	7	7	3	89	4	1002	0.00637523	0.0326087	0.00397614	8.40881	0.0155553	-0.943498	-0.0241142	-9.60678	-14.8053	6.48404	-2.3945	-3.34503	-0.522252	-6.54756	-0.250857	0.105415	23.8963	-5.08603	4.00607	0.958146	0.165645	-0.45735	1.59295	-7.75238	0.690783	-0.322911	-1.0687	0.033946	-11.1835	-19.007	8.87502	-26.8098	0.026355	-0.0711635	-6.11496	-0.549477	-49.377	NA	0.431076	-0.105099	-0.821653
Nonsy	RPL31	NM_001098577	2	2	2	90	0	1006	0.00182149	0.0217391	0	Inf	0.00695057	0.124821	0.22223	-25.3825	-12.0029	15.5012	-4.9923	-5.0934	-1.84321	-9.2053	-0.211269	0.47611	12.4816	4.94214	-5.05137	-0.207897	0.351159	-1.6769	-4.68523	17.0777	4.87533	50.2564	-0.0176313	0.333499	-9.39045	17.7166	2.97519	-13.7177	0.182674	-0.161881	3.00677	-0.665309	368.351	NA	1.61287	-1.06815	2.67394
Nonsy	POLR1B	NM_019014	19	19	8	84	36	970	0.0400729	0.0869565	0.0357853	2.56302	0.0254323	0.000899322	-0.0888986	-2.68982	2.18842	3.49714	4.59769	-2.72453	-4.48858	8.63962	0.262558	3.54627	41.6071	9.82026	-7.96799	-1.04839	0.570414	-0.0883061	11.7555	29.5365	2.20005	13.4276	-0.241015	0.588277	8.69223	20.3295	-1.7886	25.6805	-0.0607679	0.0769562	-4.35316	0.609628	29.6157	17.6025	-0.141043	-1.06053	-7.04274
Nonsy	TFCP2L1	NM_014553	10	10	11	81	58	948	0.0628415	0.119565	0.0576541	2.21753	0.038862	-0.311038	-0.0215597	0.965969	0.897607	1.96862	1.03573	2.21266	-3.55686	0.113916	-0.0598241	-0.214016	-18.4278	4.79933	-3.97753	-0.505478	-0.0187169	2.65796	-5.08755	-7.00459	10.8337	47.2192	0.59709	0.584158	14.0217	12.141	-0.999014	22.5742	-0.0113407	0.0299004	-3.84415	0.518845	-83.7767	6.67303	0.104346	2.76865	-4.59724
Nonsy	ARL6IP6	NM_152522	4	4	2	90	2	1004	0.00364299	0.0217391	0.00198807	11.1003	0.0372765	0.133636	-0.0838446	-9.54999	-3.88505	-17.2852	4.30744	-1.91574	-1.38625	-5.24963	0.189705	1.18971	35.5627	3.77421	-7.0424	2.10842	-0.168242	1.31331	6.37256	32.4566	-17.8514	-37.2448	-0.284801	-0.357518	-10.201	-38.4908	-13.2766	10.1106	-0.36036	0.167522	-9.1316	0.0719136	334.093	NA	0.182941	0.695622	26.5216
Nonsy	CERS6	NM_001256126	7	7	3	89	7	999	0.00910747	0.0326087	0.00695825	4.79811	0.0443239	-1.41113	0.22223	-0.172774	-13.8561	12.5775	1.26433	-3.13111	-2.51668	-4.88433	-0.161695	-1.24699	31.8302	-0.612898	1.53515	-0.928059	-0.129116	-0.33478	-10.945	-14.5685	-5.67567	-61.6495	-0.238215	0.333499	11.2254	20.1903	0.283267	10.8957	0.0704005	0.0733795	3.00677	-0.665309	-29.8001	-5.61789	-0.0749032	-1.63546	-5.05971
Nonsy	SP3	NM_001172712	6	6	3	89	3	1003	0.00546448	0.0326087	0.00298211	11.2134	0.00945896	0.408515	-0.0194584	-1.42428	1.12624	-3.35941	6.66328	-4.17382	-2.59254	6.06965	0.133469	-0.987684	-2.29515	5.33063	-3.95797	-0.647693	0.790987	NA	7.42701	0.7192	-10.1915	-29.589	0.863093	0.160545	11.6934	-6.89986	-2.28368	10.0789	-0.0257324	0.0755594	6.93844	0.330059	-62.3549	-6.09668	-0.198485	-1.33888	1.24605
Nonsy	SCRN3	NM_024583	5	5	7	85	20	986	0.0245902	0.076087	0.0198807	4.05157	0.00509416	1.47509	0.0297861	2.92775	4.23172	7.02702	4.62025	-0.551522	0.380462	-1.66081	-0.122881	0.399496	-1.57034	3.4707	-2.20002	-1.47178	-0.243118	1.7646	12.3748	-13.0553	-8.67821	-43.2322	0.187423	-0.377626	-20.8169	-10.0534	-1.28399	-7.62538	0.0298779	-0.0656245	-0.561371	-0.582386	-32.9002	-8.05299	-0.180105	-1.15883	-7.2622
Nonsy	WIPF1	NM_001077269	12	12	6	86	26	980	0.0291439	0.0652174	0.0258449	2.62634	0.0447118	0.676231	0.0364418	-5.56088	-1.65696	8.22864	2.69205	0.24641	1.39588	-2.62169	-0.161023	3.49966	-25.7882	11.7022	-9.20988	-1.63902	0.0636302	0.478412	12.9334	-2.09378	-7.13697	-65.129	0.475995	1.34644	-9.70854	2.53879	0.0523489	-8.84363	-0.0635474	-0.0803741	11.0567	-0.817522	89.4461	NA	-0.103888	-1.29648	-3.34641
Nonsy	PRKRA	NM_001316362	5	5	11	81	53	953	0.0582878	0.119565	0.0526839	2.43916	0.0169265	0.386292	0.0318078	10.5297	4.31822	-2.35038	1.29988	2.48735	-2.76067	-0.77531	-0.092188	-0.962113	-22.331	-1.03241	1.11591	0.484349	0.0213192	1.68521	-9.35621	-13.0247	4.16925	1.2315	0.3451	0.43446	27.5794	19.0875	-0.455585	23.2056	-0.0827341	0.139104	0.464918	0.635933	-103.121	10.6532	-0.187004	2.41469	-7.21991
Nonsy	MYO1B	NM_012223	10	10	4	88	9	997	0.0118397	0.0434783	0.00894632	5.02173	0.0183298	0.773117	-0.0304145	-6.51036	-2.69476	0.0711041	-11.304	9.84148	14.7605	1.41015	-0.0194052	1.80101	-31.5213	-4.47061	2.66732	1.96861	0.251127	1.32156	5.15318	-2.01683	-1.27875	-31.0367	0.265039	-0.131877	-18.4737	-20.157	0.419488	-18.0082	0.166425	-0.167244	-8.7465	-0.850374	120.831	NA	-0.201934	-1.64397	-15.3163
Nonsy	MYL1	NM_079420	8	8	5	87	17	989	0.0200364	0.0543478	0.0168986	3.33763	0.0310274	-0.502199	-0.0237088	8.7605	9.78912	12.6456	-0.202731	-2.99015	-1.2083	-6.17819	-0.233089	5.05598	13.7877	6.83619	-7.05691	-0.369355	0.0776021	2.17009	4.71477	22.9263	-1.90627	-58.1671	1.31153	-0.363707	5.69533	-21.868	-0.323003	6.11895	0.0280548	-0.0336803	-2.16879	-0.368096	356.632	NA	1.12508	-1.30257	54.0147
Nonsy	ERBB4	NM_001042599	22	22	8	84	33	973	0.0373406	0.0869565	0.0328032	2.80413	0.0169163	-0.312524	0.0256904	-2.94111	-2.67572	0.34047	-3.04734	2.09285	5.15172	1.45544	-0.186728	0.271371	-38.8847	0.138033	0.709217	-0.356706	-0.405381	1.20197	-0.0366098	5.35002	-7.10377	-57.3823	-0.690664	-0.380461	-28.7048	4.26334	-2.86716	-26.9073	-0.0113027	-0.0868701	13.3547	0.121849	182.203	-2.94372	0.0372953	-1.3122	-1.88955
Nonsy	DNAJB2	NM_001039550	7	7	5	87	11	995	0.0145719	0.0543478	0.0109344	5.18409	0.00770221	0.841318	0.016559	-9.30755	1.71178	-5.46865	0.0907017	5.57387	7.06397	12.0615	0.404744	-1.72247	-13.4056	-4.37013	0.839839	2.23272	-0.268417	-1.08811	-2.462	-11.9397	14.523	89.655	-0.129989	-0.34419	-9.90325	6.68914	-1.72757	-12.8175	-0.0731422	0.0101721	-1.7459	0.436777	-63.3203	NA	-0.168708	-1.80235	-3.61208
Nonsy	DOCK10	NM_014689	32	32	7	85	32	974	0.0355191	0.076087	0.0318091	2.50366	0.038342	-0.230149	-0.0072197	2.93349	1.36114	6.40638	-2.15708	-0.985689	-1.20724	11.194	0.15732	0.139387	6.20024	3.90979	-3.80228	-1.03246	-0.0731517	-0.438769	-2.21333	-13.3853	2.84432	10.7953	-0.285102	-0.0704879	0.839685	-4.33004	0.2117	-1.31944	0.0204351	0.0757565	0.714556	-0.203898	-68.2006	1.53722	-0.146412	-1.22622	-6.34241
Nonsy	ECEL1	NM_001290787	12	12	14	78	79	927	0.0846995	0.152174	0.0785288	2.1043	0.0285187	0.341546	0.0133785	-1.83575	1.53616	1.05276	2.59677	-2.15074	-0.632503	-2.0878	-0.0849631	-1.3695	-10.0394	-5.10528	4.24205	0.982329	-0.31787	1.6232	-5.64354	-5.07244	-2.72433	6.73413	-0.871055	-0.309385	-3.3824	-8.85889	-0.35867	-5.83136	0.0200549	-0.0176046	-1.89269	-0.33556	-12.9641	-2.69539	0.0708665	-0.615226	2.66771
Nonsy	MLPH	NM_001281474	13	13	18	74	119	887	0.124772	0.195652	0.11829	1.81183	0.0459124	0.111678	-0.0192131	-4.21121	-2.08139	-2.55729	0.215544	-3.33777	-0.166595	-4.17269	-0.159986	0.602231	-0.41962	1.34074	-2.08565	0.738827	0.39652	-0.854424	-4.00596	10.6611	1.04127	14.6281	0.081096	-0.136587	7.35427	12.7367	1.62609	3.40862	0.0702261	0.0100938	-1.95469	0.474106	5.49197	20.8317	0.495504	-0.84566	-2.34962
Nonsy	CAPN10	NM_023085	20	20	13	79	59	947	0.0655738	0.141304	0.0586481	2.638	0.00627516	-0.0980538	-0.0587389	1.14789	2.40102	-2.46283	5.03755	-3.01778	-5.45649	-5.79431	-0.0320281	1.90092	21.4049	4.00163	-2.71784	-0.599163	0.266953	0.948613	1.83395	20.5042	-0.256912	-33.0282	2.17259	-0.0661996	31.062	7.93325	-1.17084	26.7747	0.000891192	0.106165	1.99366	0.82461	127.496	13.3872	-0.0449199	-0.665632	4.25046
Nonsy	SUMF1	NM_001164675	8	8	4	88	8	998	0.010929	0.0434783	0.00795229	5.65392	0.0135455	-0.956281	0.027309	4.19355	-0.173261	-10.9529	-1.43864	-0.626932	1.27929	7.96324	0.334441	-0.56124	-29.6161	-8.61766	8.03745	-0.0645078	-0.449795	1.18426	-5.88154	-12.5843	4.22131	12.2915	-0.796998	-0.811687	5.13686	-20.8169	9.50337	-6.62818	0.0441445	0.0664124	8.6142	-0.40582	-116.653	-4.57668	-0.203139	-1.33592	-9.22702
Nonsy	NUP210	NM_024923	59	59	29	63	154	852	0.166667	0.315217	0.153082	2.54392	0.000207062	-0.392563	-0.00556782	-1.1756	-0.804076	-0.245185	-3.20456	1.47421	2.08517	0.971381	0.0390872	0.0964634	-25.7834	2.07381	-2.17813	0.409651	0.05885	0.711613	-2.88954	-8.11929	1.04761	-15.189	-0.228447	-0.0660313	0.228659	-13.8478	1.26938	-3.06471	-3.46997e-05	-0.00357719	3.58655	-0.108023	-6.16303	9.61587	-0.0927652	1.16437	-2.09523
Nonsy	XPC	NM_004628	20	20	8	84	27	979	0.0318761	0.0869565	0.026839	3.44708	0.00635114	-2.25805	-0.0546537	1.05088	-0.993702	1.39296	-1.22777	6.11317	7.04816	6.8348	0.162123	0.713967	22.738	-2.54684	4.00023	-1.63714	-0.437321	-0.550572	-12.0127	-10.7326	3.32296	45.6544	-0.167347	-0.149904	7.01041	-22.9943	4.78113	-3.66954	0.102729	-0.0414125	-4.05064	0.414077	-52.4699	-4.57668	-0.146947	1.60275	0.306377
Nonsy	KAT2B	NM_003884	13	13	11	81	59	947	0.0637523	0.119565	0.0586481	2.17771	0.0401914	-0.652088	-0.00153377	1.97183	-2.68566	2.6819	-0.404956	-5.18632	-1.79904	-3.60742	-0.0672978	1.0421	0.00104954	2.43804	-1.30253	-1.34405	0.0857921	0.905524	5.30286	24.3362	0.846359	-10.4585	0.766276	-0.0306374	2.92111	0.821794	1.56472	-2.57348	0.0495739	-0.00823067	-1.10953	0.0994312	-2.10835	20.4055	-0.133199	-1.12324	-0.231963
Nonsy	TOP2B	NM_001330700	14	14	5	87	19	987	0.0218579	0.0543478	0.0188867	2.98112	0.0438272	-1.1433	-0.0274127	-8.67853	-5.46457	-12.7109	5.60278	-0.0737639	-0.745847	-2.16611	-0.116417	-0.651618	4.24823	-4.1034	2.97368	0.226543	-0.150553	-0.0672713	-7.91053	-9.7193	6.79746	73.5368	-0.840767	-0.0910855	14.4266	2.12904	1.85269	9.03096	0.0645562	0.0141897	-7.76167	-0.0851297	-96.8561	-2.69539	-0.168187	-0.223733	-7.64471
Nonsy	STT3B	NM_178862	4	4	9	83	43	963	0.0473588	0.0978261	0.0427435	2.4257	0.033892	-0.35571	0.0590563	-4.94114	-0.768525	4.26131	0.770464	-1.67573	1.13815	-1.54648	0.0873057	0.294369	34.5796	1.4471	-1.09011	0.00316436	0.431658	-0.884999	8.23156	40.8508	4.6381	47.136	-0.836644	0.137537	-7.24103	1.83947	6.12081	-2.99762	0.143167	-0.0997588	-4.33215	-0.326453	-65.9285	-4.057	0.270505	-0.405131	5.30962
Nonsy	ZNF502	NM_001134440	6	6	6	86	19	987	0.0227687	0.0652174	0.0188867	3.61725	0.0140921	0.29151	0.0534166	14.1453	16.5976	0.863836	6.91595	0.242174	-5.66687	-0.607434	0.211149	-1.5775	31.5379	-3.51372	1.90637	1.72593	0.00485298	-1.16246	8.50573	-7.48943	-5.89885	-3.22734	-1.09773	-0.458644	-4.78053	10.2062	-1.98731	2.20165	-0.0367397	0.121253	-6.97546	0.408679	-96.479	NA	-0.274811	-1.08667	-11.724
Nonsy	CCR1	NM_001295	6	6	3	89	5	1001	0.00728597	0.0326087	0.00497018	6.7254	0.0233939	0.784751	0.00174013	-11.2903	-8.01653	9.69819	0.0347694	-0.636648	5.11734	5.0788	-0.0213594	-0.444482	-21.4915	5.18698	-3.00026	-0.363273	-0.219319	2.94588	-3.25313	-15.7558	0.486041	87.7666	-0.370521	NA	16.342	-43.4047	-2.35982	11.5437	NA	NA	NA	0.461766	-26.5561	NA	1.61468	1.51236	NA
Nonsy	SEMA3F	NM_001318798	16	16	6	86	24	982	0.0273224	0.0652174	0.0238569	2.85047	0.0335668	-1.61679	-0.0787579	-2.20116	-3.20493	1.51401	4.51852	-3.35891	-3.28867	0.56529	0.466149	-0.091403	66.2387	-2.67843	1.34919	0.908189	0.722248	-0.835601	-8.51662	-17.396	-1.53672	53.1665	0.00977677	0.677957	26.6595	0.270466	1.16451	16.4314	0.023271	0.00299528	-7.13154	-0.0208943	-45.0553	NA	-0.152907	-0.843851	-4.02216
Nonsy	HYAL3	NM_003549	6	6	3	89	3	1003	0.00546448	0.0326087	0.00298211	11.2134	0.00945896	-0.0795122	-0.0900173	0.463238	2.25675	-3.1783	NA	NA	NA	5.24502	0.0415088	4.14779	4.88309	4.91798	-3.33029	-0.522153	0.42884	2.13208	0.135978	-3.67238	10.989	65.8545	-0.145305	0.245819	48.7764	0.989136	3.56256	46.7773	0.249643	0.240227	NA	0.851957	192.941	-2.69539	NA	-0.512327	-10.025
Nonsy	TEX264	NM_001278195	9	9	4	88	12	994	0.0145719	0.0434783	0.0119284	3.75737	0.0384036	-0.655204	0.0525844	-3.63955	-3.44538	0.437905	-9.1173	2.5145	5.26416	1.3305	0.113949	1.3444	35.6168	8.85027	-6.34484	-1.81599	0.414013	-0.470944	-15.7653	5.31594	-0.0012264	25.806	1.58232	2.20044	20.7553	-7.90331	-0.543197	22.0512	-0.163529	0.220284	1.25459	-0.093642	308.825	-4.27054	1.54673	-0.135973	-1.25207
Nonsy	IQCF6	NM_001143833	4	4	8	84	38	968	0.0418944	0.0869565	0.0377734	2.42335	0.048898	-0.296109	-0.00998001	-3.75201	-3.80053	-5.77033	-9.05137	9.11618	11.1985	1.77935	-0.0119216	0.881458	1.39022	0.298637	-1.26404	0.783164	-0.285673	0.204678	-6.55944	2.73021	-3.4369	20.8646	0.425796	-0.270326	-6.63915	-3.77746	0.943172	-4.68627	0.0507608	-0.0360502	-6.52643	-0.220876	151.162	-6.78732	0.793888	-1.13558	-2.70272
Nonsy	TLR9	NM_017442	15	15	5	87	18	988	0.0209472	0.0543478	0.0178926	3.1494	0.0370863	-0.152733	0.0303155	-6.11882	-9.53731	2.57653	6.17585	-2.4245	-7.86626	9.90263	0.232272	-0.820048	-23.92	-0.372962	0.450622	0.693898	-0.197609	-0.611095	3.90015	-8.33566	1.15869	18.9412	-0.263148	-0.122738	-0.219361	9.26049	-2.22311	-2.84167	0.0530448	-0.0182131	6.17097	0.0991374	-29.3393	NA	0.133478	-0.933004	-9.02795
Nonsy	FAM107A	NM_001282714	7	7	3	89	7	999	0.00910747	0.0326087	0.00695825	4.79811	0.0443239	0.981426	0.0676752	-11.788	0.520985	3.44953	5.42033	1.61777	3.10055	11.8848	0.26421	-1.89521	-7.64374	-8.40215	5.67455	1.63383	-0.150423	-1.43822	3.10962	-14.0504	6.31273	-42.005	-0.652128	-0.479752	-26.4573	34.932	-7.71496	-27.2828	-0.137096	0.00651203	3.06317	-0.702801	-75.8817	NA	-0.175748	-1.42585	-7.35032
Nonsy	OR5AC2	NM_054106	12	12	11	81	45	961	0.0510018	0.119565	0.0447316	2.89584	0.00489502	0.699168	-0.0347731	2.70616	0.0942833	5.0733	-8.27827	-1.74856	0.024114	1.44971	0.161293	0.955516	-24.1348	1.92861	-2.4146	0.979163	0.660696	0.162099	17.6393	35.8497	1.61357	-23.933	-0.184383	-0.1667	4.48114	20.4819	-0.882144	-1.30482	0.0693828	0.0632635	3.19448	0.401802	32.4665	-1.74149	-0.157971	-1.0053	-3.64126
Nonsy	NFKBIZ	NM_001005474	14	14	4	88	109	897	0.102914	0.0434783	0.10835	0.3743	0.048765	0.616161	0.0355031	11.5486	4.35389	0.424425	NA	NA	NA	-6.64784	-0.470939	1.32857	1.1546	8.37747	-6.81881	-0.285661	-0.30576	-0.472426	-2.64118	7.21895	-4.71696	18.6543	-0.1423	4.21687	-13.1824	9.1298	-6.0322	-7.86491	-0.152171	-0.0995205	-16.2502	-0.51243	341.561	0.681088	-0.170185	-0.182188	-10.2012
Nonsy	ADCY5	NM_183357	23	23	8	84	35	971	0.0391621	0.0869565	0.0347913	2.63881	0.0223165	0.0601821	0.054088	-4.62393	-1.69373	-3.57005	-2.21508	-2.01943	2.0577	-6.31466	-0.00202904	-1.84978	19.0896	-6.95004	4.629	1.60871	-0.0541486	-1.64726	-3.66125	-13.9964	-5.05919	-20.4998	0.0475964	1.04127	12.3315	-5.53584	2.24173	5.33324	-0.0421494	0.0282768	-3.11792	-0.154835	-99.1324	NA	-0.226908	-0.0882981	-8.13222
Nonsy	PLXNA1	NM_032242	42	42	13	79	62	944	0.068306	0.141304	0.0616302	2.50264	0.00803393	0.247953	0.0237223	1.55769	-0.304977	3.21799	3.24546	-3.43594	-3.32075	3.95781	0.10402	-0.979705	9.63579	-2.14176	2.40938	-0.334373	-0.313804	-1.50956	-2.28	-12.5967	0.866288	10.9717	-0.322631	-0.192233	11.7379	2.27145	-3.51018	6.86579	-0.0905492	0.108265	2.29572	0.333352	-38.9544	0.76916	0.0790394	-1.39697	-3.76195
Nonsy	PIK3CB	NM_006219	7	7	5	87	11	995	0.0145719	0.0543478	0.0109344	5.18409	0.00770221	0.72732	0.0330681	3.3455	-4.79004	-14.9623	-1.87196	6.54311	-0.566924	2.85586	0.0196152	0.564882	8.18604	1.04957	-1.41301	-0.226359	-0.133889	-1.61192	-8.822	-8.18126	-2.98265	16.072	0.369503	-0.127989	12.6544	9.7255	-0.6031	13.8689	0.00452431	0.103578	1.50975	0.497532	22.1995	-6.78732	0.174667	-0.515202	15.2856
Nonsy	ERICH6	NM_152394	18	18	5	87	15	991	0.0182149	0.0543478	0.0149105	3.78898	0.0208844	0.574781	-0.00587119	-0.848515	-2.39915	-3.35101	-11.8387	7.30729	10.2782	1.05276	-0.0710362	-0.620181	-26.238	-0.70357	-0.147495	-0.499681	0.605519	-0.526271	-0.0466945	-5.14865	16.2312	24.8872	-0.304748	0.000929213	7.25857	16.9494	1.81629	0.359218	-0.00841965	0.0869103	-4.28078	0.0950024	-64.1261	6.66692	-0.177296	7.18726	-7.33375
Nonsy	ZBBX	NM_001199201	23	23	7	85	32	974	0.0355191	0.076087	0.0318091	2.50366	0.038342	-0.312755	-0.033224	-1.70711	-0.25082	0.32749	3.76305	-1.35785	-9.19968	4.13035	0.0107429	0.122871	-1.25567	2.56378	-1.78645	-1.31655	0.656193	0.0756008	-7.33182	-11.8311	0.284695	8.30867	-0.740631	-0.428336	4.41453	-1.88698	1.62754	-0.670859	0.00405434	0.0165886	4.41786	-0.114224	-74.006	-0.584486	-0.184669	-1.68	-9.65143
Nonsy	MAP6D1	NM_024871	4	4	4	88	6	1000	0.00910747	0.0434783	0.00596421	7.54678	0.00655095	0.84456	0.0122164	2.1278	2.87756	0.868218	3.96608	-1.48852	0.163318	-0.110728	0.0515167	-0.849373	25.1733	-3.61259	1.77429	1.48443	-0.160846	1.16909	-5.75742	-11.5717	-8.11677	33.6845	-0.837026	0.194472	-10.9961	30.9032	-5.78477	5.67715	-0.101803	0.0479294	0.0232049	-0.378871	-74.873	NA	-0.180976	-1.14773	-6.61076
Nonsy	VPS8	NM_015303	28	28	25	67	153	853	0.162113	0.271739	0.152087	2.07862	0.00473276	0.236457	0.057864	-0.321231	-2.05477	0.509854	-1.88356	-0.606271	-0.970388	6.4155	0.135348	0.746713	27.0224	-0.84113	0.0786647	0.118881	-0.0718275	-0.35811	7.63036	-13.1705	0.780431	-11.1353	-0.706351	-0.195256	0.776002	2.3349	-0.346591	-1.34524	0.00573638	0.0100154	0.516473	-0.118443	-50.5813	-4.19198	-0.0703376	-1.20396	1.16921
Nonsy	C3orf70	NM_001025266	5	5	14	78	67	939	0.0737705	0.152174	0.0666004	2.51261	0.00581277	0.803219	0.0845536	8.29565	2.99881	4.3915	-2.74232	3.95008	-0.366246	4.07603	-0.0624212	1.32305	5.40942	3.68242	-2.84631	-0.919321	-0.0495646	0.0130793	4.24861	-14.512	-2.94342	17.6398	-0.795292	-0.017974	-7.03797	3.31053	-4.22239	0.0733278	-0.0945429	-0.0420054	-4.09987	-0.664336	-16.0264	-2.95464	0.0509537	-0.894504	9.54876
Nonsy	TMEM207	NM_207316	5	5	0	92	52	954	0.0473588	0	0.0516899	0	0.0179616	NA	NA	NA	NA	NA	NA	NA	NA	NA	NA	NA	NA	NA	NA	NA	NA	NA	NA	NA	NA	NA	NA	NA	NA	NA	NA	NA	NA	NA	NA	NA	NA	NA	NA	NA	NA
Nonsy	GP5	NM_004488	12	12	16	76	80	926	0.0874317	0.173913	0.0795229	2.43419	0.0056529	0.0909631	0.0395232	-1.72507	3.56766	2.12149	-2.86925	1.39135	1.21319	-4.7922	-0.0134058	-0.296252	-10.1925	-3.23474	2.62784	0.701849	-0.0641898	0.955886	-4.82098	-16.4194	0.954682	-13.6351	1.69264	0.46233	-18.3291	-8.01433	2.2276	-21.6114	0.0569455	-0.153571	2.57163	-0.42218	-58.6273	-4.57041	0.010231	-0.844629	3.36099
Nonsy	TNIP2	NM_001292016	5	5	4	88	9	997	0.0118397	0.0434783	0.00894632	5.02173	0.0183298	-1.75042	0.0176202	2.121	1.26531	6.72038	12.4823	-1.1411	-3.97545	5.01514	0.314145	0.120645	67.4872	-7.24216	6.75221	0.0259707	-0.64948	-2.40353	-8.2377	-16.473	1.73863	49.494	-1.18242	-0.348519	14.3464	22.2672	-1.97237	-0.397379	-0.00227362	0.0372091	4.26178	0.724865	-74.6518	NA	-0.169313	5.99838	-5.2654
Nonsy	EVC2	NM_001166136	32	32	17	75	94	912	0.101093	0.184783	0.0934394	2.19711	0.0101828	-0.239224	-0.0124511	5.90727	7.99685	-0.436704	-7.80056	3.66306	5.91303	-0.248203	-0.0355815	-0.102833	53.8694	-5.34669	5.71245	0.0248265	-0.0836378	-1.94826	-8.41736	-13.8603	-7.52672	-3.97322	-0.46369	0.565113	3.61677	0.0818609	-3.93832	9.13545	-0.070077	0.0314994	-5.95178	-0.155348	-60.6929	-2.5724	-0.0398032	-0.825858	-8.1138
Nonsy	LOC650293	NM_001040071	7	7	7	85	28	978	0.0318761	0.076087	0.027833	2.87221	0.0221069	-0.0340025	-0.0346545	-3.53462	-5.65746	1.36311	-1.41051	-2.12219	-11.4843	3.07884	0.0475506	0.612379	28.7756	-3.0722	2.19136	-0.133204	0.403522	0.920038	-3.96602	-3.53743	5.32864	31.5004	1.58942	-0.0293405	13.8461	10.7926	-2.34202	10.2664	0.00778085	0.102346	4.19432	0.344253	-87.0699	-1.77846	-0.181472	-1.62626	-3.44885
Nonsy	WDR19	NM_001317924	20	20	4	88	116	890	0.10929	0.0434783	0.115308	0.348979	0.0349024	0.715382	0.163158	-12.8327	-3.33026	5.63915	-4.579	-3.94046	0.404943	-15.7365	-0.157582	-0.481329	29.8677	-1.54714	0.885094	0.943873	-0.584888	-1.67046	1.55537	9.80091	1.64238	39.6763	0.126805	1.11781	5.59046	0.993227	7.11697	-5.13101	0.0713324	-0.0655614	-3.16751	-0.684489	115.502	NA	1.1098	-0.634378	3.96157
Nonsy	GABRG1	NM_173536	14	14	4	88	12	994	0.0145719	0.0434783	0.0119284	3.75737	0.0384036	0.0513256	-0.00133951	-7.0723	-13.4028	-0.521749	4.71	-2.03581	-7.99546	3.0979	-0.0752781	0.665566	-53.9554	-1.09491	0.533923	0.549306	0.0217922	-2.04646	-14.723	-25.353	-1.6037	47.6738	-1.9595	NA	17.4461	-14.0697	0.858814	27.4216	-0.037702	0.0909366	NA	0.341012	-84.2698	0.560362	0.681882	-0.295999	NA
Nonsy	CORIN	NM_001278585	26	26	6	86	145	861	0.137523	0.0652174	0.144135	0.414519	0.0385086	0.376202	-0.00934358	0.54866	6.21689	-7.33383	-5.10001	2.28387	4.29042	3.04888	-0.0269376	2.06976	-19.9374	0.158081	-1.63409	1.53399	0.369488	1.25903	5.6135	-5.19516	3.28965	-3.55973	0.980445	-0.174448	12.8176	9.06642	6.45417	0.309603	0.149524	-0.0157584	-1.97343	0.0251839	88.9653	NA	-0.143107	-1.47821	-5.50612
Nonsy	REST	NM_005612	6	6	3	89	7	999	0.00910747	0.0326087	0.00695825	4.79811	0.0443239	0.119574	0.000448196	1.66872	-10.76	4.76757	-0.53109	-2.86079	1.49517	3.81198	-0.0134708	0.984042	-13.0581	3.8301	-4.74816	1.21927	-0.353156	-2.89072	-9.84803	-18.4313	-0.0843259	34.0387	-1.23016	-0.354069	47.2056	21.6632	6.73381	43.9816	0.208057	0.198816	5.88035	0.992371	-95.8784	NA	0.656825	-0.456456	-11.7746
Nonsy	UGT2B7	NM_001330719	5	5	3	89	2	1004	0.00455373	0.0326087	0.00198807	16.8157	0.00503412	0.60714	-0.00173571	10.3899	8.84992	-5.39754	-0.18179	-1.16694	0.960134	6.16873	0.00994469	-1.3186	-30.5152	-2.84312	4.51233	-0.570704	-0.19352	4.75479	-6.73466	-15.8034	-2.0981	69.9151	-0.780536	-0.691834	19.8752	-10.709	0.518029	16.4912	-0.0211326	0.211405	8.32696	0.451684	-80.4969	6.57612	-0.11979	0.748232	-8.54765
Nonsy	RASGEF1B	NM_152545	7	7	3	89	3	1003	0.00546448	0.0326087	0.00298211	11.2134	0.00945896	1.36065	0.0943188	11.028	3.12245	-11.1644	-10.9494	8.43589	11.7845	9.64033	-0.0424354	1.20742	6.22756	2.46211	-2.4609	-1.73111	0.224167	1.33965	-2.16	21.6292	-4.91839	5.28674	1.12287	0.0477826	10.5315	22.5023	-8.24524	14.5236	-0.150021	0.163528	-5.49486	1.38273	250.151	2.92926	0.893743	10.5179	-4.76035
Nonsy	PTPN13	NM_006264	50	50	20	72	122	884	0.129326	0.217391	0.121272	2.0112	0.0138813	0.00662752	0.0102271	-7.89055	-5.17441	-2.82174	0.614807	0.614843	-1.0272	0.0523601	0.207722	0.639791	25.1099	-2.68307	1.15219	0.731111	0.197002	-1.28112	5.18661	-4.46095	-3.63173	-7.51138	0.158316	0.19171	11.3712	-1.2521	0.729031	9.13643	0.0291451	0.0831746	1.74145	-0.00796062	40.8958	-7.21927	0.205056	-0.516178	5.76398
Nonsy	HERC6	NM_017912	17	17	2	90	91	915	0.0846995	0.0217391	0.0904573	0.223624	0.0181243	-0.259792	-0.1582	-2.08159	8.33028	-13.1922	-20.7418	6.66787	6.75874	12.6866	-0.17182	1.48209	38.6431	-5.28486	5.69116	-0.990603	1.93541	-2.97508	-7.67542	10.5919	-17.6894	-63.5269	1.12287	-0.169808	-29.0688	7.24302	-11.4355	-23.5751	-0.167621	-0.120949	-5.49486	NA	250.151	-5.72631	0.893743	-1.69712	-3.02113
Nonsy	HERC5	NM_016323	12	12	4	88	111	895	0.104736	0.0434783	0.110338	0.36674	0.0488453	-0.615987	-0.0437149	4.09554	9.30054	5.23621	6.47949	-1.76381	-0.504854	-13.6756	0.0738223	-1.51111	-76.3618	5.02605	-5.05984	0.949474	1.48831	4.02123	9.46833	98.4684	-4.36751	-8.8903	-0.240389	-0.609407	4.85427	-5.89602	1.05153	3.1451	0.00904251	0.0526937	2.33243	0.0411192	-77.8462	-1.74149	-0.122706	-1.11459	-2.64599
Nonsy	CYP2U1	NM_183075	4	4	2	90	2	1004	0.00364299	0.0217391	0.00198807	11.1003	0.0372765	-0.0433424	-0.0405996	-4.24138	-4.00864	-15.3925	7.70445	-0.28683	-1.34332	3.80118	0.24852	-1.95443	-22.0849	-2.99048	-0.0978947	1.63572	-0.478268	1.31331	7.19825	-8.05146	-13.7645	13.0795	-1.35751	-0.0608321	-2.08784	-44.1224	0.12038	-1.70528	-0.153287	0.0975633	-11.0166	-0.0349593	-66.3466	NA	-0.166714	-0.776297	-3.01644
Nonsy	MYOZ2	NM_016599	7	7	3	89	98	908	0.0919854	0.0326087	0.0974155	0.312534	0.037461	-1.51729	-0.0200475	-0.742654	-6.33494	11.0008	0.861654	-5.0934	-1.84321	8.94933	0.0222786	2.03273	55.4145	5.14871	-4.78531	-0.176815	-0.360535	-0.730101	2.95645	15.4215	3.00767	-5.26265	-0.787012	0.333499	-10.3564	17.6844	0.00505431	-8.77332	0.208758	0.0345349	3.00677	-0.0942295	368.895	2.8489	-0.0709381	-0.842145	-6.03701
Nonsy	FGB	NM_001184741	5	5	6	86	15	991	0.0191257	0.0652174	0.0149105	4.59799	0.00568529	0.592167	-0.0330692	-6.11217	1.54756	6.26573	-1.57631	2.63653	7.98677	9.21619	0.557258	0.132894	-5.89455	11.1207	-11.9005	0.768457	0.460976	-1.67127	21.5394	109.901	12.0908	14.5404	-0.753093	-0.351054	-0.388521	21.8123	-1.57988	-6.16882	-0.119354	0.032573	1.53345	0.993562	-73.437	23.7578	-0.15753	-1.70154	-2.70268
Nonsy	C4orf45	NM_152543	4	4	3	89	6	1000	0.00819672	0.0326087	0.00596421	5.60051	0.032992	-0.62297	0.000688211	-2.46619	-0.277469	10.5792	3.58242	-4.15163	1.87813	-1.97309	-0.123372	2.89689	-4.40197	13.8894	-10.4972	-1.54474	-0.279236	-1.72243	14.1587	109.936	-9.19773	-31.2015	-0.0521327	0.138785	-13.9819	-13.858	-0.591339	-11.1898	-0.0952047	-0.069118	-7.1347	0.606118	-54.4801	44.8468	0.703568	-0.219264	-3.22759
Nonsy	KLHL2	NM_007246	4	4	2	90	2	1004	0.00364299	0.0217391	0.00198807	11.1003	0.0372765	-1.78173	0.0699944	-18.4037	-11.132	-5.73501	-1.571	6.56703	10.0393	7.84646	0.0637985	-1.06433	-64.8005	-2.54323	-0.977148	1.90631	-0.899243	4.64407	1.47416	-14.1365	3.11598	-3.67077	0.45807	NA	-51.7922	-30.7202	4.09939	-51.6508	0.123317	-0.311148	-11.6201	-1.52349	-74.1133	NA	-0.130485	1.05084	-2.86436
Nonsy	SH3RF1	NM_020870	12	12	4	88	10	996	0.0127505	0.0434783	0.00994036	4.51631	0.0240449	-0.84306	0.0520149	6.79891	3.94595	-5.44827	8.76498	1.98012	-3.26922	-5.7023	-0.24741	-0.0840924	6.18031	-0.100194	0.749871	-0.336413	-0.530497	-0.646636	-8.78903	-12.6703	9.20193	49.1642	-0.715702	-0.0754628	-13.6938	0.953187	-0.261346	-18.771	-0.0412575	-0.0906456	3.85379	0.522787	-73.3351	NA	-0.17467	7.87311	30.5856
Nonsy	SORBS2	NM_001270771	24	24	0	92	52	954	0.0473588	0	0.0516899	0	0.0179616	NA	NA	NA	NA	NA	NA	NA	NA	NA	NA	NA	NA	NA	NA	NA	NA	NA	NA	NA	NA	NA	NA	NA	NA	NA	NA	NA	NA	NA	NA	NA	NA	NA	NA	NA	NA
Nonsy	ZDHHC11	NM_024786	5	5	4	88	12	994	0.0145719	0.0434783	0.0119284	3.75737	0.0384036	-0.787997	-0.0728342	1.94927	8.28944	-3.29645	-0.283367	0.410945	-6.25032	-3.43764	0.874323	-1.45287	22.3297	-9.21282	3.56246	3.21078	1.31866	-2.0453	-6.54161	-13.6308	6.03109	21.9361	0.57697	0.622628	-16.5386	-7.34986	-1.87569	-17.3432	-0.0959533	0.0352859	NA	-0.267834	-63.3525	NA	-0.150677	-1.01054	-5.26777
Nonsy	TRIP13	NM_004237	6	6	4	88	10	996	0.0127505	0.0434783	0.00994036	4.51631	0.0240449	-0.505178	-0.0759318	12.977	3.31785	-1.53794	-0.190666	1.7069	-0.0278984	-0.171337	-0.121225	1.4781	30.5568	5.29648	-4.89791	0.528444	-0.578945	-0.974614	7.40006	15.5836	6.47569	79.8025	-0.817159	-0.204666	-15.7289	25.4511	-4.22018	10.7277	0.0297141	0.111217	3.49664	0.501252	258.374	0.4013	-0.162703	-0.132828	16.4958
Nonsy	SLC6A18	NM_182632	15	15	4	88	119	887	0.112022	0.0434783	0.11829	0.339039	0.0248281	-0.783376	-0.00502734	-6.16496	-1.19666	-3.89813	-3.83215	0.839271	4.59338	-9.24534	-0.27845	-0.176937	59.4135	6.21442	-5.50939	-0.564887	0.466011	-0.958993	-10.7171	-18.5878	-0.408583	-66.4506	1.05917	0.832328	7.19233	-18.9917	5.6484	1.16484	0.0137289	-0.0711504	-4.32395	-0.347148	-102.087	NA	-0.195494	0.812285	17.9389
Nonsy	SRD5A1	NM_001324322	4	4	3	89	4	1002	0.00637523	0.0326087	0.00397614	8.40881	0.0155553	0.743388	-0.0172913	-3.79632	-7.13519	2.32531	-6.00219	-8.13282	-1.77174	-11.1894	-0.406674	1.44364	21.264	-3.33188	3.79105	-1.11043	0.238478	-0.898888	20.772	74.3452	5.34195	-79.1151	-0.463927	-0.118518	0.562712	11.6404	3.4653	-7.44078	-0.0546741	-0.0536953	-5.62827	0.567793	-57.3014	20.4168	-0.148677	0.786551	-3.86667
Nonsy	AMACR	NM_014324	4	4	5	87	18	988	0.0209472	0.0543478	0.0178926	3.1494	0.0370863	0.611301	0.0367406	1.58694	1.78298	-9.04799	2.09971	-1.819	0.437742	5.98689	0.033216	-1.62937	-1.97319	1.08313	-1.10373	-1.02947	0.0543591	0.361296	4.04954	-0.240482	11.4919	-62.9929	1.22088	0.0642144	16.7017	-13.518	-2.42828	13.9834	-0.135286	0.0783407	12.2539	0.929077	-61.4539	-7.75942	-0.270069	-1.24027	-5.95995
Nonsy	LIFR	NM_002310	16	16	4	88	119	887	0.112022	0.0434783	0.11829	0.339039	0.0248281	1.00448	0.0269543	-4.33504	1.98075	1.70481	-1.26405	-1.42964	2.926	-10.5027	-0.330458	-2.12104	9.84323	-8.9173	6.27826	1.21649	0.274411	-1.12582	-0.946621	-6.78156	-4.43014	-38.5927	-0.692843	0.114837	-35.1922	-1.83772	-1.19253	-37.7694	0.200064	-0.174999	-1.32391	-0.921642	-48.9577	NA	-0.140161	-1.80614	-5.90895
Nonsy	RNF180	NM_001113561	10	10	5	87	19	987	0.0218579	0.0543478	0.0188867	2.98112	0.0438272	-0.706197	-0.0404723	-7.72971	-3.63997	1.11856	8.78362	-2.50042	-10.7338	-0.435336	-0.0276037	-1.77955	-20.4596	-9.93302	9.41954	-1.4493	-0.299277	-1.47711	-6.11092	-14.8285	7.55042	-11.7677	-0.557574	-0.287426	-1.06958	-9.34207	1.87012	-10.2767	-0.00982052	-0.00577964	-8.43645	-0.294238	-26.486	-8.39178	-0.15509	-0.855043	-4.5769
Nonsy	MAP1B	NM_005909	34	34	18	74	119	887	0.124772	0.195652	0.11829	1.81183	0.0459124	0.504508	0.0205248	3.08827	0.936845	3.65296	4.92165	-2.00445	-3.37676	-2.08777	-0.189064	-0.0270049	-17.9418	3.5124	-2.90072	-0.589826	-0.16021	0.432863	6.56246	-13.6998	-4.70173	4.94138	-0.932858	-0.33426	-1.38706	1.37041	2.09548	-4.80928	0.027141	-0.0508848	-2.92154	-0.38719	-73.6774	-6.37339	-0.176298	-0.361006	7.05512
Nonsy	MRPS27	NM_001286748	16	16	9	83	48	958	0.0519126	0.0978261	0.0477137	2.16209	0.048028	-0.873063	-0.0560636	5.20724	1.71068	-3.01776	5.70279	-2.92408	-1.29797	7.27373	0.303446	-0.0980388	-10.3105	-0.561549	0.831883	0.626376	0.189543	-0.31423	-0.890667	-5.46498	-6.70771	-40.5004	0.795888	-0.0333333	-5.42399	-10.1018	-1.06947	-3.9945	-0.00838493	-0.000951784	7.39568	-0.0757515	131.838	-4.47494	-0.140034	1.61419	-2.47712
Nonsy	ZNF366	NM_152625	13	13	4	88	13	993	0.0154827	0.0434783	0.0129225	3.46566	0.0470819	-0.295338	0.0586731	7.58345	6.03662	-5.26606	-1.7744	-0.727215	0.88848	-0.318119	-0.14275	-1.02303	6.13895	-1.19676	-0.74305	-0.0179574	-0.114519	-0.328838	-9.96736	-14.791	26.0012	-6.01996	-0.757672	-0.354069	16.5366	4.79011	7.6123	-0.748438	-0.0308586	-0.0680065	5.88035	0.905492	-153.893	-7.75942	-0.305822	-0.677452	-11.7746
Nonsy	ZBED3	NM_001329564	2	2	2	90	0	1006	0.00182149	0.0217391	0	Inf	0.00695057	1.51632	-0.0139932	-3.804	-6.32739	-3.99277	NA	NA	NA	4.18388	-0.17204	-0.272774	-15.7246	-8.50913	5.99557	3.17205	-0.571146	3.26025	2.3019	-14.4407	-1.44084	-53.0957	2.63673	0.22778	-17.2688	57.4244	-12.905	-17.2907	-0.0202562	-0.0514065	11.5318	0.769325	-93.3517	NA	-0.119766	-1.15135	4.45273
Nonsy	RASA1	NM_002890	11	11	14	78	71	935	0.0774135	0.152174	0.0705765	2.36125	0.0121914	-0.0258391	0.0564397	-2.47633	-1.89527	2.00943	2.04554	-1.97983	-0.246686	-2.51528	-0.0915495	-0.189947	-3.82389	3.46947	-3.3069	-0.0617576	-0.408472	1.21222	-5.40145	1.1403	-4.34554	9.05854	0.310341	-0.0747116	-0.348369	7.64196	-3.16937	-3.99073	-0.0386296	0.127512	4.11999	0.0601809	113.99	NA	0.111488	-0.677749	19.3645
Nonsy	MBLAC2	NM_203406	4	4	2	90	2	1004	0.00364299	0.0217391	0.00198807	11.1003	0.0372765	-2.88001	-0.201351	2.60724	7.29403	0.509477	20.7537	-3.79512	-7.51047	4.04007	0.12315	0.939425	19.116	0.256906	5.8536	-4.46223	1.94878	-1.74852	-14.1411	-21.2449	-19.1081	-50.1319	-1.76194	-0.191014	-28.6626	-18.3501	-3.84088	-28.3418	0.0151001	-0.199903	-1.07775	NA	-37.186	NA	-0.0744433	20.8531	1.14306
Nonsy	SRFBP1	NM_152546	4	4	2	90	2	1004	0.00364299	0.0217391	0.00198807	11.1003	0.0372765	0.733897	-0.00273519	1.3736	5.80202	4.18904	8.75257	-0.410177	-1.9412	0.722246	-0.064886	-0.684801	-15.6231	-7.12061	6.89921	1.04619	-0.521913	-0.36651	-0.39397	-9.48766	-5.45659	12.6676	-0.466228	-0.217442	-28.7769	-5.97068	5.34682	-37.1867	0.138722	-0.136622	-1.39022	-0.921756	-18.4339	NA	-0.170771	-1.41694	-5.25739
Nonsy	PRRC1	NM_130809	12	12	11	81	56	950	0.06102	0.119565	0.055666	2.30136	0.021641	0.174545	0.0145613	1.29953	1.1991	0.274459	5.68386	-2.35448	-5.49354	-1.27303	-0.0528621	-0.277965	-33.2033	-0.186275	-0.319472	0.595204	-0.173597	0.448887	3.26429	-7.69426	-9.63508	-16.3578	-1.15673	-0.291618	-21.0849	-11.287	1.75205	-11.8913	0.00430909	-0.101763	0.331544	-0.600049	13.6227	0.560362	0.263442	-1.21223	-4.34779
Nonsy	WDR55	NM_017706	9	9	2	90	91	915	0.0846995	0.0217391	0.0904573	0.223624	0.0181243	2.9628	0.166171	16.5369	0.694688	-4.69262	-10.4403	5.7619	1.75582	0.061755	-0.166296	1.48846	7.40928	4.61446	-4.40526	0.418977	-0.207185	0.760845	1.49053	14.1791	8.05722	102.959	-0.426325	0.156467	34.9766	39.9509	-2.9957	30.3506	-0.0238966	0.325006	8.39846	0.959293	-15.3192	20.6296	-0.128258	18.0763	26.4591
Nonsy	PCDHA9	NM_031857	21	21	3	89	129	877	0.120219	0.0326087	0.128231	0.22935	0.00400378	-1.13498	-0.106926	0.850195	3.4777	-7.77183	-1.6828	0.891121	2.84484	-12.1668	-0.191205	1.8488	36.447	3.92957	-3.92791	0.407406	0.30177	0.465001	-6.30344	16.3499	-12.4042	-72.1731	0.415079	0.137704	-28.2492	-42.159	-3.47586	-19.3963	-0.0814542	-0.042851	-5.95154	-0.740601	195.417	NA	0.115932	0.297546	26.7941
Nonsy	RNF14	NM_183399	4	4	2	90	2	1004	0.00364299	0.0217391	0.00198807	11.1003	0.0372765	0.419412	0.0790888	-13.0882	-16.3705	9.62432	-0.49405	-3.62528	5.11734	2.49226	-0.424556	1.04931	-39.2368	15.2575	-12.2567	-0.904332	-0.448573	2.60613	-2.59234	-21.3283	-2.72298	87.7666	-0.799875	NA	5.30148	-11.9317	-1.70334	5.08386	-0.22721	-0.114923	NA	NA	-96.5209	0.76916	1.61468	0.305714	NA
Nonsy	CLK4	NM_020666	4	4	3	89	1	1005	0.00364299	0.0326087	0.000994036	33.5986	0.00214386	-2.85698	-0.207587	-2.54472	0.679057	7.02616	-10.7274	11.9789	18.2277	2.34152	0.171754	4.15779	36.1784	17.214	-15.3793	-0.975004	0.0731743	0.469243	30.4478	15.5151	-7.17705	-47.8916	-0.579204	-0.354731	0.278504	-17.3132	-0.914262	12.4281	-0.065992	0.0501241	-0.775015	-0.0911706	212.998	NA	0.105403	-0.722861	15.1168
Nonsy	DUSP22	NM_001286555	4	4	4	88	12	994	0.0145719	0.0434783	0.0119284	3.75737	0.0384036	0.599291	-0.044872	-0.855217	3.33676	1.54917	5.70071	-0.219883	-2.51581	2.408	0.660214	-1.25706	5.75921	-5.95568	3.42019	2.59517	0.760598	-0.389546	1.88285	-11.9441	1.67789	26.9221	-0.39342	0.258316	-19.5448	11.4812	0.770578	-24.1443	0.00265865	-0.0777369	4.41786	-0.56043	-34.496	NA	-0.176515	-0.825055	-5.78447
Nonsy	HUS1B	NM_148959	9	9	20	72	134	872	0.140255	0.217391	0.133201	1.80641	0.0396979	0.0204114	-0.0471845	1.76496	-0.128127	-3.45186	0.440049	1.01681	-0.177143	-1.4973	0.19236	-0.677515	-23.0452	2.58112	-3.68694	0.900043	0.858709	0.977324	-1.14177	21.2237	0.862197	5.64876	-0.0787522	-0.0457334	2.54828	-0.704693	-2.04001	8.91264	-0.00851585	0.0161889	-5.2635	0.022862	81.8428	-7.76076	0.343365	-0.796765	-0.0846649
Nonsy	PPP1R3G	NM_001145115	10	10	15	77	92	914	0.0974499	0.163043	0.0914513	1.93394	0.040737	0.341451	0.0399292	-0.830951	-0.666335	0.84957	-0.339066	-2.23156	-0.0245384	-2.09973	0.0417022	-0.431831	17.5295	-5.51924	5.6282	0.070471	-0.122796	-1.65302	4.02737	13.2632	-2.5071	-8.5582	-0.286004	0.858272	8.19018	11.058	2.05694	-1.28636	0.0527429	-0.00849069	3.40874	0.0952041	44.4706	13.3598	0.215619	-0.767361	-5.74939
Nonsy	RNF182	NM_001165034	5	5	3	89	7	999	0.00910747	0.0326087	0.00695825	4.79811	0.0443239	-0.577494	0.0267672	-7.911	-11.1977	10.977	4.0728	-4.42626	-4.62208	-7.16399	-0.16021	0.434429	-2.31091	9.2155	-8.78136	0.127159	-0.0454092	-0.33529	1.0935	10.5311	-14.0767	18.5105	0.317697	1.97003	-5.60668	27.2742	1.18117	-19.7056	-0.0381599	-0.00542472	-2.83653	-0.598786	-98.084	NA	-0.186893	-0.671657	-8.77815
Nonsy	TPMT	NM_000367	6	6	9	83	45	961	0.0491803	0.0978261	0.0447316	2.31316	0.0385592	0.13652	0.0261492	-11.0863	-5.46034	-3.87033	2.41192	-1.14132	-6.10191	-9.59893	-0.0223113	0.66531	24.0908	-2.63756	2.76342	0.0416776	0.180278	0.118516	-4.17599	8.81414	-3.71174	-3.30036	-0.826669	-0.0593562	-3.04139	12.7809	-0.691491	-8.9357	0.0350305	-0.0880244	13.702	0.0624382	276.706	NA	0.490352	-0.513325	7.09622
Nonsy	E2F3	NM_001949	6	6	4	88	11	995	0.0136612	0.0434783	0.0109344	4.1028	0.0307283	0.609343	0.0311798	12.3377	13.9701	-2.8614	-1.65184	0.242801	0.300351	6.62694	0.141546	-1.39116	4.28021	-1.87403	0.513806	1.0597	-0.707354	0.121394	-0.920446	-13.7268	2.0941	41.1911	0.116555	-0.329882	9.80454	-4.56483	2.85038	8.04626	0.030468	0.132847	-5.75245	0.160055	-78.2794	6.57612	-0.145321	-0.969135	-5.09135
Nonsy	HIST1H2BE	NM_003523	7	7	7	85	26	980	0.0300546	0.076087	0.0258449	3.09917	0.0161354	-0.610541	-0.0931112	3.952	0.155666	1.59244	3.83619	-1.27568	-2.37447	1.5945	-0.00748474	0.63336	7.76332	3.82859	-3.79926	-0.357461	-0.258014	1.09097	11.2717	14.6796	-0.78815	52.2336	0.315844	-0.113564	-2.36746	10.0102	-3.87765	13.8004	0.140075	0.11865	2.50508	0.506228	127.479	0.4013	-0.158779	-0.910222	14.4504
Nonsy	OR10C1	NM_013941	17	17	2	90	87	919	0.0810565	0.0217391	0.0864811	0.234925	0.0265619	-1.81711	-0.0529509	5.42562	4.28579	-0.737459	10.9589	-1.93161	-2.41354	2.18098	0.0622451	0.73975	5.31161	-1.25633	5.02739	-2.27863	-1.00942	-0.985278	-7.65651	-26.0768	-11.8113	-33.088	4.97147	-0.191014	-2.44337	-13.5933	-3.66657	-1.69159	-0.0192877	-0.0895578	-1.07775	-0.239655	-37.186	-2.43914	-0.0744433	11.1378	1.14306
Nonsy	MAS1L	NM_052967	6	6	1	91	64	942	0.0591985	0.0108696	0.0636183	0.161885	0.0362659	-4.91785	-0.0885475	0.825379	1.42592	3.71334	20.7537	-2.0169	-8.21779	4.04007	0.12315	0.939425	19.116	0.256906	5.8536	-4.46223	-0.568686	-0.985278	-14.1411	-21.2449	-19.1081	14.9301	-1.76194	-0.191014	-28.6626	-18.3501	-3.84088	-28.3418	0.0151001	-0.199903	-1.07775	NA	-37.186	NA	-0.0744433	20.8531	1.14306
Nonsy	HLA-E	NM_005516	2	2	2	90	1	1005	0.00273224	0.0217391	0.000994036	22.1861	0.0197102	NA	NA	5.52356	7.86204	-6.11858	NA	NA	NA	-13.6556	-0.224717	0.213476	-0.70999	0.154267	1.27157	-1.52024	0.198469	0.054994	-11.6941	2.03303	18.0504	105.062	-2.17139	0.245819	87.8629	-9.921	-3.06217	96.4896	NA	NA	NA	1.18204	NA	-8.38066	NA	NA	-4.33932
Nonsy	MRPS18B	NM_014046	10	10	7	85	21	985	0.0255009	0.076087	0.0208748	3.85443	0.00633426	-1.35396	-0.0587994	-3.0283	-6.3005	-1.60677	-3.41515	4.71625	11.7925	7.50064	0.302822	3.63544	21.3567	13.7804	-11.3445	-1.48769	0.739798	0.348619	-0.319374	5.93704	8.10267	-9.62945	0.772491	-0.354731	19.4187	-7.57332	2.53571	8.12817	-0.11295	0.117572	6.0603	0.362669	210.172	-4.27054	-0.193357	-1.30245	-7.7914
Nonsy	VWA7	NM_025258	28	28	13	79	72	934	0.0774135	0.141304	0.0715706	2.13281	0.0238513	-0.608864	0.0522487	0.939716	-2.59168	-2.36685	-0.938951	-1.01779	-1.45872	-1.44007	0.0512729	0.421831	25.4837	1.10699	-0.670661	-1.05255	0.107295	1.43512	-6.1972	-10.4605	-1.3156	-17.4406	1.77011	0.334674	14.423	-8.50211	2.47588	5.13811	-0.0158563	0.118059	-4.2061	0.177128	5.41402	0.532703	0.24733	2.87632	-2.6953
Nonsy	HLA-DQA2	NM_020056	7	7	15	77	88	918	0.0938069	0.163043	0.0874751	2.03052	0.0241011	-0.239129	-0.0158082	-0.561994	-2.60177	-0.25795	-1.59353	3.2402	3.54823	10.3864	0.332982	0.759874	38.714	2.97754	-3.27887	-0.407707	0.274459	-0.180646	-3.89507	-6.68289	7.82822	21.451	0.527062	0.174677	-1.59165	26.0036	-2.94441	3.84781	-0.116972	0.0963633	5.43221	-0.0152357	-87.7037	-4.00111	-0.157833	-1.48634	-8.77253
Nonsy	ZBTB22	NM_001145338	9	9	0	92	42	964	0.0382514	0	0.0417495	0	0.0430234	NA	NA	NA	NA	NA	NA	NA	NA	NA	NA	NA	NA	NA	NA	NA	NA	NA	NA	NA	NA	NA	NA	NA	NA	NA	NA	NA	NA	NA	NA	NA	NA	NA	NA	NA	NA
Nonsy	C6orf1	NM_001008703	5	5	8	84	23	983	0.0282332	0.0869565	0.0228628	4.06193	0.00282171	-1.69194	-0.0788764	-1.274	-1.9041	-2.57577	1.93868	-2.22201	-5.1073	0.329585	-0.193257	-0.205919	-13.2866	3.91856	-3.86426	0.627889	-0.374711	-0.0684377	-6.89535	0.102612	5.11896	-20.4104	-0.0537402	-0.35864	-7.74636	-14.1707	8.50814	-17.337	0.168589	-0.111854	-2.21994	-0.364882	120.415	-3.59479	-0.200994	-1.0622	-3.59715
Nonsy	PPARD	NM_006238	3	3	2	90	1	1005	0.00273224	0.0217391	0.000994036	22.1861	0.0197102	0.411568	-0.0191648	-1.74509	-15.5696	-8.16943	-0.506553	-2.0169	-4.0313	4.43509	0.196202	0.527888	-29.9046	-2.19459	0.25711	0.343764	-0.00469906	-0.306116	10.8393	-7.25274	-2.91767	-26.7193	-1.17267	0.0191772	47.604	-2.69647	6.84946	48.6422	0.329708	0.314039	NA	1.0162	-51.4674	NA	-0.0535776	-1.1683	0.986369
Nonsy	APOBEC2	NM_006789	7	7	6	86	7	999	0.0118397	0.0652174	0.00695825	9.91105	0.000312853	0.144115	0.00682243	-5.37268	-0.210558	6.3378	-0.0942969	-2.57843	1.33904	-4.32586	-0.206617	1.59382	-42.4627	3.67312	-3.81232	1.34884	0.284204	2.13067	-1.818	3.15053	-6.95843	1.05863	0.0628783	-0.520943	0.61682	6.11921	0.747356	-1.79719	-0.00352134	0.0809071	1.75114	-0.13248	188.61	NA	0.92246	-0.614782	-4.22593
Nonsy	CRISP1	NM_001205220	14	14	6	86	25	981	0.0282332	0.0652174	0.0248509	2.73396	0.0388835	-0.746813	-0.00597175	-6.33055	-8.49323	6.59642	-2.25407	-1.8801	-1.06756	-2.8801	-0.0770912	-0.874645	0.96918	-6.97934	4.43232	2.0151	-0.277813	1.93263	9.62775	-1.11135	7.73029	7.20231	-0.413796	-0.260818	-31.9806	-3.42689	2.81805	-19.0203	0.0677461	-0.0867747	-5.32495	-0.59579	-50.7587	NA	0.146698	-0.263502	5.1612
Nonsy	GABRR1	NM_001267582	8	8	0	92	44	962	0.0400729	0	0.0437376	0	0.0450485	NA	NA	NA	NA	NA	NA	NA	NA	NA	NA	NA	NA	NA	NA	NA	NA	NA	NA	NA	NA	NA	NA	NA	NA	NA	NA	NA	NA	NA	NA	NA	NA	NA	NA	NA	NA
Nonsy	PRDM1	NM_001198	10	10	9	83	35	971	0.0400729	0.0978261	0.0347913	3.00385	0.00829537	-0.412577	-0.0386212	5.5405	2.30588	1.79029	1.00896	-3.32644	-10.6532	-3.07633	0.00247079	1.72377	11.2624	-0.839482	1.04304	0.112567	0.678585	0.783193	-2.47425	-1.6193	4.53393	6.58557	-0.455917	-0.1722	31.7314	5.62853	3.83646	20.9258	0.0983172	0.0623277	-6.62918	0.413701	53.5173	6.67303	-0.175644	4.93613	-6.2045
Nonsy	SCML4	NM_001286408	5	5	3	89	6	1000	0.00819672	0.0326087	0.00596421	5.60051	0.032992	1.93303	0.015966	-0.0724557	0.956734	11.8889	2.70619	2.6379	2.74604	0.961244	0.0165891	4.44315	96.7698	11.2687	-9.67012	-1.73529	-0.852316	-1.15633	24.9588	-15.2945	-12.4428	60.0702	-0.667845	1.19664	45.2984	25.3471	-5.5903	43.7547	-0.0324651	0.203706	8.39846	0.495667	-7.48346	NA	-0.0772835	0.0159251	20.934
Nonsy	TMEM200A	NM_001258276	10	10	5	87	15	991	0.0182149	0.0543478	0.0149105	3.78898	0.0208844	1.13652	0.0067846	-0.554545	2.03057	4.91141	0.199964	1.5298	3.02688	11.7517	0.116488	0.51683	-54.1923	-1.03694	2.39155	-0.417779	-0.365992	1.8002	30.333	-14.2734	-9.57547	-72.1665	-0.879424	-0.31395	-23.8191	-0.1501	-4.21465	-6.87954	-0.00197641	-0.0779112	24.2965	1.45388	-21.1933	NA	-0.190904	-1.34675	-2.57909
Nonsy	TAAR6	NM_175067	14	14	5	87	127	879	0.120219	0.0543478	0.126243	0.398017	0.0436185	1.94796	0.073279	10.4615	-1.98501	4.7356	2.96402	-3.3604	-1.89851	-3.26782	0.012053	-0.846742	-6.66074	-1.79632	3.37998	-0.805653	0.260805	-0.389546	-6.07398	-8.16893	-3.50334	-22.6051	1.40755	0.082645	22.9146	28.7993	-4.76486	25.2449	-0.0168629	0.148796	4.53159	0.373691	16.0886	-5.61789	-0.142404	-1.4402	-4.12028
Nonsy	VNN2	NM_078488	7	7	3	89	7	999	0.00910747	0.0326087	0.00695825	4.79811	0.0443239	1.49445	-0.0128898	-7.39245	2.154	-2.91801	0.713333	-0.832592	-11.3269	-3.86194	-0.0651541	-0.100565	1.31583	-4.6334	4.89358	-0.0666765	-0.0844611	1.50558	0.588511	0.641252	11.1464	130.012	-1.75584	-0.162751	37.55	13.318	1.57198	33.1277	0.129167	-0.0524601	4.41786	0.317709	18.2598	-8.38066	-0.194437	-1.25007	-5.83174
Nonsy	PLAGL1	NM_001289040	6	6	15	77	97	909	0.102004	0.163043	0.0964215	1.82423	0.0486163	-0.632898	0.0231813	-0.70758	-0.617	3.01086	3.81111	-2.68322	0.922042	-0.790829	-0.0970152	0.89118	4.06252	5.12473	-4.74623	0.201912	-0.739225	-0.238801	0.43834	20.6595	1.72484	5.17273	-0.90526	-0.30558	11.8182	-0.097891	-0.0331704	8.3255	0.0436656	-0.0150915	8.11053	0.345523	98.5806	14.4081	0.243192	-0.862145	0.341827
Nonsy	C6orf118	NM_144980	13	13	5	87	16	990	0.0191257	0.0543478	0.0159046	3.54935	0.0256341	0.351147	0.0176862	15.4353	14.173	0.232139	-4.53395	-1.91244	-0.796944	-7.76185	0.151507	0.358788	-8.03194	-3.65347	2.09778	0.871656	1.1207	1.48471	-6.87034	-16.7352	-4.47722	45.1971	-0.263783	0.194481	-17.7388	11.0513	-7.20328	-11.0186	-0.196062	-0.00146136	-0.367302	-0.106592	-69.9569	NA	-0.138754	-0.0119752	-3.06187
Nonsy	PDGFA	NM_033023	5	5	3	89	7	999	0.00910747	0.0326087	0.00695825	4.79811	0.0443239	-0.4689	-0.0768125	8.82093	5.5414	4.93829	9.10701	4.5536	4.7421	2.74157	-0.168192	-0.36049	-3.49184	-1.82851	0.512755	1.95206	-0.838026	4.54015	-7.95359	-20.5719	8.90469	-75.9561	3.21367	-0.252019	15.32	33.5773	-1.79016	8.15438	0.049295	0.0837375	3.35777	0.39798	-55.044	NA	-0.0225876	-1.53606	1.48347
Nonsy	SP4	NM_001326542	11	11	5	87	16	990	0.0191257	0.0543478	0.0159046	3.54935	0.0256341	-0.469581	0.0373766	-13.8697	-6.23063	-0.89494	2.91601	1.5393	3.44928	0.286899	0.0396141	-0.00696036	-2.30518	-1.47182	-0.164519	0.848165	-0.762161	0.0390115	-3.77727	1.82306	3.9478	13.9931	-0.528609	-0.232374	-10.6207	-2.91686	-6.75987	-3.27726	-0.188763	-0.0663854	-2.39681	-0.429427	121.366	-8.38066	0.0168336	0.59495	6.24657
Nonsy	INHBA	NM_002192	7	7	3	89	4	1002	0.00637523	0.0326087	0.00397614	8.40881	0.0155553	-1.05734	0.00722812	-7.52368	-4.09869	5.79777	5.69428	-3.4119	-1.9693	-10.3705	0.367044	-0.454433	19.4425	-2.3277	-0.0993952	2.47955	1.0294	0.199417	-0.886611	-8.33859	3.0787	-21.9941	0.257894	0.0862563	-11.8042	-12.8748	5.11477	-15.2069	0.0814652	-0.0901185	-2.39467	-0.460236	-57.6731	NA	0.372064	-1.04959	10.5957
Nonsy	DNAJC30	NM_032317	5	5	10	82	51	955	0.0555556	0.108696	0.0506958	2.28124	0.0298027	0.596458	0.0256692	-5.1347	-0.660636	-1.01935	-0.287465	3.64183	4.27713	5.94885	0.0239401	-0.370623	30.5958	-1.01969	-0.115105	0.652098	-0.801976	-1.89673	-2.87435	-10.5477	6.36179	27.993	-0.172552	0.00924774	-0.271641	17.8366	-1.53985	-6.33896	-0.0499866	0.00476819	1.73373	-0.186612	-22.339	-5.72631	-0.0587486	-0.963797	5.41553
Nonsy	STEAP4	NM_001205316	6	6	3	89	7	999	0.00910747	0.0326087	0.00695825	4.79811	0.0443239	1.81919	0.118317	-8.06863	1.7077	6.3394	-0.716577	-4.10501	-4.0313	-13.6744	-0.308386	0.779587	1.70441	8.0606	-7.00428	0.485314	-0.333734	-0.576597	-14.1485	5.71532	-3.44158	71.0908	0.338209	1.9358	1.07038	24.3555	-1.48924	-4.41387	-0.0750842	-0.00123497	-6.70062	-0.313419	263.234	NA	1.02531	-0.970502	-2.51246
Nonsy	C7orf62	NM_152706	3	3	4	88	6	1000	0.00910747	0.0434783	0.00596421	7.54678	0.00655095	0.685903	0.0405106	5.62405	-5.1398	6.60272	-1.22526	0.636691	1.98559	1.99837	-0.00442655	0.568536	-3.76362	10.4864	-9.92141	-0.241229	-0.337304	-1.66807	5.21546	4.2312	-0.780954	30.5839	-0.45626	-0.177801	3.9478	22.1937	-1.51772	-1.12561	-0.0449085	0.182316	7.21731	0.278037	-39.129	NA	-0.120718	-0.421248	29.7995
Nonsy	VGF	NM_003378	11	11	4	88	12	994	0.0145719	0.0434783	0.0119284	3.75737	0.0384036	1.30896	0.0639732	-7.95253	-1.94515	-0.0527127	-3.35047	-6.20871	-4.15024	-2.03045	-0.0902883	-0.717369	-22.2836	4.44708	-2.45787	-1.04776	0.092008	3.15362	4.18665	13.1021	-2.39467	75.5906	1.21007	0.0784299	11.4601	-12.6485	0.114107	9.99209	0.188666	0.0906655	-2.29714	0.352139	204.98	NA	0.970965	0.688487	2.13417
Nonsy	ARMC10	NM_001161009	6	6	4	88	12	994	0.0145719	0.0434783	0.0119284	3.75737	0.0384036	0.205097	0.0377929	6.01269	3.54998	0.86808	-1.96474	-1.77119	0.840128	-13.9643	0.443032	-1.60168	15.035	-12.7	9.3555	2.14096	1.1261	-2.24806	-4.93527	-18.4981	0.552417	-8.49899	1.28521	0.448275	-9.0123	4.8142	2.40332	-13.6577	0.0435358	-0.0804496	1.67304	-0.230833	-11.4484	NA	-0.105119	-1.25188	-0.385188
Nonsy	LAMB4	NM_001318046	38	38	3	89	155	851	0.143898	0.0326087	0.154076	0.185234	0.000519921	0.5732	-0.0809883	-7.44034	-3.81682	-10.2396	-5.99444	9.31668	13.1549	12.2335	0.365141	-1.54435	-23.4916	-0.259735	-1.08653	1.66463	0.106756	0.668116	4.75392	-7.91421	6.8202	76.8424	-0.73236	-0.371081	5.26623	-28.4196	-0.979592	5.13965	-0.0729872	0.0448547	-4.96543	0.164751	-75.6391	NA	-0.205378	0.535561	-8.88692
Nonsy	C7orf66	NM_001024607	2	2	2	90	1	1005	0.00273224	0.0217391	0.000994036	22.1861	0.0197102	2.04896	0.0306203	-15.2934	-1.15575	-4.86302	8.37958	-5.40798	0.911537	-8.36257	-0.335001	-1.42191	-4.68031	-1.96292	1.44053	1.46388	1.47998	-1.84324	-0.784777	-7.22879	-13.0382	-39.4971	-0.658457	-0.131877	-33.5151	-9.49508	-4.78382	-26.1673	0.0778929	-0.186231	-5.7672	-0.810079	-121.54	-6.09668	-0.305704	-1.65607	-15.3163
Nonsy	ST7	NM_018412	2	2	2	90	0	1006	0.00182149	0.0217391	0	Inf	0.00695057	-1.07736	0.00758839	21.6055	21.6016	-6.38082	-0.504011	-4.4173	2.47674	1.4342	0.928227	-1.42081	61.3077	-13.5631	8.44759	2.67865	-0.697993	-2.70077	30.4657	-2.1837	0.745041	15.1129	-0.955095	-1.00578	21.2847	-10.5347	16.2229	-0.770407	0.22925	-0.0292686	9.41099	-0.90884	-174.496	NA	-0.303458	-0.302931	-18.1422
Nonsy	ZNF800	NM_176814	11	11	4	88	10	996	0.0127505	0.0434783	0.00994036	4.51631	0.0240449	-0.501882	0.0099655	-1.46878	-5.90665	5.3583	-0.698302	0.356759	5.22342	2.56921	-0.0177242	1.67794	-11.6861	15.015	-12.8281	-4.23853	0.748595	0.948583	13.0742	41.2096	-15.5036	-60.4992	NA	NA	NA	NA	NA	NA	-0.200306	0.0564988	10.152	NA	NA	-7.75942	NA	-1.18612	NA
Nonsy	CALD1	NM_004342	12	12	7	85	21	985	0.0255009	0.076087	0.0208748	3.85443	0.00633426	0.262524	-0.0285223	-1.28297	-9.17343	-2.78367	-2.50376	-3.48081	-0.758669	-4.08355	-0.151251	-0.944699	26.9859	-10.8133	8.67695	0.587083	0.35437	0.347862	8.71095	-8.86651	6.32567	-41.4669	0.830098	0.0381658	-12.7548	16.0437	-0.060812	-1.09451	-0.0115099	0.00757119	3.18074	-0.00651179	-12.2966	-9.0074	-0.108262	-0.772533	-1.55584
Nonsy	TMEM140	NM_018295	4	4	3	89	7	999	0.00910747	0.0326087	0.00695825	4.79811	0.0443239	0.116146	-0.0158512	6.01565	6.63918	-3.08931	-7.03693	5.23668	6.94633	0.567906	-0.116648	-1.00987	-64.6296	-11.3653	10.4344	0.962165	0.257448	2.50364	0.130255	-16.5699	4.44781	-15.8198	-0.539092	-0.72536	-26.8297	-5.99286	1.96485	-24.5454	0.025078	-0.141124	32.6849	2.43505	-130.018	NA	-0.237014	-1.07428	NA
Nonsy	OR2A12	NM_001004135	9	9	1	91	69	937	0.0637523	0.0108696	0.0685885	0.14936	0.0243232	-2.42556	-0.0542111	-15.4603	-33.9492	20.011	-1.19831	-3.98035	NA	0.485067	0.0182442	3.57213	-54.7507	29.325	-21.5191	-5.54391	0.549237	-0.35336	13.0742	41.2096	-15.5036	-25.8743	NA	NA	NA	NA	NA	NA	-0.222668	0.162749	10.152	NA	NA	NA	NA	-0.947727	NA
Nonsy	ZNF282	NM_001303481	4	4	2	90	2	1004	0.00364299	0.0217391	0.00198807	11.1003	0.0372765	0.571442	0.0636889	-2.37453	2.36442	-3.84183	-4.50444	-0.25717	-8.10187	4.55097	-0.0528099	-0.256525	31.4151	0.322932	-3.78178	-2.80298	0.522431	2.9953	NA	NA	NA	14.041	NA	NA	NA	NA	NA	NA	NA	NA	NA	NA	NA	-7.75942	NA	-0.867904	NA
Nonsy	SMARCD3	NM_003078	4	4	3	89	1	1005	0.00364299	0.0326087	0.000994036	33.5986	0.00214386	-0.967018	-0.0440183	-11.1811	-6.74937	-14.111	4.42541	0.522043	2.69819	0.300257	0.463988	-1.5037	26.6903	-6.73192	3.82007	1.10175	-0.140205	-2.4167	17.3351	-5.30635	-7.64858	-38.9826	-1.38614	-0.313928	12.7959	-29.9146	13.9061	-7.15955	0.0228805	-0.0110688	9.41099	-0.525595	-101.914	NA	-0.204149	-0.994876	-7.68901
Nonsy	CNPY1	NM_001103176	2	2	5	87	18	988	0.0209472	0.0543478	0.0178926	3.1494	0.0370863	-0.139944	0.00447601	-7.21712	-12.8218	1.392	-8.85514	3.69512	11.7395	-0.638131	0.104389	0.236635	-4.76581	-2.47514	2.53042	-1.34774	0.256053	-0.893023	-0.191433	5.22245	-1.80565	25.3528	-0.68761	0.518307	-12.1294	-0.360539	-2.0637	-10.2111	-0.0969614	-0.0411386	6.83521	-0.325359	11.6587	-7.75942	-0.133405	-1.13266	0.351969
Nonsy	PPP1R3B	NM_001201329	11	11	4	88	115	891	0.108379	0.0434783	0.114314	0.352408	0.0348367	0.574984	0.0423795	5.23289	-4.38499	-6.04771	9.77235	-1.79345	-17.8022	9.38602	0.388347	-1.2481	14.761	-4.0421	4.73581	-0.899116	-0.0412727	-2.51991	-0.014715	-7.67097	4.69848	23.8515	-1.19491	-0.312193	13.3113	-7.18118	-3.44467	15.0798	-0.0671947	0.146511	3.53397	0.39125	-29.6628	-10.7551	-0.226261	-1.85418	-6.48607
Nonsy	FDFT1	NM_001287744	14	14	2	90	113	893	0.104736	0.0217391	0.112326	0.17577	0.00376813	0.850651	0.122926	-1.07739	-11.044	-6.40026	-6.92342	3.4811	NA	14.5183	-0.0312703	1.90025	-14.2896	13.1259	-11.0244	-1.98376	-0.0699163	2.60613	-8.95762	-21.3283	11.6539	118.587	-1.02004	NA	-2.61761	-15.0719	-2.18941	-3.67951	-0.278323	0.089451	NA	-0.298128	-96.5209	-0.584486	NA	-0.935576	NA
Nonsy	SLC18A1	NM_001135691	20	20	2	90	110	896	0.102004	0.0217391	0.109344	0.181169	0.00376849	-2.39899	-0.147434	22.648	4.99427	-5.2726	NA	NA	NA	9.53114	-0.0542062	3.5031	63.3239	9.85455	-7.2482	-0.779534	-0.558253	0.0775898	1.05748	29.4982	1.0294	24.7166	-1.0561	NA	-3.00735	9.06392	-0.25297	5.95997	0.249643	0.240227	NA	0.503423	547.851	2.8489	NA	0.154013	-16.4952
Nonsy	ADAM7	NM_003817	11	11	5	87	14	992	0.0173042	0.0543478	0.0139165	4.06371	0.016751	-2.20536	-0.0607442	11.6302	10.5575	-4.00656	8.23977	-2.74859	-3.26864	-0.100868	-0.0188371	-1.51989	-8.78365	-7.44042	9.03922	-0.883838	-0.52495	-0.425258	-13.2363	-17.1149	-12.3628	-20.1127	-0.868511	-0.277289	-10.0167	-32.9498	4.97087	-13.1085	0.0736845	-0.082668	-6.23238	-0.345823	-65.5462	-7.21927	-0.123908	4.6497	-3.08557
Nonsy	GOT1L1	NM_152413	9	9	0	92	73	933	0.0664845	0	0.0725646	0	0.00319767	NA	NA	NA	NA	NA	NA	NA	NA	NA	NA	NA	NA	NA	NA	NA	NA	NA	NA	NA	NA	NA	NA	NA	NA	NA	NA	NA	NA	NA	NA	NA	NA	NA	NA	NA	NA
Nonsy	STAR	NM_000349	8	8	3	89	5	1001	0.00728597	0.0326087	0.00497018	6.7254	0.0233939	-0.123273	-0.101814	-1.57798	3.54087	-7.12811	NA	4.3902	6.50165	-3.82595	-0.233358	3.29988	89.5647	-4.21054	2.30728	2.4551	0.152665	0.644207	-7.57168	-12.3667	-0.480471	-18.9367	5.9759	0.22778	22.4221	56.3053	-7.53153	14.1993	-0.120594	0.060997	11.5318	0.769325	-93.3517	NA	0.0412334	-1.63183	4.45273
Nonsy	FGFR1	NM_015850	24	24	13	79	58	948	0.064663	0.141304	0.0576541	2.68622	0.00584338	0.363813	0.0470525	-0.0663289	4.07937	5.19022	-4.76877	0.445447	2.74091	-6.45694	-0.149529	-0.131564	8.59764	1.0688	-1.14666	0.696667	0.244465	-0.116678	-3.06539	19.6722	-6.75412	3.85069	1.23788	1.38579	-1.04074	10.3985	-2.69325	-3.20343	-0.0329872	-0.0160126	2.62769	-0.452331	-65.5939	-1.74149	0.125407	-0.0990482	-2.60964
Nonsy	RPS20	NM_001146227	1	1	12	80	49	957	0.0555556	0.130435	0.0487078	2.92517	0.00323079	0.48434	-0.0375314	3.72689	1.43169	-2.83806	7.10327	-0.345557	-2.63052	1.91339	0.0549739	-0.771018	-15.7625	-1.57443	2.04623	0.266482	-0.208611	0.828161	-0.0499767	-2.66349	0.72198	-7.71648	-0.733709	-0.424368	-7.74839	0.3373	2.64371	-2.78587	0.076289	-0.00496792	-0.732176	-0.093569	48.4358	-9.74192	-0.117942	-1.012	0.465295
Nonsy	SULF1	NM_001128204	13	13	5	87	12	994	0.0154827	0.0543478	0.0119284	4.7484	0.0101992	-0.00847019	-0.0743751	-9.00385	-2.28633	-0.655644	8.16582	-0.427234	1.64949	-5.36049	-0.135678	0.892101	-20.9491	5.24727	-4.76015	0.109492	0.163155	1.80344	1.43671	10.1348	-8.7235	-87.2519	0.142273	-0.511242	-25.9734	9.88117	-7.72138	-19.6905	-0.0406191	-0.0834816	-3.98902	-0.199199	323.753	NA	0.0480006	-0.379927	27.1063
Nonsy	EYA1	NM_001288575	14	14	2	90	89	917	0.082878	0.0217391	0.0884692	0.229147	0.0272049	0.957448	0.0676843	26.0596	-0.799835	0.859835	0.355624	0.432991	0.960134	-3.07589	-0.162229	-1.75775	-74.7184	-2.68026	4.49938	-0.98308	0.0800772	6.1435	-15.5571	-15.5746	-7.98409	37.4359	-0.403177	-0.691834	33.2589	19.3229	-5.33016	43.3471	-0.160536	0.250507	8.32696	0.397468	-89.1017	-5.61789	-0.11979	-1.61819	-7.5303
Nonsy	SLC7A13	NM_138817	17	17	0	92	42	964	0.0382514	0	0.0417495	0	0.0430234	NA	NA	NA	NA	NA	NA	NA	NA	NA	NA	NA	NA	NA	NA	NA	NA	NA	NA	NA	NA	NA	NA	NA	NA	NA	NA	NA	NA	NA	NA	NA	NA	NA	NA	NA	NA
Nonsy	NDUFAF6	NM_001330582	3	3	2	90	2	1004	0.00364299	0.0217391	0.00198807	11.1003	0.0372765	-0.615471	0.0883	8.08729	1.30863	-4.29737	6.93988	5.79247	1.75582	-13.1528	-0.160681	1.03741	132.475	-3.00411	0.354619	2.04567	-1.30101	-2.79696	-0.481335	-4.08023	1.07873	101.731	-0.752551	0.0409383	47.0002	22.557	2.56623	21.1239	0.106165	0.239117	8.39846	1.10041	-15.3192	NA	-0.128258	2.29943	27.3477
Nonsy	VPS13B	NM_017890	74	74	15	77	87	919	0.0928962	0.163043	0.0864811	2.05606	0.0229279	0.787557	0.0301549	2.90001	2.22134	-2.74046	-0.471256	-2.59357	-5.23255	-5.42131	-0.157718	0.220487	37.3064	-2.23123	1.46109	0.59384	0.191398	-1.00362	1.55145	3.20951	-1.84754	30.1107	-0.0667231	0.498081	1.12874	2.60896	-3.21313	-1.73918	-0.0214448	0.0641427	-5.06817	0.0803911	72.2928	-7.02863	-0.239592	-0.156079	2.23462
Nonsy	DEPTOR	NM_001283012	9	9	6	86	15	991	0.0191257	0.0652174	0.0149105	4.59799	0.00568529	-0.704511	0.0597657	2.69078	4.16404	5.52507	-1.87901	-2.56908	0.158855	-4.90868	-0.201813	-0.710022	-13.2962	-1.25592	1.42805	-0.36518	-0.148002	0.897247	-18.1005	-19.285	0.469174	46.2486	-0.136465	-0.4572	-11.569	10.2536	-4.40726	-13.1485	-0.160211	-0.0350082	0.508303	-0.441601	-51.6657	NA	0.202457	-0.541457	-3.23671
Nonsy	FAM135B	NM_015912	28	28	9	83	39	967	0.0437158	0.0978261	0.0387674	2.6851	0.0147911	0.519202	0.0389327	7.55101	9.02887	6.953	-4.71242	3.82033	6.03548	3.83978	-0.00260459	-0.981786	-34.6091	-1.87884	3.48359	-0.491834	-0.806381	1.10135	7.85953	-15.1666	-5.0539	-58.757	-0.0389467	-0.529574	-17.5501	1.58049	-4.43599	-1.46966	-0.0249059	-0.00999215	5.90572	0.646099	-53.2969	NA	-0.204497	-1.2758	-5.5752
Nonsy	GPR20	NM_005293	13	13	11	81	60	946	0.064663	0.119565	0.0596421	2.13927	0.0417936	-1.21303	-0.0563412	0.234929	2.27944	0.621873	3.19927	-1.1438	-3.19837	-2.23394	0.162462	0.259207	-1.56189	3.83421	-4.12434	0.183519	0.179061	-1.4723	16.9983	34.9558	-3.95807	-14.8821	-1.16808	-0.351675	13.3812	-11.8689	1.80895	12.8727	0.0780207	0.119081	5.31138	-0.0156343	99.5534	-0.377359	-0.121584	-1.31567	-4.35409
Nonsy	SCRIB	NM_182706	57	57	10	82	211	795	0.201275	0.108696	0.209742	0.459729	0.0204207	-1.3425	-0.0657974	5.46952	1.75292	-4.46699	-2.9693	2.95139	0.560479	-1.2489	-0.0816649	0.29267	-7.09224	-7.20095	6.62657	0.770983	0.339624	-0.454628	-7.32194	-6.20996	-2.86788	-4.79192	0.732871	0.0890138	-19.7699	-9.70147	0.170031	-19.394	0.0205497	-0.127924	2.73118	-0.0944099	111.225	-3.57707	0.0376803	-0.737038	-1.68826
Nonsy	EXOSC4	NM_019037	6	6	3	89	5	1001	0.00728597	0.0326087	0.00497018	6.7254	0.0233939	-2.01739	-0.0143791	-8.45771	-3.94933	-14.8926	1.87775	4.66325	3.69282	-7.2089	-0.180131	-1.12452	-18.5867	0.469756	-1.53183	-0.266717	-0.204009	-1.24928	-17.7637	-10.0915	14.7174	151.901	-1.26796	-0.0666621	51.8272	-12.5404	3.07384	48.5066	0.0776031	0.136943	NA	0.467637	-53.0223	-8.38066	-0.118246	-1.26602	-5.31502
Nonsy	DGAT1	NM_012079	14	14	4	88	13	993	0.0154827	0.0434783	0.0129225	3.46566	0.0470819	0.356955	0.0266567	-4.55079	-0.0586896	-2.85231	2.12002	0.410758	0.991867	-15.5106	-0.287699	1.60336	94.1339	6.41513	-7.23092	-0.0406988	0.511163	-2.50878	-0.693749	9.04737	-8.93047	-37.9138	1.28901	0.0428724	-15.0728	-17.908	-0.100818	-13.1795	-0.073537	-0.0277687	-4.33616	-0.472226	204.279	NA	0.101598	0.57097	38.7648
Nonsy	ZNF250	NM_001109689	7	7	4	88	6	1000	0.00910747	0.0434783	0.00596421	7.54678	0.00655095	0.230264	-0.0732841	15.9662	10.3962	-3.1998	0.182133	-1.4813	2.35678	-0.571507	-0.197935	4.19966	-41.2083	4.37336	-3.07338	0.302439	-0.0476955	3.39751	-1.32704	5.98333	-5.98258	-60.3454	3.11179	-0.691834	3.05549	-4.23662	-5.85585	10.3554	-0.169893	0.112138	8.32696	0.0882647	537.429	-1.35101	-0.11979	-0.644322	-1.71119
Nonsy	KCNV2	NM_133497	34	34	18	74	121	885	0.126594	0.195652	0.120278	1.77795	0.0479723	0.913202	-0.0396906	-3.75627	-0.471273	3.33883	1.24804	-0.529502	-4.42816	6.68464	0.108139	0.61972	-2.55335	1.31477	-0.31866	-0.548935	0.0501612	0.524668	5.35304	-17.7787	-3.22989	-19.6512	0.152029	0.068678	11.4573	-9.4205	1.88396	9.58445	0.0755005	0.0545331	5.19986	0.513103	-47.4679	-3.61939	-0.158159	-1.09033	-2.79037
Nonsy	PDCD1LG2	NM_025239	7	7	3	89	7	999	0.00910747	0.0326087	0.00695825	4.79811	0.0443239	-0.645146	-0.091341	15.1448	10.2732	-1.26429	5.18866	3.7532	4.7421	5.49406	-0.133251	0.380672	-34.3153	8.31394	-6.09395	-0.592255	-0.858583	2.98357	-6.05665	8.10715	5.46605	-71.0647	-0.474559	-0.766074	-17.8203	5.23236	-4.63979	-6.4005	0.169026	-0.012344	-5.4403	0.00443433	631.7	0.4013	-0.0896689	-0.579326	-1.71038
Nonsy	POLR1E	NM_001282766	10	10	9	83	33	973	0.0382514	0.0978261	0.0328032	3.19196	0.00601082	-0.200961	-0.0164678	-2.80161	-0.0214477	-2.39997	6.14371	-3.02401	-7.92759	-1.44612	-0.0515695	0.547339	-29.3534	-0.312113	0.965767	-0.199859	-0.154495	2.47952	1.63583	34.5893	-10.5541	-2.60505	-1.06842	-0.435649	-15.562	4.6562	-7.59147	-11.3798	-0.156284	-0.0387682	0.822766	0.438271	72.3388	22.5849	-0.0705587	2.56296	11.3286
Nonsy	IGFBPL1	NM_001007563	7	7	4	88	10	996	0.0127505	0.0434783	0.00994036	4.51631	0.0240449	-1.42035	-0.107124	13.0692	7.78513	10.067	-3.51038	2.19516	1.91759	2.47338	-0.0359669	-1.24817	-58.3305	-3.63459	4.70389	-0.254253	-0.58972	1.59616	4.72469	-12.1313	3.05929	-32.1934	-0.37345	-0.273279	-55.0757	-22.1136	2.29544	-20.5226	0.0709042	-0.152899	6.35866	0.283344	-57.7579	NA	-0.151501	-1.29258	-0.251038
Nonsy	PGM5	NM_021965	9	9	3	89	6	1000	0.00819672	0.0326087	0.00596421	5.60051	0.032992	0.383141	0.0112118	-1.76037	3.51744	22.3234	4.92903	-2.05285	1.15717	3.90976	0.00890684	3.57252	1.91005	12.1799	-9.22853	-1.34546	-0.80191	1.92751	48.0358	-7.43671	-16.5073	31.0322	-1.18	-0.565671	-14.0873	8.79311	1.42006	0.909665	0.129167	-0.0524601	4.41786	-0.56043	22.162	NA	0.44294	-0.982797	-3.12516
Nonsy	PLPPR1	NM_207299	5	5	4	88	8	998	0.010929	0.0434783	0.00795229	5.65392	0.0135455	-0.453608	0.0148949	1.60026	-8.97611	6.93785	-0.633593	2.82835	6.0265	8.31481	0.0592842	-1.38776	-31.508	2.70241	-3.08026	0.368038	-0.733002	-0.15489	-5.65403	-20.4672	-1.76057	-22.3747	-0.197898	-0.390685	6.74264	-7.03	-1.0469	12.4011	-0.108677	0.0983137	-4.17888	-0.460607	-83.6077	-5.61789	-0.10634	-0.272366	-5.24049
Nonsy	OR13C8	NM_001004483	10	10	5	87	168	838	0.157559	0.0543478	0.166998	0.28689	0.00259702	0.238004	0.0749432	-5.39805	-3.82738	-4.77435	2.14947	-4.56211	0.273626	-2.81991	0.190805	0.233464	21.2288	-7.23041	5.06844	1.3142	-0.253142	8.63555e-05	5.31335	-9.91777	-0.756817	-15.4619	-0.501123	-0.258834	-5.62136	8.89565	5.67071	-17.316	0.161875	-0.0674989	0.875726	-0.58485	20.2661	NA	-0.156901	-1.13047	-5.55434
Nonsy	C9orf43	NM_001278629	10	10	12	80	61	945	0.0664845	0.130435	0.0606362	2.32125	0.015814	-0.295964	0.0151416	-10.6269	-7.78683	-0.817975	2.60081	1.96053	1.72348	3.2115	0.0978955	-0.838165	-11.9804	-2.47047	1.59509	0.858807	-0.0950609	-1.00767	-5.29343	-15.3328	9.65618	17.3819	-0.394823	-0.122609	-9.65846	-5.97734	2.12551	-15.4235	0.0135748	-0.0829205	2.32708	-0.238658	-60.6598	NA	-0.0143257	-0.0296228	2.27003
Nonsy	AMBP	NM_001633	14	14	5	87	17	989	0.0200364	0.0543478	0.0168986	3.33763	0.0310274	-0.625522	0.0479422	-11.2752	-8.01657	18.582	-3.09824	-3.14044	-9.02363	4.70869	0.193049	3.07454	-0.145212	12.973	-10.1775	-2.71411	0.255294	0.579297	37.9897	7.1975	-11.7503	-36.2948	-0.815214	0.185942	13.7289	4.36118	0.588711	14.2473	0.11913	0.124332	6.64245	0.276978	12.9907	NA	-0.0557593	-1.32676	1.8668
Nonsy	ORM2	NM_000608	8	8	1	91	68	938	0.0628415	0.0108696	0.0675944	0.151717	0.0243446	0.311393	-0.00093907	-17.7661	-16.6691	-3.9337	NA	NA	NA	-5.5049	-0.224717	-2.15022	-47.5763	-14.1094	12.0712	-1.01082	0.32618	0.0535593	20.9248	-12.2312	1.74841	-84.8656	-0.610017	-0.0615021	13.5191	0.906503	10.3225	-2.26354	0.141616	-0.0488393	-4.79017	0.0551575	NA	-8.39178	-0.153851	2.22812	-4.70001
Nonsy	ASTN2	NM_014010	35	35	24	68	176	830	0.182149	0.26087	0.17495	1.66356	0.047912	0.672234	0.03009	7.82335	4.86487	0.140005	-6.27519	-0.986223	1.38078	0.898133	-0.161489	-1.16445	1.20103	0.191737	-0.150122	-0.111602	0.16146	0.0756404	-5.96353	-10.9543	-1.7956	14.5745	0.233563	-0.0541832	19.3779	-1.93592	-0.6878	18.6859	-0.0214211	0.0699467	-1.61261	0.222737	-55.3241	-8.08689	0.0553429	-1.16299	-1.44134
Nonsy	OR1Q1	NM_012364	7	7	5	87	14	992	0.0173042	0.0543478	0.0139165	4.06371	0.016751	-0.238701	-0.0263491	5.4813	7.49099	-0.777423	-1.62612	3.3873	3.47246	-3.58522	-0.279509	0.285215	-0.705042	-0.886913	0.264487	-0.626433	-0.0780544	-0.277382	-7.0183	-6.85427	-2.82618	17.2738	0.459051	0.108292	-2.01416	-8.89931	0.57471	-5.34555	0.177542	-0.0554319	0.662222	-0.382802	-59.646	NA	-0.108604	-0.517198	28.03
Nonsy	CFAP157	NM_001012502	13	13	5	87	13	993	0.0163934	0.0543478	0.0129225	4.37971	0.0132017	0.511588	0.0727296	-3.919	-4.31912	-6.11196	2.54018	-0.925765	-0.617185	9.60278	0.19816	-0.17816	-8.73584	1.73181	-0.976047	-0.288825	-0.522101	0.139672	-0.772928	-10.6781	3.72822	-67.2097	0.0669448	-0.271569	-12.0947	-5.84671	-1.66089	-12.803	-0.0922402	0.0382594	18.226	-0.318637	-25.3861	-4.27054	-0.158811	-1.24244	-4.45203
Nonsy	PRDM12	NM_021619	4	4	3	89	2	1004	0.00455373	0.0326087	0.00198807	16.8157	0.00503412	-1.40156	-0.0467365	1.03151	-0.627893	-7.2185	6.12646	-0.303608	-0.836403	-0.278793	0.0735112	1.28365	27.6836	3.07341	-1.63021	-1.31781	-0.52685	0.753343	-4.56695	-12.0935	-5.97609	-19.506	1.14577	0.236669	2.92533	-33.9993	3.74171	-2.70734	-0.122072	0.0510961	NA	-0.0516064	-38.8202	-6.77306	-0.121534	-0.764049	1.24605
Nonsy	ABL1	NM_007313	18	18	7	85	19	987	0.0236794	0.076087	0.0188867	4.26845	0.00404649	-0.256276	-0.00520286	1.77	-0.244542	-0.220288	1.5599	-1.324	0.984157	1.6659	-0.0226133	-0.640712	-24.3242	2.8937	-1.82685	-0.281923	-0.387195	-0.538212	-2.94605	-9.76511	-4.69551	-4.40378	3.00719	-0.262775	13.5866	-27.9347	-2.39447	17.154	-0.14512	0.111138	-2.02769	-0.0395859	-67.4724	-2.43914	-0.218715	-0.223009	-5.42163
Nonsy	FAM78A	NM_033387	7	7	3	89	6	1000	0.00819672	0.0326087	0.00596421	5.60051	0.032992	-1.89725	-0.0027401	-3.83172	-5.80363	1.95511	-6.96074	3.91688	7.18829	8.0685	0.0158381	-1.42144	-18.5371	-6.7554	7.10573	0.0417426	-0.583899	-0.634665	-15.1105	-18.5371	-6.99733	-63.1748	1.2235	2.20044	3.21609	-31.0214	9.97067	-3.64422	0.14737	-0.108082	-5.1157	-1.4448	-65.5027	-7.21927	-0.131408	1.24384	-3.74958
Nonsy	STPG3	NM_001256700	11	11	2	90	83	923	0.0774135	0.0217391	0.082505	0.247314	0.0389412	-1.15432	-0.0426093	9.61199	0.317946	-1.40206	1.8821	-1.31564	-0.775007	8.66998	0.0628104	-1.40734	-20.1962	-13.8394	14.107	0.646746	-0.79573	-2.57177	-7.65869	-13.0993	5.62219	-2.38273	-0.505249	-0.354069	26.7586	-1.86568	18.4342	4.1426	0.346308	-0.026301	5.88035	0.177103	-129.27	-7.21927	-0.264379	-1.18657	-11.7746
Nonsy	ARRDC1	NM_001317968	12	12	6	86	9	997	0.0136612	0.0652174	0.00894632	7.69881	0.000794142	0.751214	0.0344866	12.6353	0.740449	6.9366	-12.313	3.98086	13.7092	2.67264	0.000126849	1.59763	-33.0451	8.48789	-6.21843	-1.6914	0.434969	-0.311897	1.56123	12.4723	1.20545	25.8243	-0.68761	-0.0630406	0.965468	20.9919	-7.217	7.23233	-0.168976	0.0973625	0.533211	0.158202	-42.2918	6.1436	-0.127315	8.43151	-6.30566
Nonsy	PFKFB3	NM_001145443	11	11	4	88	13	993	0.0154827	0.0434783	0.0129225	3.46566	0.0470819	-0.350126	0.0931529	1.52686	8.33699	3.43328	-1.22407	-6.06431	-1.84321	3.17499	-0.0662005	-0.648832	2.52776	3.74501	-4.86822	0.79861	0.468493	0.0317317	-1.46097	-10.1054	14.5026	-20.9335	-0.298838	0.333499	-21.366	5.62623	1.37506	-28.4232	-0.0359605	-0.20417	3.00677	-0.17153	-70.7807	-6.09668	-0.187996	-1.12485	3.10774
Nonsy	OTUD1	NM_001145373	14	14	5	87	19	987	0.0218579	0.0543478	0.0188867	2.98112	0.0438272	-0.370232	-0.0828886	-2.06012	3.2841	-6.85471	-0.640516	5.80257	3.48649	5.83228	0.174973	-0.433949	3.86717	-0.786142	2.07669	-0.735968	-0.0340843	-1.77277	-6.8446	-17.8683	16.6294	6.78364	3.14507	-0.478551	8.11683	-12.2982	-1.12639	6.88098	-0.0687653	-0.00664618	-4.32865	-0.096871	-56.9319	-2.43914	-0.193357	-1.00544	-5.68469
Nonsy	NRP1	NM_001244972	16	16	6	86	23	983	0.0264117	0.0652174	0.0228628	2.97748	0.0287481	0.460088	0.0198841	5.79698	3.83622	6.83042	-4.72293	0.693498	-6.17443	-3.70598	-0.215587	0.06509	-26.7285	2.91681	-2.05558	-1.06366	0.476311	0.875928	-2.94133	-4.48745	-7.70627	-16.9169	-0.750757	0.222992	-4.24209	-3.93766	0.626492	-6.84645	-0.0346988	0.0468158	-8.38478	-0.174195	-49.2737	20.6296	-0.134262	6.89209	-2.89416
Nonsy	PARD3	NM_001184786	27	27	18	74	112	894	0.118397	0.195652	0.111332	1.94021	0.0266134	-0.958323	-0.103734	2.92384	5.48867	-0.344194	4.08183	-0.47764	-4.2361	-3.82862	-0.143809	0.425905	9.64872	2.06726	-0.282394	-0.677726	0.240809	-0.687038	0.101467	-2.00517	-6.56849	-43.2892	0.324154	-0.26904	-13.6329	-5.43948	-0.517659	-5.74693	0.0786553	-0.0368426	-2.06074	-0.229146	111.305	-3.59479	-0.137309	0.758127	-0.658022
Nonsy	WDFY4	NM_020945	75	75	9	83	207	799	0.196721	0.0978261	0.205765	0.418776	0.0129544	0.280534	-0.0475598	-2.89508	-0.424748	-7.95914	1.46486	0.281019	1.01902	1.02055	-0.141737	-1.25905	-58.7586	4.08959	-3.30161	-0.306555	-0.317352	1.70574	-1.08142	-15.0561	2.15048	34.6333	-0.797259	-0.365941	-16.7183	-5.00602	-3.79792	1.17734	-0.0423089	-0.0767463	-8.72458	-0.399173	-71.9355	0.76916	-0.156018	-0.419493	-3.47896
Nonsy	ASAH2	NM_001143974	8	8	3	89	6	1000	0.00819672	0.0326087	0.00596421	5.60051	0.032992	1.20151	0.0020507	5.73319	2.09673	7.38705	0.209185	2.53105	-2.56975	7.85239	0.0187833	1.06849	-29.9983	2.88941	-1.97366	-1.5629	-0.0498373	2.86595	3.76024	9.53514	3.26702	61.1638	0.0486803	-0.156589	19.3331	19.6617	-0.0956824	14.3643	0.103135	0.0908303	4.41786	0.42036	-45.4173	20.6296	-0.194437	10.3913	-6.86932
Nonsy	PRKG1	NM_001098512	5	5	17	75	89	917	0.0965392	0.184783	0.0884692	2.33299	0.00527675	-0.165026	0.0102126	2.09928	4.00662	-1.70347	-1.41088	-0.88772	4.90585	-3.73885	0.0177237	0.0884491	31.0125	0.696591	0.577093	-0.981443	-0.249069	-0.736248	3.73089	14.0904	-5.50484	-28.4934	1.9798	0.194088	26.7282	0.703892	0.270485	21.3011	0.0429618	0.0715168	-0.423015	0.532852	-25.0099	6.09878	-0.0722276	-0.364012	-8.06159
Nonsy	ANK3	NM_001204403	26	26	13	79	49	957	0.0564663	0.141304	0.0487078	3.20875	0.00114993	-1.30467	-0.0637501	-1.58279	-3.36121	-0.230988	-5.27895	2.71076	5.09992	-2.92283	-0.164715	-0.988536	11.3928	-0.959383	0.336974	0.197787	-0.0915851	0.173357	-10.2274	-18.6055	12.7581	-1.72137	-0.550325	-0.176893	-10.0492	-1.84905	4.13705	-7.31955	0.00853386	-0.0156945	-6.55454	-0.0838021	-87.2787	6.57612	-0.159556	-0.171417	-6.81093
Nonsy	ZNF365	NM_199451	12	12	5	87	13	993	0.0163934	0.0543478	0.0129225	4.37971	0.0132017	1.96705	0.109225	3.78779	-1.99698	6.74565	-0.194516	0.632883	-1.45347	4.86468	-0.012241	3.36883	-3.85246	5.77624	-6.46566	1.16541	0.0280664	0.676309	1.94652	1.75729	4.98172	-4.56252	0.287053	0.0919537	11.8737	32.2928	-2.267	4.91833	0.0168024	0.153867	5.32447	0.310507	192.585	20.6296	-0.0999856	6.59391	15.1672
Nonsy	HK1	NM_001322364	6	6	3	89	4	1002	0.00637523	0.0326087	0.00397614	8.40881	0.0155553	-0.908299	0.014832	7.60222	4.05582	-3.4277	0.55722	-1.78287	3.79532	-1.72726	-0.201046	-0.733174	-2.67734	-2.91487	3.74405	0.0333222	-0.925636	-2.19022	-9.06001	-23.0016	-1.57891	-2.54877	4.35167	-0.147628	21.5528	-24.1036	0.992644	19.5156	-0.0501753	0.0773391	-3.37326	-0.100954	-53.736	-2.43914	-0.219808	-0.0233615	-3.59292
Nonsy	SLC29A3	NM_001174098	6	6	4	88	13	993	0.0154827	0.0434783	0.0129225	3.46566	0.0470819	0.967206	0.0687839	-0.314798	1.79695	-7.54279	7.73036	-1.66506	-0.0619641	-10.5806	-0.343325	-1.53943	-42.5658	-1.93358	1.13196	0.878471	-0.219696	-0.0138119	-10.9479	-12.558	-0.661189	11.6872	-1.26656	-0.38338	-14.4851	-10.7459	1.69708	-15.3311	0.192576	-0.221363	16.336	-1.39824	-74.733	NA	-0.178472	-1.35015	-6.10258
Nonsy	SEC24C	NM_004922	19	19	7	85	28	978	0.0318761	0.076087	0.027833	2.87221	0.0221069	-0.787727	0.0281022	-12.4191	-14.9699	11.3846	-3.14832	-0.771984	3.52994	11.0073	0.177981	1.04978	-6.40502	4.89552	-3.16198	-1.28327	-0.112067	1.45828	1.8677	-3.92797	4.8085	32.0693	-0.761089	-0.162239	-2.65154	-8.18284	3.78364	-9.52202	0.0260795	0.0625096	14.8347	0.513616	-64.5376	1.53722	0.452807	-0.123405	-6.03701
Nonsy	RPS24	NM_001142285	4	4	0	92	43	963	0.0391621	0	0.0427435	0	0.0438067	NA	NA	NA	NA	NA	NA	NA	NA	NA	NA	NA	NA	NA	NA	NA	NA	NA	NA	NA	NA	NA	NA	NA	NA	NA	NA	NA	NA	NA	NA	NA	NA	NA	NA	NA	NA
Nonsy	LIPJ	NM_001010939	4	4	1	91	63	943	0.0582878	0.0108696	0.0626243	0.164628	0.0362985	0.124821	0.22223	-23.7307	-17.2907	26.681	0.861654	-5.0934	-1.84321	8.06838	0.168342	-0.713149	41.7664	-3.63468	-0.241093	0.96033	0.00813259	-2.24776	6.61828	-10.5708	6.81226	-61.9766	-0.303982	0.333499	-24.4243	34.2736	0.489805	-36.6435	0.182674	-0.161881	3.00677	-0.665309	49.7783	NA	-0.0709381	-1.84913	3.10774
Nonsy	LIPF	NM_001198828	8	8	3	89	5	1001	0.00728597	0.0326087	0.00497018	6.7254	0.0233939	-0.584543	-0.137254	2.6342	-4.44677	-2.15813	8.54822	-0.464187	-8.70965	4.46571	0.0441422	3.21756	66.7409	-0.431814	0.985299	-0.532743	0.294002	-3.00605	-5.26697	8.22798	-4.66414	46.343	-1.49386	2.52968	7.57024	10.4393	-12.0804	26.702	-0.256024	0.0597922	NA	-0.191141	407.036	0.557802	-0.066345	-0.479232	-0.174681
Nonsy	IFIT2	NM_001547	8	8	12	80	50	956	0.0564663	0.130435	0.0497018	2.86388	0.0037302	-0.37284	-0.0477141	-2.55084	1.87359	2.34899	-2.03469	3.92387	6.89066	4.58549	0.0203849	1.44151	18.2065	5.46421	-3.65229	-0.764187	-0.368317	0.152027	11.0748	22.2403	-10.2622	-35.867	-0.578675	-0.306116	-6.0238	-5.32897	-3.1508	-0.91689	-0.073147	-0.00132923	-2.85991	0.457967	60.7466	15.4777	0.126273	1.73797	2.64319
Nonsy	IFIT1	NM_001270928	14	14	5	87	17	989	0.0200364	0.0543478	0.0168986	3.33763	0.0310274	0.747894	0.0451677	1.53233	4.52588	11.7867	-2.71341	-2.32121	-1.94584	-4.5256	-0.281625	1.06112	1.27367	1.06564	-0.0329474	-1.1704	-0.0645876	1.52713	15.5844	-8.44712	-3.29021	-66.0886	-0.363618	-0.346159	-45.3033	6.47872	-0.860138	-20.4988	0.0743539	-0.268969	8.68976	-1.1336	-47.9858	NA	-0.155402	-1.54468	-4.1633
Nonsy	CYP2C9	NM_000771	17	17	3	89	117	889	0.10929	0.0326087	0.116302	0.256323	0.0130624	0.728193	0.150502	1.23371	-3.03063	-10.2653	5.21256	-1.64651	-0.996985	1.92072	-0.0545255	-1.36985	-55.9199	-2.60496	0.716763	1.09038	-0.618247	5.69275	3.63537	-6.21763	1.73577	-73.4862	-0.650736	-0.407193	-41.6029	-5.09431	7.25482	-52.1242	0.269385	-0.367149	13.4838	-1.30287	-30.2891	-10.7551	-0.132169	-1.41429	2.73874
Nonsy	HOGA1	NM_001134670	6	6	3	89	7	999	0.00910747	0.0326087	0.00695825	4.79811	0.0443239	1.70426	0.0583354	-4.92034	-6.94331	-5.80993	5.62329	-3.23861	0.911537	-29.309	-0.836525	-3.57268	-21.9391	-14.3828	12.9309	1.49684	-0.101441	-1.84324	-8.55515	-10.5109	-18.8576	22.9706	-1.09995	-0.263501	-46.731	-38.1529	-2.90712	-39.677	0.221526	-0.191683	-5.7672	-1.20818	-93.8097	-10.7551	-0.257525	-1.79787	-15.3163
Nonsy	HPSE2	NM_001166244	10	10	3	89	7	999	0.00910747	0.0326087	0.00695825	4.79811	0.0443239	-1.50912	0.0355766	0.332131	2.00469	-1.48302	4.60456	-0.387688	4.02438	-10.7052	-0.138656	-0.339578	57.202	-1.53889	2.21773	-0.0165013	-0.321273	0.27139	1.57337	-5.7531	0.205074	42.642	-1.34379	-0.0998358	52.7806	2.03527	0.839363	41.6318	0.111196	0.227011	-1.5952	1.45129	-102.58	-8.38066	-0.200368	-0.42991	-7.08264
Nonsy	TWNK	NM_021830	7	7	3	89	4	1002	0.00637523	0.0326087	0.00397614	8.40881	0.0155553	0.118105	-0.00473608	3.70183	4.09069	9.06044	0.861654	-5.39404	-4.24893	2.08834	0.0320415	-0.331722	12.585	-2.71048	0.266476	1.00565	1.60119	-2.40022	2.59633	-9.18412	5.40712	-46.007	-0.230223	0.333499	-24.031	25.3689	-2.76944	-26.2548	0.182674	-0.161881	3.00677	-0.665309	49.7783	NA	-0.0709381	-1.84913	3.10774
Nonsy	ACSL5	NM_203379	6	6	7	85	28	978	0.0318761	0.076087	0.027833	2.87221	0.0221069	-1.37921	-0.0749664	9.35576	0.71071	1.62597	-5.07708	0.869146	1.23923	-4.51034	0.0557711	0.517788	-14.7513	1.50124	-1.7707	0.145909	0.588434	-0.220793	-4.66558	-2.76604	-0.733765	27.5933	-0.695189	-0.0519505	0.929687	3.71289	-1.46951	8.89667	0.0209341	-0.0034171	12.5907	0.949405	128.313	-2.19474	-0.168402	-0.3218	-8.9276
Nonsy	NRAP	NM_001261463	51	51	8	84	176	830	0.167577	0.0869565	0.17495	0.449413	0.0286551	-0.834617	0.0434934	-3.46007	-4.01734	-0.431175	4.25078	-2.60417	0.516339	5.76878	0.168813	0.321299	22.6106	0.665471	-0.505415	-0.6384	-0.853403	-0.42838	9.84109	27.5549	1.01394	-19.7763	-0.677499	-0.355668	-4.3616	-10.1182	3.32128	-7.97977	-0.00585918	-0.0284329	2.66377	-0.000901297	-69.3769	15.2182	0.16042	2.58884	0.0175885
Nonsy	SLC18A2	NM_003054	9	9	7	85	23	983	0.0273224	0.076087	0.0228628	3.51321	0.00947347	-0.550954	-0.0364048	2.81239	-0.227141	-2.6503	-9.86514	-1.02113	-1.68327	-2.27736	-0.201524	0.738179	-14.1883	6.10684	-5.01091	-1.21273	0.058837	2.57593	10.4735	7.34413	4.87533	71.7845	-0.984682	-0.00876898	-6.75981	2.58237	-3.10641	13.3663	0.0520239	-0.00667201	-8.66426	0.12769	220.732	-2.85611	-0.103378	-0.486627	-0.961367
Nonsy	BAG3	NM_004281	19	19	10	82	50	956	0.0546448	0.108696	0.0497018	2.32913	0.0275659	0.731583	0.00122982	13.7029	5.725	-1.55094	2.16022	0.0873544	-3.31562	-2.77191	-0.0812867	1.96866	19.4101	5.7029	-3.59942	-1.65845	-0.299014	-0.239107	0.141168	35.8968	2.25615	1.86549	1.7471	-0.0608522	14.1154	7.67399	-6.18332	20.7559	-0.180139	0.195115	-7.46182	0.622826	142.721	17.1281	0.722016	4.87472	5.44597
Nonsy	PTPRE	NM_001323355	15	15	4	88	12	994	0.0145719	0.0434783	0.0119284	3.75737	0.0384036	-0.073809	0.0635255	5.719	8.06501	2.75021	6.93988	-6.94202	NA	-6.93406	-0.0672676	0.359846	60.3398	3.68494	-3.71136	0.868671	0.725157	-2.41625	-1.77016	-8.94456	-4.89006	23.5446	0.0260721	4.21687	10.3226	17.8224	-2.39071	0.301207	-0.00561884	0.00740769	-16.2502	0.276432	-85.7413	-6.09668	-0.170185	-0.89678	-7.84697
Nonsy	PSMD13	NM_002817	8	8	5	87	16	990	0.0191257	0.0543478	0.0159046	3.54935	0.0256341	1.66275	0.10058	4.10264	0.676114	-8.242	5.4029	-0.839145	0.0502494	-2.53203	-0.127048	0.0500228	37.5836	-0.848369	-0.495821	-0.419609	-0.0758976	0.849711	2.57897	-11.7004	-1.82136	-9.26603	-1.39367	-0.259728	-37.0095	3.4599	4.15281	-44.4398	0.0539292	-0.287732	11.391	-1.12932	-31.5702	-10.3734	-0.150061	-0.513647	17.9371
Nonsy	TMEM80	NM_001276274	13	13	10	82	38	968	0.0437158	0.108696	0.0377734	3.1017	0.00469126	0.0530275	0.00863851	6.1223	-1.73148	-0.782681	-1.8933	0.393374	1.03249	1.75925	0.259436	-0.536205	-11.4842	0.376414	-1.1712	0.517384	0.349592	0.16282	4.92759	-6.80448	4.32309	30.5482	0.168746	-0.0035478	-10.5093	8.95644	-1.92765	3.05616	-0.0578525	0.0430366	0.0902114	-0.300095	-59.9262	10.6532	-0.157422	3.72173	-6.71678
Nonsy	RPLP2	NM_001004	1	1	5	87	14	992	0.0173042	0.0543478	0.0139165	4.06371	0.016751	-1.08555	-0.0739354	7.38994	5.41887	9.65281	-0.190666	-5.47259	-5.43083	6.21069	0.0711895	0.583488	-39.9673	6.03518	-3.67445	-1.42519	-0.511476	2.27909	19.9382	-9.48204	-3.3389	9.1738	-0.260702	-0.351134	-36.1033	2.50806	-2.78687	-5.50062	0.0327559	-0.167207	-6.40276	-0.674658	-6.0598	NA	-0.160166	-1.42381	-1.22495
Nonsy	KRTAP5-2	NM_001004325	3	3	2	90	1	1005	0.00273224	0.0217391	0.000994036	22.1861	0.0197102	-1.5216	-0.060486	-8.96768	-2.74512	-1.69319	1.01499	-0.240195	-1.21	-4.62339	-0.347221	0.83628	-45.8817	-0.837782	2.05502	-3.72585	-0.0214522	0.37841	-6.56922	-13.5967	-0.587704	9.91404	1.5224	-0.375057	-4.83458	-19.9459	-4.16112	-4.40354	0.0886294	-0.202254	-13.3494	-1.12052	-92.2768	NA	-0.13624	-0.788716	-3.29834
Nonsy	PGAP2	NM_001256235	6	6	3	89	5	1001	0.00728597	0.0326087	0.00497018	6.7254	0.0233939	-0.988391	-0.0833851	-13.6576	-9.47032	-7.28382	-1.22535	9.98915	1.6851	3.92047	0.0998156	-1.35291	-9.55631	-4.74848	4.92506	-1.09823	0.0165909	-1.49058	0.586083	-12.241	18.7397	42.3481	-0.907501	-0.348479	4.7533	-9.36467	3.55101	-2.35107	0.0332668	-0.0166829	-4.672	0.000127717	-56.9319	-8.39178	-0.177296	-0.386242	-5.53225
Nonsy	OR51F1	NM_001004752	22	22	1	91	64	942	0.0591985	0.0108696	0.0636183	0.161885	0.0362659	-1.07736	0.00758839	-18.8043	-12.5846	-17.7709	-0.504011	-4.4173	2.47674	1.4342	0.928227	-1.42081	61.3077	-13.5631	8.44759	2.67865	-1.01674	-4.98093	30.4657	-2.1837	0.745041	-36.0944	-0.955095	-1.00578	21.2847	-10.5347	16.2229	-0.770407	0.22925	-0.0292686	9.41099	-0.90884	-174.496	NA	-0.303458	-0.302931	-18.1422
Nonsy	OR51S1	NM_001004758	17	17	26	66	193	813	0.199454	0.282609	0.191849	1.65858	0.0412958	0.155953	0.0564455	2.7238	3.08723	-0.890573	6.21196	-1.26952	-4.88382	-1.86031	-0.0436532	-0.799232	-19.4605	-4.99742	5.78224	-0.373074	-0.216142	0.530141	0.305447	4.74835	2.38792	43.9389	-0.212737	-0.3587	3.64702	-6.27663	0.625358	-0.866243	0.0203133	-0.0164804	-4.32139	0.237748	-64.0245	-7.55371	0.0907131	0.713804	4.45565
Nonsy	OR56B4	NM_001005181	5	5	4	88	10	996	0.0127505	0.0434783	0.00994036	4.51631	0.0240449	0.672841	0.0519685	1.53422	1.63118	12.3115	-0.855056	-1.7728	3.53706	0.338899	-0.0089146	-0.0834714	1.72182	7.52205	-7.64912	0.701211	-0.379884	-2.07046	-1.11338	-12.0695	-1.9798	27.7393	0.207059	1.89036	-0.054648	18.1156	-2.19723	-5.7816	-0.0338419	0.0421953	-7.19058	-0.237691	-68.1247	NA	0.425305	-0.789175	-5.19917
Nonsy	CNGA4	NM_001037329	17	17	8	84	36	970	0.0400729	0.0869565	0.0357853	2.56302	0.0254323	-1.35101	0.028505	-9.66244	-3.92572	-4.61284	7.88338	-2.06842	-3.76134	0.178494	-0.0604267	-1.25345	-7.63603	-2.35234	2.70835	-0.658009	-0.586119	0.0762846	-11.6419	-18.2066	7.20392	-5.38343	-1.19778	-0.386064	-3.91749	-2.6194	4.42133	-12.767	0.0326747	-0.126225	10.9313	-0.268528	-83.8998	-2.70191	-0.16317	2.36367	-4.34456
Nonsy	OLFML1	NM_198474	6	6	3	89	7	999	0.00910747	0.0326087	0.00695825	4.79811	0.0443239	-2.90122	-0.0885475	13.0984	12.895	2.52303	20.7537	-2.10985	-6.42405	5.81015	0.386288	0.528623	12.3123	-4.95536	7.42407	-2.31846	-0.158896	0.270118	13.3317	-5.9138	-9.07448	29.3101	-1.37944	-0.0905318	11.3066	-10.9579	0.38081	6.98309	0.211176	0.0807505	-1.07775	1.18028	-39.8937	NA	-0.0669066	10.1923	1.11442
Nonsy	OR10A6	NM_001004461	11	11	7	85	31	975	0.0346084	0.076087	0.0308151	2.58692	0.0337097	1.30449	0.0840405	-6.28367	-3.90903	-2.12936	4.57551	-2.1322	0.918898	-10.0037	-0.364296	-0.64164	-24.4596	-1.19085	2.35621	-0.340665	-0.251901	0.103299	-6.38016	-14.4839	-5.94647	-10.0282	-0.372732	0.626725	-22.4187	-13.8306	-2.23325	-26.9695	0.0395347	-0.283658	0.629893	-0.857326	-68.4726	-10.7551	0.174264	0.378452	-6.85619
Nonsy	EIF3F	NM_003754	10	10	6	86	24	982	0.0273224	0.0652174	0.0238569	2.85047	0.0335668	-0.36099	0.0248451	4.80086	4.08656	-2.57825	2.15575	1.67708	-2.65973	2.08648	0.0752595	-0.782717	-21.1752	2.70777	-2.34745	-0.189835	-0.179367	-0.144125	-12.459	-17.3577	-1.23536	1.52322	-0.304566	0.00841249	27.2614	4.5943	1.35917	21.6569	0.0692646	0.0625157	-3.86035	-0.186493	-23.8112	NA	-0.154367	-0.498988	-4.339
Nonsy	OTOG	NM_001277269	94	94	8	84	216	790	0.204007	0.0869565	0.214712	0.348551	0.00268254	1.31975	0.0115685	7.38774	6.72485	-3.92815	-6.26693	1.59694	7.13951	-6.6922	0.106054	-0.938875	-6.15346	-2.75358	2.90931	-0.0322655	1.30823	-1.17568	10.6326	55.8627	-4.06842	7.00307	1.90271	0.0011572	-2.83079	13.6042	-6.90721	0.519348	-0.0423137	0.0239633	-0.233522	1.37322	33.2512	-7.70553	0.138586	-1.21153	0.74309
Nonsy	SAA4	NM_006512	6	6	5	87	14	992	0.0173042	0.0543478	0.0139165	4.06371	0.016751	0.503832	0.046181	-8.66184	2.19479	-5.51856	5.4252	-1.32765	-13.9927	-5.085	-0.195911	-0.375664	-14.4503	-0.622986	2.06273	-0.76022	0.579057	-1.33646	-9.5908	-3.4361	5.09691	86.7412	-0.253071	-0.461294	-5.75947	-4.72496	-2.37134	-2.79801	-0.114321	-0.047733	-5.32578	-0.157753	100.654	-2.92411	1.60103	-1.19473	0.610895
Nonsy	SAA2-SAA4	NM_001199744	8	8	6	86	16	990	0.0200364	0.0652174	0.0159046	4.30706	0.00729676	0.772651	0.0531791	-6.14153	2.29917	-3.68303	6.48856	-1.95905	-11.936	-3.2674	-0.145778	-0.0577952	-15.5837	0.94464	0.101865	-0.17348	0.302751	-0.553173	-10.8956	-5.23222	3.90851	71.9098	-0.357002	-0.431322	-6.7512	3.13935	-3.21016	-5.2943	-0.109302	-0.021869	-2.65066	-0.153538	116.96	-2.92411	1.08397	-1.4184	0.676682
Nonsy	SAA1	NM_000331	4	4	8	84	31	975	0.0355191	0.0869565	0.0308151	2.99104	0.0125331	-0.714753	-0.0162626	-11.8468	-1.91076	2.93492	4.61169	-0.569088	-14.8396	0.161351	0.0569438	-0.311798	-29.5638	0.294249	-0.677462	-0.558127	0.349006	-0.571338	-11.4248	-6.78905	5.61625	73.08	-0.688784	-0.466327	11.0037	0.0503969	1.35929	9.34958	0.0497833	-0.0333506	1.85097	-0.185129	28.9193	0.560362	0.543407	-1.35712	-4.55691
Nonsy	CSRP3	NM_003476	8	8	3	89	7	999	0.00910747	0.0326087	0.00695825	4.79811	0.0443239	-0.73824	-0.0185273	-3.6164	4.52506	-1.41782	-9.00002	-1.1275	-20.5744	-4.8731	-0.159822	-1.08386	-48.8292	10.6612	-11.4853	0.36117	0.0444717	-2.3343	-22.1029	-16.6556	8.24893	51.922	-2.11169	-0.588713	69.6522	-25.4074	11.0179	61.4367	0.216794	0.0987167	NA	NA	-65.6849	NA	-0.118246	-0.726106	NA
Nonsy	ACCSL	NM_001031854	14	14	22	70	148	858	0.154827	0.23913	0.147117	1.82076	0.0239569	-0.252258	-0.0185421	1.47608	1.1501	-2.0373	-2.12142	2.36737	2.8238	-0.245788	-0.0809071	-0.258966	-11.6877	3.67567	-3.7525	0.0775742	0.179859	0.394424	-1.8354	-2.13892	5.983	56.4665	-0.699802	0.32563	1.59404	0.29564	0.521623	10.1347	0.00506105	-0.0559396	-4.40339	-0.0770808	89.9325	-5.67186	0.256662	-0.537025	1.1728
Nonsy	SLC35C1	NM_001145265	6	6	3	89	5	1001	0.00728597	0.0326087	0.00497018	6.7254	0.0233939	0.96922	0.0764019	1.81458	9.07478	1.18239	-19.6327	-1.14587	-1.0892	-18.1359	-0.581452	0.0710798	-8.84993	-0.113474	1.19247	-1.94904	0.137901	-1.78032	-8.13386	-19.8326	-4.36328	44.1742	1.49949	1.91232	-16.4376	18.8232	-6.35308	-19.2862	-0.122805	-0.144754	-13.3287	-0.764161	-66.768	NA	-0.155758	1.09105	-6.84595
Nonsy	OR4C16	NM_001004701	12	12	5	87	18	988	0.0209472	0.0543478	0.0178926	3.1494	0.0370863	0.612665	0.000644985	6.09817	6.12182	-2.48881	-3.62889	0.140397	3.45619	-1.93955	-0.152216	-1.98428	-31.0422	-3.68034	4.16873	0.393565	-0.222404	1.90646	-8.30475	-14.287	-2.96379	-41.4707	-0.526846	0.128549	-27.5197	19.2066	-7.21519	-23.6051	0.0307838	-0.293891	NA	NA	-51.7961	NA	-0.13196	-0.589409	NA
Nonsy	OR8I2	NM_001003750	8	8	4	88	4	1002	0.00728597	0.0434783	0.00397614	11.3292	0.00249094	-0.951312	-0.0184482	-8.11497	-2.3658	0.0814376	1.01456	1.42349	2.90498	-1.06099	-0.157993	-1.4389	-37.1835	-9.21771	8.60825	0.8732	-1.04076	1.49239	-7.80741	-20.1167	-1.29215	-15.4957	-0.573302	-0.649012	-31.6765	-14.407	4.42577	-35.1449	0.0669803	-0.25532	8.68284	-0.110979	-62.8844	NA	-0.159306	-0.102169	-5.01937
Nonsy	OR9Q1	NM_001005212	12	12	5	87	14	992	0.0173042	0.0543478	0.0139165	4.06371	0.016751	0.525656	-0.00812481	-5.07246	-6.89959	2.00801	-6.0277	1.05724	1.27507	6.28912	0.251683	2.03606	-35.1246	10.8928	-7.62191	-2.32189	0.792326	1.42388	19.1745	28.4933	-2.00484	-10.8117	-0.889111	0.0688422	50.703	17.5282	-0.152703	47.5797	-0.0358151	0.238819	2.39539	1.90624	-39.2695	20.6296	-0.0535776	6.04805	-0.199003
Nonsy	LBHD1	NM_024099	3	3	2	90	1	1005	0.00273224	0.0217391	0.000994036	22.1861	0.0197102	1.30229	0.0535224	1.18844	4.68206	-3.7948	-0.171049	0.576275	3.69282	4.55097	-0.0528099	-0.256525	31.4151	0.322932	-3.78178	-2.80298	0.287962	2.9953	NA	NA	NA	NA	NA	-0.0921483	NA	NA	NA	NA	NA	NA	-5.53087	2.86756	NA	-7.75942	NA	-1.41323	4.88114
Nonsy	SLC22A9	NM_080866	17	17	6	86	22	984	0.0255009	0.0652174	0.0218688	3.11552	0.0244114	-0.757567	0.00784696	-10.9615	-5.67794	-3.91979	-2.24321	-0.301391	1.12561	-1.05817	0.100203	-0.959903	-7.31789	-6.15672	2.70432	1.36418	-0.179892	-0.732599	5.40107	-10.0769	2.18938	15.2423	-0.273393	-0.272577	-11.3667	1.74178	2.67363	-17.9432	0.0724296	-0.0268904	-4.35064	-0.602245	-88.3155	NA	-0.168329	0.341778	-6.73062
Nonsy	NAALADL1	NM_005468	18	18	13	79	62	944	0.068306	0.141304	0.0616302	2.50264	0.00803393	0.069072	0.0292123	5.0249	7.07481	2.7116	3.39129	0.945438	-4.87163	-1.81273	0.00572874	-0.740882	-33.5983	-2.26239	2.41161	-0.329244	0.0343502	1.59115	-1.02714	-17.0438	5.66545	46.8129	-0.870374	0.499473	-12.6658	-0.413767	-3.11749	1.53546	-0.165281	-0.10265	-2.42327	-0.156463	-60.2986	-4.00207	-0.165107	-0.703641	-4.31172
Nonsy	FAU	NM_001997	3	3	2	90	1	1005	0.00273224	0.0217391	0.000994036	22.1861	0.0197102	1.56751	0.165818	-14.5493	-3.62268	0.320416	8.31446	0.335355	-1.18941	11.3444	0.296527	-1.28002	-30.7656	-7.99172	5.37326	1.14008	-0.879586	0.838318	-9.48395	-14.08	14.2977	-27.5256	-1.12412	-0.44272	-49.3139	31.5645	-5.29804	-54.5597	-0.0950616	-0.319707	23.1567	-1.17561	-32.4292	NA	-0.131379	-1.92168	-0.970666
Nonsy	POLA2	NM_002689	10	10	1	91	66	940	0.06102	0.0108696	0.0656064	0.156647	0.0370197	-0.430397	0.10102	4.67002	7.20638	2.74436	NA	NA	NA	-0.250768	-0.230235	-1.96163	-8.60653	-8.59013	8.1521	0.390123	-0.742679	-3.64534	-8.93958	-27.9237	-10.9909	-38.0584	-1.08234	NA	29.9589	-31.5073	-2.26413	35.944	-0.236062	0.364825	-1.87789	0.752907	-78.4437	NA	NA	-0.343383	-3.59292
Nonsy	B4GAT1	NM_006876	5	5	4	88	11	995	0.0136612	0.0434783	0.0109344	4.1028	0.0307283	1.52547	0.10946	9.2978	0.427083	-4.16591	-5.43029	0.826432	-1.57588	2.84692	-0.0928959	-0.298436	-65.7363	1.7283	-0.455563	-0.594724	0.194318	4.55572	4.42919	-0.167627	-1.47278	28.8712	-0.955039	-0.143112	29.3081	4.75578	-2.5785	28.8595	-0.0634233	0.227343	8.32696	1.0358	-68.9512	11.2389	-0.0900293	7.90931	-2.47218
Nonsy	PPP6R3	NM_001164164	10	10	10	82	37	969	0.0428051	0.108696	0.0367793	3.18865	0.00398764	-0.287135	0.000507626	-1.22235	-3.518	-0.2723	4.41316	-3.4254	-4.91568	2.08147	-0.0799835	-1.21407	-8.3176	-9.78268	7.60249	1.06394	-0.0254469	1.19806	0.20202	-9.19629	1.29934	-38.6129	-0.481789	-0.224518	-9.11381	-10.9684	7.8021	-18.8785	0.159448	-0.0845142	-2.18234	-0.0637147	-67.2915	-5.31723	-0.165681	-1.15069	-3.0971
Nonsy	LIPT2	NM_001144869	6	6	4	88	5	1001	0.00819672	0.0434783	0.00497018	9.06036	0.0041977	0.375126	0.0484491	4.50665	-6.67582	0.0517572	-13.3006	-0.977594	-5.31872	4.14048	-0.0545322	0.0964199	17.1248	-4.4625	3.67598	0.663261	0.265411	3.29036	3.98328	2.6826	9.23333	11.9659	-0.299579	0.0477826	8.09668	12.9551	5.74522	0.212311	0.139083	0.0833935	-8.93093	0.00773258	-101.926	17.2115	-0.149203	8.39796	-8.40274
Nonsy	GDPD5	NM_030792	15	15	7	85	14	992	0.0191257	0.076087	0.0139165	5.81731	0.00101514	0.0423977	-0.0029737	10.8218	2.52337	-2.6859	-0.77229	-0.0485017	3.46968	1.61977	-0.0467681	-1.6749	-67.2433	-6.90838	5.70116	0.594275	-0.307316	0.506689	-13.0267	-23.19	-1.81179	-27.2425	-0.535583	-0.230373	-2.63071	-14.1031	6.73813	-6.06155	0.0804782	-0.0320073	0.699341	-0.372032	-49.2096	-7.21927	-0.11166	-0.698126	-1.19539
Nonsy	TRIM77	NM_001271942	3	3	4	88	2	1004	0.00546448	0.0434783	0.00198807	22.6711	0.000609268	-0.430952	-0.0246962	-6.51954	1.1812	-4.62648	1.25859	3.63211	-3.15128	-3.51472	0.114498	-0.60898	6.40692	0.298101	-1.28595	0.763922	0.712452	-0.769439	9.02782	82.7863	-3.96962	45.2321	-0.297734	-0.39002	-19.3263	1.26018	-6.09467	-18.7811	-0.0702286	-0.0548902	-6.09043	-0.300497	41.8618	-4.01934	0.357765	-1.18264	-3.8544
Nonsy	NAALAD2	NM_005467	25	25	1	91	74	932	0.068306	0.0108696	0.0735586	0.138527	0.016232	2.4209	-0.0138169	-7.29192	-6.5739	0.251589	NA	NA	NA	5.53731	-0.0594736	-1.02017	-20.594	0.945239	2.42291	-1.39913	-0.0222753	3.0109	5.6077	-8.81087	-4.41405	NA	-0.370521	NA	16.342	-43.4047	-2.35982	11.5437	NA	NA	NA	0.461766	-26.5561	NA	NA	3.65123	NA
Nonsy	ARHGAP20	NM_001258418	21	21	11	81	60	946	0.064663	0.119565	0.0596421	2.13927	0.0417936	0.84776	-0.0390999	1.25226	2.16776	-3.59104	1.71454	-1.40214	3.28121	2.62572	-0.131681	1.21809	-3.39223	6.53093	-4.50405	-0.755372	-0.367372	-0.930896	6.136	24.385	-7.15672	-51.2657	1.34727	-0.360089	3.57263	4.888	-3.17323	6.92552	0.0139887	0.0529319	0.0943068	0.529656	127.893	8.5044	0.0288784	-0.398452	-6.34429
Nonsy	SIK2	NM_015191	7	7	4	88	10	996	0.0127505	0.0434783	0.00994036	4.51631	0.0240449	1.65776	0.107833	-3.47029	1.15395	6.47625	0.873327	-6.55746	0.224126	1.80838	-0.0825097	1.00453	-13.8306	6.47578	-5.00606	-0.110663	-0.159154	1.18426	16.662	58.2959	0.181494	-55.1888	-0.450578	-0.363707	-18.587	21.0807	-5.29191	-16.0844	-0.0777646	-0.114375	-0.804244	0.514889	-46.2068	20.8317	0.564637	-0.958694	38.1479
Nonsy	FDXACB1	NM_138378	23	23	14	78	69	937	0.075592	0.152174	0.0685885	2.43471	0.00703856	0.0368972	0.00729303	5.70148	7.09288	5.80635	-1.19742	-0.233058	1.13654	-2.08606	0.0397065	0.663721	-11.1656	6.224	-4.5636	-0.502533	-0.21344	0.791931	6.49352	32.1417	-6.94728	-29.7821	0.901804	0.229629	-2.93833	-6.81074	0.776992	-1.28662	0.00521715	-0.0395914	6.63621	-0.515583	171.912	-5.62484	0.364768	-0.44146	5.49073
Nonsy	C11orf57	NM_001082969	4	4	5	87	9	997	0.0127505	0.0543478	0.00894632	6.34449	0.00404187	1.09987	-0.00768805	12.8477	8.35855	5.55028	-15.9615	5.95317	13.7092	2.55418	-0.0452837	4.13179	-26.082	1.51644	-1.79134	0.385786	0.577266	-0.87657	1.39895	-7.30518	7.01054	-6.5847	0.952342	-0.39115	-9.38121	7.13917	-5.05272	-5.52255	-0.154333	-0.116479	-9.68397	-0.471952	101.085	-10.7551	-0.127315	-0.287238	NA
Nonsy	PTS	NM_000317	3	3	2	90	2	1004	0.00364299	0.0217391	0.00198807	11.1003	0.0372765	-2.368	-0.00120417	-6.1699	0.252019	0.39796	-1.571	6.56703	10.0393	8.97516	0.00400378	-0.781745	-96.956	-2.16365	-0.981022	2.1757	-0.616662	-0.249563	-14.4036	-29.7841	6.62403	-22.265	0.740794	NA	-78.8236	-46.5402	-1.95515	-67.1346	-0.161412	-0.464791	-12.0394	-2.12029	-74.1133	NA	-0.103469	3.5638	-2.86436
Nonsy	PCSK7	NM_004716	16	16	13	79	75	931	0.0801457	0.141304	0.0745527	2.04101	0.0413394	-0.242655	-0.0493308	7.46195	6.54925	3.10313	-3.87263	-0.8964	0.0845811	-1.59165	-0.0711623	-0.365644	12.5026	-2.09904	2.5902	-0.201995	-0.4054	0.741007	1.97034	-0.822733	4.18604	-1.99467	-0.380297	0.436061	-15.5999	7.06226	-3.03822	-4.87595	0.00669683	-0.00252124	-5.29147	-0.108876	108.966	0.4013	-0.132573	-0.746024	-2.57429
Nonsy	JAML	NM_001098526	8	8	3	89	7	999	0.00910747	0.0326087	0.00695825	4.79811	0.0443239	2.22125	0.0602638	9.1026	9.01332	8.4946	1.40177	-1.90854	-0.435229	8.51733	0.213711	-2.34257	0.512185	6.64293	-5.49956	-0.154732	-0.624712	-2.2931	9.33602	0.177784	-1.21092	-58.5337	1.9087	-0.276806	-13.6694	23.4573	-6.3514	5.6303	-0.0633427	0.138392	0.85472	0.257964	-63.4956	NA	-0.246747	-2.13207	-8.50255
Nonsy	TMEM25	NM_001144037	9	9	5	87	12	994	0.0154827	0.0543478	0.0119284	4.7484	0.0101992	2.02548	0.10765	-0.749459	5.04995	-0.364037	6.05583	-2.3752	0.646565	3.51547	0.273803	-2.3955	-21.0795	-13.951	10.5666	1.94103	-0.621333	-1.18026	6.62481	-12.2363	1.19097	-1.08691	-0.969747	-0.563857	-34.8385	19.1589	-5.79262	-36.6681	0.042308	-0.158431	3.76178	-0.976134	-124.862	NA	-0.30087	-1.37762	-13.0353
Nonsy	TEAD4	NM_003213	9	9	5	87	12	994	0.0154827	0.0543478	0.0119284	4.7484	0.0101992	1.06555	0.0299554	7.15594	5.83951	1.54841	-7.16253	0.965202	2.08283	-0.558837	0.111389	4.17644	40.0138	-0.962711	-0.498891	1.40107	-0.592403	-1.67523	14.6473	-0.990318	3.97546	-13.433	0.435764	-0.427469	20.16	9.76109	5.38038	7.46998	0.150602	0.0871046	8.79786	-0.167693	116.275	NA	-0.209848	-0.137523	15.2363
Nonsy	NDUFA9	NM_005002	10	10	5	87	17	989	0.0200364	0.0543478	0.0168986	3.33763	0.0310274	0.813133	0.0298364	7.20655	-2.63741	-7.00222	4.1461	-1.39649	-0.415355	2.86197	-0.0401382	-0.591392	25.3529	-6.55562	3.81589	2.20142	-0.256575	-1.72815	-1.66687	-8.9115	4.58533	-21.566	1.49385	0.00824277	2.63586	15.5481	-4.36564	0.208036	-0.0761452	0.211491	14.5868	0.360419	-37.977	-10.7551	-0.0675252	-1.96204	-2.69682
Nonsy	VWF	NM_000552	61	61	14	78	85	921	0.0901639	0.152174	0.084493	1.94335	0.0365768	0.150364	-0.0432739	-5.38944	-3.08869	-4.49904	-3.76676	4.58493	1.95845	0.734742	0.0303544	-0.916753	-7.3336	4.14438	-3.26487	-0.799693	0.458684	-0.549606	-7.59314	-2.0371	7.38069	17.1694	-0.609333	0.149609	23.3514	-5.82751	0.982616	19.2292	-0.0501131	0.100725	-1.03447	0.62754	-95.0723	6.67303	-0.232607	2.10591	-6.91179
Nonsy	PIANP	NM_153685	7	7	4	88	7	999	0.0100182	0.0434783	0.00695825	6.46391	0.00964083	0.772769	-0.0384884	3.5352	0.812471	3.95285	-3.99069	-2.3596	-3.68633	8.25224	0.276085	2.28589	45.81	1.06935	-0.431668	-0.802506	-0.121	-0.00198975	-4.46678	-2.25351	-1.97935	45.2937	-0.743857	0.66199	40.1863	26.8679	-3.08457	39.5381	-0.0549787	0.151282	-9.03958	0.223107	-28.975	20.6296	-0.109631	10.3563	-3.99865
Nonsy	FOXJ2	NM_018416	8	8	6	86	19	987	0.0227687	0.0652174	0.0188867	3.61725	0.0140921	0.169458	-0.0677316	-5.59624	-2.43999	7.91002	0.539529	-3.36367	-2.91983	8.42235	0.0663007	-0.813009	-35.5029	1.60913	-0.988836	-1.27148	0.636185	1.69428	9.28903	-7.10989	3.37161	-22.5669	-0.115662	0.0174481	-28.779	8.43428	-6.10145	-8.45824	0.0882497	-0.151781	-0.741175	-0.145052	-19.0421	NA	-0.145964	-0.702991	2.00953
Nonsy	CLEC1A	NM_001297748	8	8	3	89	7	999	0.00910747	0.0326087	0.00695825	4.79811	0.0443239	1.07173	-0.0926255	-5.80323	-0.483799	-11.7038	-5.47318	4.48548	6.67527	1.65815	-0.0992313	-1.72941	-12.6651	-4.30784	4.15154	-0.511033	0.118115	0.409136	-6.05182	-7.81462	3.70825	3.95101	0.132569	0.141786	4.14969	-22.5434	-0.71418	-3.31258	-0.0637389	0.168826	NA	0.0985436	-40.7419	NA	-0.0401171	0.998918	-6.03372
Nonsy	BCL2L14	NM_138723	9	9	15	77	96	910	0.101093	0.163043	0.0954274	1.84542	0.0466622	0.639297	0.0370352	-3.4026	1.85924	6.11541	4.12289	0.868193	-0.999056	-0.201887	0.154673	0.757085	-4.49967	4.96896	-4.09311	-0.535231	0.156734	0.341062	16.6772	43.1174	-0.978261	15.0245	-0.566778	0.505343	14.4345	11.7226	-2.77027	18.0983	-0.063546	0.0402576	-5.93374	0.695722	-70.2002	8.68963	-0.152491	-0.873711	-5.86429
Nonsy	C12orf77	NM_001101339	6	6	3	89	5	1001	0.00728597	0.0326087	0.00497018	6.7254	0.0233939	-0.0354088	0.0915838	-1.705	0.591541	8.28588	7.04962	-1.36854	-9.25783	-8.69555	-0.290174	-0.959326	9.83867	-5.69323	6.85121	-0.640449	-0.67505	-0.479644	-10.062	-8.5655	5.34195	-4.23531	-0.397934	-0.284355	-21.6986	-32.0526	0.862417	-21.4253	-0.00450598	-0.082191	-6.34911	-0.619993	-22.5962	NA	0.613309	-1.39662	11.8905
Nonsy	H3F3C	NM_001013699	2	2	2	90	1	1005	0.00273224	0.0217391	0.000994036	22.1861	0.0197102	0.157938	-0.00964323	-16.3536	-5.96543	13.3563	-0.49405	-3.62528	5.11734	3.61587	0.0127922	2.62517	-6.47909	13.7737	-11.756	0.0634407	NA	NA	NA	NA	NA	87.7666	NA	-0.0921483	NA	NA	NA	NA	NA	NA	-5.53087	2.86756	NA	NA	1.61468	-0.54408	4.88114
Nonsy	RAPGEF3	NM_001098531	28	28	16	76	101	905	0.106557	0.173913	0.100398	1.88513	0.0344377	0.812305	-0.00681763	-5.67536	-4.34833	0.605738	1.2298	-1.3349	-0.985945	0.13252	-0.0753009	-0.554013	4.16385	-1.45293	0.638369	0.021915	0.366554	-0.69154	0.622179	-11.397	6.51141	5.1102	-0.255297	0.0411022	-7.77077	12.9064	-1.93196	-2.72467	0.0149646	0.0274051	-3.00679	-0.317122	-60.4142	11.2389	-0.15322	1.59329	-3.74579
Nonsy	DDX23	NM_004818	9	9	3	89	6	1000	0.00819672	0.0326087	0.00596421	5.60051	0.032992	0.94292	0.0694763	6.64427	1.61338	-15.2217	-9.26285	7.81484	19.3336	-0.510682	-0.202298	0.864078	19.3243	-2.61361	3.54878	-1.28106	-0.15604	-0.46509	-9.88712	6.4344	0.204737	122.461	-0.537632	-0.109409	30.1062	-1.3773	-7.39513	37.2909	-0.167621	-0.120949	-5.49486	1.18204	105.591	-11.6481	0.893743	-1.69712	-3.77618
Nonsy	WNT10B	NM_003394	9	9	3	89	6	1000	0.00819672	0.0326087	0.00596421	5.60051	0.032992	1.1017	0.0777923	-6.21402	1.34089	-7.94645	5.12634	-3.60208	-1.19098	9.14829	0.111327	-1.05098	5.06513	0.909047	-1.47272	1.26884	0.317155	-2.24406	6.21907	-6.83396	-0.74484	-0.427513	0.382979	-0.125072	1.76297	5.31655	-0.700126	-0.443802	0.00876096	0.0390928	8.64874	0.0200477	-18.1726	-6.09668	-0.12847	-1.97516	-2.71142
Nonsy	FAIM2	NM_012306	7	7	6	86	25	981	0.0282332	0.0652174	0.0248509	2.73396	0.0388835	-0.0290948	-0.007888	2.62041	-0.847561	7.77476	7.88282	-3.66907	-4.81092	3.81277	-0.0228089	1.42743	-25.9323	13.5572	-9.2334	-2.90513	-0.204548	1.22469	16.905	-1.40273	-16.2857	-17.4709	0.023716	-0.164911	3.74884	-16.1328	-6.98713	15.5654	-0.16432	0.0714586	1.30034	0.848442	-51.6786	0.76916	-0.153496	3.70601	-1.7935
Nonsy	KRT83	NM_002282	11	11	7	85	15	991	0.0200364	0.076087	0.0149105	5.42499	0.00138806	1.24939	-0.00207467	7.1579	0.192615	0.953338	1.01531	0.439974	2.11075	4.23245	-0.00970814	-0.871452	-41.1881	-0.47073	1.39149	0.397867	-0.463053	2.12872	-6.68522	-16.6037	-3.45988	-37.4263	2.21683	-0.00847519	-5.85298	17.8363	-5.48932	-1.83121	0.00241597	-0.0168867	-2.18964	-0.561675	-12.1933	-3.51117	-0.139711	-0.773429	-5.39614
Nonsy	SPRYD3	NM_032840	3	3	2	90	2	1004	0.00364299	0.0217391	0.00198807	11.1003	0.0372765	0.211311	0.133486	13.3044	2.11618	-0.262056	-4.41515	-0.246383	-2.90071	-6.65634	-0.244963	-0.024904	3.11624	4.37315	-1.55775	-1.13742	0.200662	1.43825	-13.7479	4.82222	-6.07449	-61.2915	-0.723059	0.265884	24.8034	9.71782	-1.00076	23.9075	-0.127138	0.441232	NA	1.38273	NA	20.6296	-0.0709381	16.3288	-6.30566
Nonsy	SP7	NM_001300837	7	7	6	86	26	980	0.0291439	0.0652174	0.0258449	2.62634	0.0447118	1.57325	0.107979	12.6484	13.3535	0.529037	2.93193	0.701999	1.90595	1.09644	-0.037951	-1.16277	-20.3909	-6.96023	5.43071	1.26107	-0.822674	0.570465	-3.84842	-17.5261	0.815681	24.521	1.79401	-0.413876	-0.32705	20.8491	-5.84982	-1.87606	-0.103101	0.103781	6.01776	-0.010259	-60.3878	-2.43914	-0.154865	-0.264622	11.0852
Nonsy	SMUG1	NM_001243787	7	7	3	89	5	1001	0.00728597	0.0326087	0.00497018	6.7254	0.0233939	-2.68774	-0.0205063	0.0705779	0.502291	-6.9325	1.80655	NA	NA	-2.20977	-0.0212491	-0.182927	79.9163	2.92805	-1.81107	-0.493463	-0.559945	1.9135	-10.7588	-16.9122	17.2562	23.1687	-0.830961	NA	32.4206	-6.19606	10.214	8.53895	0.0546824	0.0872573	NA	1.00884	-164.553	6.57612	-0.312136	0.0612104	-12.0185
Nonsy	GPR84	NM_020370	17	17	19	73	121	885	0.127505	0.206522	0.120278	1.90237	0.0222947	0.558991	0.0343584	5.52002	0.027576	1.16376	-2.75252	3.43085	4.75945	-0.247024	-0.0565799	-0.46818	1.60304	-1.14205	0.467773	0.553386	-0.0916148	0.310395	2.08637	16.6234	-0.10457	3.3984	0.239601	0.107886	7.0954	15.9726	-1.50284	4.86442	0.0367943	0.0195373	0.507022	-0.143507	87.327	-5.90419	-0.0439635	-0.925699	1.78819
Nonsy	PAN2	NM_001166279	20	20	7	85	26	980	0.0300546	0.076087	0.0258449	3.09917	0.0161354	-0.318631	-0.05174	-8.66307	-3.8249	0.565464	-10.156	19.8432	27.2133	-0.796353	-0.270978	0.168104	-7.0632	3.72542	-3.63455	0.100106	-0.013646	0.199753	-7.22588	-4.99469	3.89431	43.8305	0.862733	-0.07673	15.7231	-1.07412	0.697343	13.4646	-0.0120934	0.0465831	1.51987	1.10411	36.9216	0.76916	1.05927	-1.34476	-0.454176
Nonsy	APOF	NM_001638	4	4	2	90	2	1004	0.00364299	0.0217391	0.00198807	11.1003	0.0372765	1.21142	0.106307	5.60342	-0.412076	-11.0461	11.3575	4.05855	-10.7537	-0.89682	0.162579	-0.28122	30.2234	-2.71437	0.62244	1.25399	0.158317	-2.30027	-0.796654	-5.29045	3.47181	111.779	-1.05793	-0.100738	23.6096	30.4409	2.35232	14.5864	0.0998116	0.15369	8.39846	0.518644	-53.4805	NA	-0.203265	0.316535	24.104
Nonsy	SDR9C7	NM_148897	6	6	7	85	31	975	0.0346084	0.076087	0.0308151	2.58692	0.0337097	0.566576	0.0639629	0.626288	-1.83063	1.8583	5.17833	-2.98104	-6.73215	-5.30066	-0.210204	-0.724492	18.7304	-1.40197	3.19457	-1.43824	-0.76698	0.614543	2.00753	-9.72397	1.9172	-13.5694	1.864	-0.254488	22.4016	-7.84164	-0.425179	14.9097	-0.0291828	0.0726299	-2.38824	0.448711	-39.1745	-3.8522	0.322877	-0.00773187	7.22879
Nonsy	LRP1	NM_002332	73	73	19	73	116	890	0.122951	0.206522	0.115308	1.9954	0.0187131	-0.414587	-0.0102438	2.72224	-0.300566	-3.33689	-0.0923944	-0.266081	0.436179	-2.46193	-0.107594	0.776188	40.6429	-1.64402	1.53373	0.382098	-0.252292	-0.396387	-2.45478	3.23338	1.96135	18.823	-0.0237089	-0.112297	-3.25798	5.13706	-1.44378	-3.4237	0.0328526	0.0454106	0.668238	0.034871	132.492	-5.31717	-0.152127	0.959738	5.96501
Nonsy	B4GALNT1	NM_001478	9	9	3	89	7	999	0.00910747	0.0326087	0.00695825	4.79811	0.0443239	0.422066	-0.0994377	-12.1921	-7.0602	-5.77479	9.2207	-0.418231	-10.5744	-2.44646	0.0605983	1.1765	79.6999	0.154871	1.81872	-2.75816	-0.282443	-1.1441	-13.6847	-14.0174	9.5411	161.301	-1.29862	0.665882	51.7571	4.45505	-9.03514	63.4116	-0.191144	0.133389	-9.95697	0.643838	-22.3261	-8.38066	-0.066345	-1.11489	-1.98654
Nonsy	USP15	NM_006313	8	8	3	89	5	1001	0.00728597	0.0326087	0.00497018	6.7254	0.0233939	-0.613373	0.0265345	-5.89464	-2.16217	-11.0227	1.91901	-3.25797	-2.11539	-19.0035	-0.485431	0.126714	65.9611	-0.867444	2.03023	-1.48908	0.251929	-2.73675	-11.2151	-22.134	-10.7245	-80.8138	-0.723059	-0.00307469	-23.2385	-23.7167	-0.56793	-23.0165	-0.106557	-0.246223	-11.5473	-1.16082	-78.0509	NA	-0.120782	0.801016	27.3047
Nonsy	C12orf56	NM_001099676	6	6	6	86	18	988	0.0218579	0.0652174	0.0178926	3.82132	0.0114711	0.327023	0.0464295	4.79743	-1.36438	0.774454	2.38512	-1.30761	-7.05991	-0.908869	0.00332034	1.2481	17.2002	2.28973	-1.76203	0.162762	-0.655921	-0.0348221	1.02893	14.289	4.83018	2.01768	-0.910508	-0.392283	0.0260604	4.08784	-1.85928	0.3915	-0.0293879	0.100709	0.117555	-0.0133072	240.119	10.704	0.343302	5.81127	3.36324
Nonsy	LOC100129940	NM_001292024	3	3	2	90	1	1005	0.00273224	0.0217391	0.000994036	22.1861	0.0197102	-0.814018	-0.0194428	-6.48693	-3.22191	-8.6749	-7.03693	2.73222	2.79834	-4.54239	-0.32595	-0.762714	-82.3702	-13.7361	14.3133	-0.907447	-0.55829	1.25891	-2.5501	-23.0772	3.23396	-23.7022	-0.932789	-0.533518	-28.2097	-23.7868	1.7302	-30.0131	0.0521606	-0.237491	8.47224	0.593064	-99.7254	NA	-0.183444	0.315391	-3.29834
Nonsy	NUP107	NM_020401	13	13	6	86	17	989	0.0209472	0.0652174	0.0168986	4.05038	0.0092155	-0.155365	-0.00266159	0.0678321	0.921085	-4.15472	4.97171	1.81919	1.67248	1.94473	-0.077787	-1.90958	-44.0489	-3.95438	3.18884	0.722201	-0.631096	3.1616	-0.568293	-14.7398	-1.00288	-3.66313	-0.306132	-0.391228	-2.50145	-14.184	6.67951	-13.4451	0.163905	-0.0554602	6.33822	0.322541	-57.2301	NA	-0.153613	-0.39756	-1.7397
Nonsy	TMPO	NM_001307975	4	4	2	90	2	1004	0.00364299	0.0217391	0.00198807	11.1003	0.0372765	-1.80077	-0.00989839	-3.75469	-6.92927	-0.693288	6.93988	NA	NA	-10.5728	-0.0574838	-0.381555	74.6846	-14.1094	12.0712	-1.01082	0.32618	0.0535593	20.9248	-12.2312	-2.02365	-32.5452	-0.846298	-0.0615021	44.1992	1.92789	8.3665	16.1237	0.137342	0.114411	-4.79017	0.875214	NA	-8.39178	-0.153851	2.22812	-5.03104
Nonsy	PMCH	NM_002674	5	5	3	89	5	1001	0.00728597	0.0326087	0.00497018	6.7254	0.0233939	-0.160675	-0.0160355	12.8771	7.29836	4.93733	-11.8152	11.3075	13.5242	3.57497	0.106365	-0.366427	-20.5223	-6.66638	5.53337	1.75884	-0.0868623	-1.87852	-6.42306	-9.39942	0.080741	13.1673	-0.166507	0.138785	-28.9365	-17.7933	-2.98439	-22.3738	0.00467721	-0.179514	-7.1347	-0.803497	-41.5436	NA	-0.137037	-1.47109	-3.22759
Nonsy	TCP11L2	NM_152772	11	11	5	87	18	988	0.0209472	0.0543478	0.0178926	3.1494	0.0370863	1.31065	0.064082	4.8687	2.66004	2.79642	-0.63284	2.21992	1.55398	6.07582	0.0702278	-0.473309	-18.2455	-1.98717	1.49344	1.26973	-0.546598	0.0344039	2.17532	-2.25219	6.12271	38.2382	-0.54811	-0.337962	-19.7076	26.674	-0.92273	-11.4313	-0.034766	-0.0078865	-2.04514	-0.192197	-67.0751	20.6296	-0.234437	6.99481	-9.89186
Nonsy	MYO1H	NM_001101421	24	24	15	77	70	936	0.0774135	0.163043	0.0695825	2.6017	0.00348062	-0.787375	-0.0089412	-0.0784182	0.427919	3.70857	3.02632	0.691306	-1.7045	0.911189	-0.0901494	1.32524	4.63717	5.01059	-3.92108	-1.15738	-0.57626	0.439574	1.76887	-9.13022	-1.0027	48.1135	-0.556543	-0.285355	-0.349559	-14.7808	4.43913	0.968573	0.0624589	-0.0118169	-5.68317	-0.362312	45.0508	-2.50546	0.549171	-0.530193	-3.42274
Nonsy	MYL2	NM_000432	2	2	2	90	0	1006	0.00182149	0.0217391	0	Inf	0.00695057	-2.13382	-0.0544612	-15.6683	-9.68068	20.7484	0.237937	-3.62528	5.11734	4.63047	-0.0726561	1.98325	-22.2323	10.096	-8.81818	-2.42159	0.208186	3.39683	-6.47469	-5.37558	-3.11475	62.8906	1.5224	NA	19.4874	-20.9865	-1.79253	20.8417	0.31129	-0.153381	NA	NA	-113.683	NA	1.61468	-1.21824	NA
Nonsy	CABP1	NM_001033677	3	3	2	90	1	1005	0.00273224	0.0217391	0.000994036	22.1861	0.0197102	-0.338444	-0.167462	17.416	-5.47111	-2.17685	-5.9554	3.10113	9.38308	1.89304	-0.0486789	-0.562488	-7.7124	5.43351	-1.37234	-2.64541	0.264916	2.44409	-7.69297	-4.0532	-2.13338	16.4902	0.327918	0.128549	58.3824	43.3119	-2.56091	73.87	-0.0399742	0.307015	NA	NA	-80.7211	-5.61789	-0.0401171	-1.61603	-13.4038
Nonsy	LRCOL1	NM_001195520	4	4	3	89	2	1004	0.00455373	0.0326087	0.00198807	16.8157	0.00503412	-0.469529	0.0438041	3.16869	2.52204	1.77871	7.79746	-2.77583	-10.3322	-3.094	0.100658	-0.720458	11.4614	0.816009	-0.830329	0.718115	0.0147087	-0.482211	-16.1437	-14.4879	-8.15732	-40.0065	-1.08949	-0.267666	5.53264	13.8757	0.700366	-0.170046	0.0234121	0.0944927	3.04293	0.207202	39.8319	NA	-0.145141	-1.81145	-5.45518
Nonsy	ZNF10	NM_015394	8	8	4	88	6	1000	0.00910747	0.0434783	0.00596421	7.54678	0.00655095	0.946269	0.0391701	-9.48981	-1.59723	-4.56865	1.87775	-1.14055	3.69282	4.01293	-0.0634446	-1.17435	-5.38089	-1.69473	1.61239	0.186091	0.400267	-1.51223	-3.55252	-13.9599	-1.41293	-22.1659	-0.250161	0.149122	4.83607	-14.4449	-2.55931	4.39554	-0.122493	0.120527	-1.87789	0.145197	-60.5431	-6.09668	NA	0.0567363	-4.85509
Nonsy	IFT88	NM_001318493	16	16	10	82	35	971	0.0409836	0.108696	0.0347913	3.37742	0.00283235	-0.420799	0.0358086	0.66432	-0.910838	9.54295	-1.05363	-0.479921	-5.09401	-2.25392	0.293885	-0.273494	24.9219	1.19523	-2.38971	0.0759843	0.447546	-0.493077	6.51575	49.9214	3.85198	10.2843	-0.636714	-0.14183	16.7484	-0.909631	3.63674	5.11779	0.061487	0.0719147	1.57237	0.195495	-43.0282	-2.25745	0.152836	-1.75485	4.44261
Nonsy	C1QTNF9	NM_001303138	6	6	15	77	77	929	0.0837887	0.163043	0.0765408	2.34799	0.0089996	-0.88696	-0.0309771	4.63882	3.32774	2.9166	-0.714895	-0.295819	-1.66548	-0.31915	-0.0985665	0.486004	-36.3191	0.956656	-0.724286	-0.372798	-0.229735	0.807266	2.39784	-7.03215	-2.99601	-26.7301	-0.837569	-0.331756	-26.461	-25.2051	-1.6253	-17.663	-0.15679	-0.0925351	1.34798	-0.167713	44.8223	0.557802	-0.184238	-0.488685	5.27553
Nonsy	KBTBD6	NM_152903	6	6	0	92	53	953	0.0482696	0	0.0526839	0	0.0183969	NA	NA	NA	NA	NA	NA	NA	NA	NA	NA	NA	NA	NA	NA	NA	NA	NA	NA	NA	NA	NA	NA	NA	NA	NA	NA	NA	NA	NA	NA	NA	NA	NA	NA	NA	NA
Nonsy	ATP7B	NM_001243182	47	47	20	72	137	869	0.142987	0.217391	0.136183	1.76088	0.0421066	-0.188354	-2.55688e-06	-4.46667	-2.01179	0.498699	3.719	-2.12218	-4.72039	-0.76942	0.140164	-0.0804129	-6.00796	-2.87248	2.348	-0.430732	0.456121	-0.697917	10.7961	13.7397	3.60204	-0.0749446	-0.681236	-0.316749	-0.349071	-7.81904	1.22893	-5.30265	0.040047	-0.0406245	-1.67369	-0.166517	-81.1968	-7.95737	-0.202266	-0.601783	-5.49274
Nonsy	SPRY2	NM_005842	3	3	2	90	1	1005	0.00273224	0.0217391	0.000994036	22.1861	0.0197102	1.49763	0.113614	-11.1283	-7.86332	-1.45492	NA	-2.0169	-4.0313	10.9611	0.366538	-1.23815	-61.6989	-9.59762	8.67459	0.592752	-0.299736	2.66094	25.9568	-3.36322	-0.393682	-25.7684	-0.790937	0.0191772	-3.26981	28.0938	-6.88322	-3.48615	0.20804	0.0378962	NA	1.18028	-39.2695	NA	-0.16804	-0.818043	0.986369
Nonsy	SLITRK1	NM_052910	10	10	0	92	42	964	0.0382514	0	0.0417495	0	0.0430234	NA	NA	NA	NA	NA	NA	NA	NA	NA	NA	NA	NA	NA	NA	NA	NA	NA	NA	NA	NA	NA	NA	NA	NA	NA	NA	NA	NA	NA	NA	NA	NA	NA	NA	NA	NA
Nonsy	FGF14	NM_001321947	3	3	2	90	1	1005	0.00273224	0.0217391	0.000994036	22.1861	0.0197102	0.915144	0.0583354	0.531639	-7.64738	-5.5469	2.93105	-3.14126	NA	NA	NA	NA	NA	NA	NA	NA	-0.664364	NA	NA	NA	NA	90.2896	NA	-0.39115	NA	NA	NA	NA	NA	NA	NA	NA	-46.3131	-10.7551	-0.191933	NA	NA
Nonsy	OR4Q3	NM_172194	10	10	15	77	81	925	0.0874317	0.163043	0.0805169	2.22251	0.011718	-0.0240653	-0.0380352	-5.32979	-3.65822	5.24825	1.61812	-1.52396	-4.32321	2.96573	0.0505957	2.27606	15.9704	7.06075	-5.99234	-1.18062	0.638015	0.456507	15.5363	16.5208	-6.00802	-38.3764	-0.188974	0.772875	7.39641	3.34795	-1.763	18.3395	-0.0583314	0.0275838	-3.66795	0.14208	101.953	10.7539	-0.0809241	-0.48228	4.55805
Nonsy	OR4K15	NM_001005486	12	12	10	82	49	957	0.0537341	0.108696	0.0487078	2.37921	0.0255706	-1.14454	-0.0274519	-9.07979	-6.41934	-5.08094	1.18687	-3.44434	-2.6267	1.38926	0.408366	0.244779	5.17635	2.82392	-3.2264	0.266514	1.02654	-1.11803	1.9639	-2.70646	-0.971328	-17.7972	-0.950373	-0.152776	4.05872	-8.49698	3.37715	-1.09932	0.032323	0.00499368	19.6549	-0.40312	-81.9823	-3.84625	-0.141829	-1.19266	-4.35074
Nonsy	RPGRIP1	NM_020366	33	33	20	72	132	874	0.138434	0.217391	0.131213	1.83791	0.0271602	0.0180234	-0.0323051	3.11707	5.23653	-0.463827	-1.76423	-0.72581	3.28105	-0.636594	-0.133344	0.618878	4.2558	4.75877	-3.6185	-1.17886	0.585524	0.161633	1.66858	-6.76456	-8.1514	-20.2814	1.67505	-0.113935	3.86399	-3.01678	-2.73738	1.97854	-0.0663551	0.00430929	-3.61067	0.0795799	-39.8326	-6.67306	0.210757	-0.257485	-4.91999
Nonsy	FAM177A1	NM_001079519	5	5	4	88	13	993	0.0154827	0.0434783	0.0129225	3.46566	0.0470819	0.0817189	-0.0533003	-2.85054	3.05962	-6.48183	0.896544	-0.792075	-3.98329	2.12676	0.30356	2.90556	10.2104	15.2277	-12.1286	-2.47216	0.161249	-0.617651	20.4898	78.554	-1.92508	13.162	-1.07322	-0.0543772	21.5633	19.7887	0.0975222	20.7811	-0.108501	0.0943682	NA	1.50327	-71.511	44.8468	-0.174128	-1.0045	-11.6917
Nonsy	PSEN1	NM_000021	7	7	3	89	6	1000	0.00819672	0.0326087	0.00596421	5.60051	0.032992	0.391203	-0.0662458	25.1358	9.9104	1.90046	0.898055	3.37427	6.50165	1.89304	-0.0486789	-0.562488	-7.7124	5.43351	-1.37234	-2.64541	0.484312	1.20933	-7.69297	-9.09472	-3.13589	12.4961	0.327918	NA	58.3824	43.3119	-2.56091	73.87	-0.107498	0.129743	NA	NA	-109.434	-5.61789	NA	-1.54456	-13.4038
Nonsy	BBOF1	NM_025057	8	8	3	89	6	1000	0.00819672	0.0326087	0.00596421	5.60051	0.032992	1.08224	0.0535323	18.4026	5.54008	2.23527	-8.86788	5.78741	7.18269	4.09316	-0.0432385	0.110286	-61.3818	-3.44178	3.87757	0.222595	0.109977	4.67975	1.27302	-0.00689113	5.76005	9.87573	-0.539092	-0.20154	-0.751686	8.83788	-0.346824	1.61669	0.0454527	0.113392	32.6849	1.90789	-130.018	20.6296	-0.237014	16.735	-6.30566
Nonsy	ESRRB	NM_004452	9	9	4	88	121	885	0.113843	0.0434783	0.120278	0.332686	0.0247488	0.927181	0.0277864	15.969	13.5547	5.46259	-0.421902	-0.979135	-0.652422	0.980265	-0.085009	-0.359575	-26.3062	2.31214	-2.44209	0.217935	-0.424327	0.956447	-8.11518	-19.9624	7.57027	16.5763	-0.528024	-0.456022	4.99439	36.5817	-1.94982	-1.11938	0.0213365	0.0290458	-1.46964	0.119556	-6.18153	NA	-0.145608	-0.504092	-4.2805
Nonsy	FBLN5	NM_006329	8	8	4	88	8	998	0.010929	0.0434783	0.00795229	5.65392	0.0135455	0.134948	-0.0857772	-8.29443	1.38225	1.14565	1.30122	-3.03332	-0.743872	-4.53512	0.231975	4.12976	1.48375	13.5754	-13.7596	1.46755	2.74157	1.38465	23.2824	105.55	-6.26171	-66.8052	1.11249	NA	-2.7813	-4.70588	-6.08369	4.17576	-0.214667	-0.0180186	-4.16738	-0.244982	431.92	-3.80023	0.722016	-0.468401	73.0877
Nonsy	GSKIP	NM_001271905	3	3	2	90	2	1004	0.00364299	0.0217391	0.00198807	11.1003	0.0372765	2.10538	-0.0110128	1.52931	9.27791	-9.90307	5.99298	-1.64467	-1.62308	3.62346	0.225897	1.1848	21.9672	-3.14845	0.875924	1.70226	-0.394808	0.290388	8.47556	-7.47522	-11.3958	47.2481	-0.843045	-0.357518	-9.39052	-37.9139	-11.9076	9.93844	-0.320789	0.14376	-11.0166	0.132156	-91.3497	NA	-0.205471	-0.301117	-7.15425
Nonsy	BCL11B	NM_001282238	8	8	3	89	6	1000	0.00819672	0.0326087	0.00596421	5.60051	0.032992	-1.57865	-0.067522	-12.6658	-11.4286	-5.01142	-1.571	6.56703	10.0393	8.00889	-0.0310012	0.440679	24.7781	-2.91024	0.960873	2.18939	-0.787184	2.14854	-8.3397	-20.0233	5.90018	18.02	2.0528	0.22778	-7.15201	9.3578	0.905061	-9.44456	0.00351368	-0.0182907	0.0416031	-0.292841	-108.594	6.57612	-0.0295124	0.622874	-4.85152
Nonsy	CCDC85C	NM_001144995	8	8	0	92	47	959	0.0428051	0	0.0467197	0	0.0278081	NA	NA	NA	NA	NA	NA	NA	NA	NA	NA	NA	NA	NA	NA	NA	NA	NA	NA	NA	NA	NA	NA	NA	NA	NA	NA	NA	NA	NA	NA	NA	NA	NA	NA	NA	NA
Nonsy	SLC25A47	NM_207117	16	16	5	87	18	988	0.0209472	0.0543478	0.0178926	3.1494	0.0370863	-0.843229	-0.0030244	-1.09042	-1.52225	5.54568	-5.35934	4.41372	8.01612	3.89451	0.0784317	0.0726168	-11.3968	-0.495886	1.26136	0.269955	-0.367369	-1.29458	-10.5038	-16.0701	-2.71202	-3.93808	0.704659	0.138785	-8.02815	-30.1713	-2.52183	-1.62375	-0.125018	0.0147971	-4.61629	-0.194248	-53.8332	-6.77306	0.427171	-0.609811	-3.4092
Nonsy	APOPT1	NM_032374	4	4	10	82	24	982	0.0309654	0.108696	0.0238569	4.97676	0.000254711	-0.26305	-0.0305481	-12.8057	-5.8673	-6.43558	2.85173	-1.4015	-4.20507	-4.64264	0.299619	-1.86367	-15.078	-10.4456	7.85158	0.843873	0.9596	-1.28936	-4.36527	-15.1196	7.34162	-10.6882	-0.467054	0.115689	-2.81336	-3.2142	5.06389	-12.9975	-0.0184659	-0.0755114	-4.41077	0.372815	-63.2655	-8.39178	-0.206168	-0.942143	-4.26209
Nonsy	XRCC3	NM_001100118	14	14	6	86	12	994	0.0163934	0.0652174	0.0119284	5.7614	0.00239274	-0.393729	0.000348853	0.726111	-7.3051	4.19286	4.81591	-2.6284	-3.72204	10.6501	0.554982	-1.51709	-35.1536	-10.0712	8.72088	0.855476	0.183814	0.176612	-3.7797	-13.9965	2.15767	-2.90812	-0.281024	0.0090323	-11.4404	15.5735	-0.189864	-14.3042	0.0335918	-0.0954425	-0.865999	-0.856821	-71.9437	-7.51708	-0.19242	-1.59477	-7.29046
Nonsy	ITPKA	NM_002220	4	4	5	87	19	987	0.0218579	0.0543478	0.0188867	2.98112	0.0438272	-0.591226	-0.0625261	6.43959	10.8683	-2.1201	12.2973	-3.09049	-12.6768	1.18435	0.0371556	0.510005	19.5611	2.75956	-3.6272	1.51636	0.751946	0.628574	-3.2396	-11.3784	-2.0048	-2.76371	1.21207	-0.164493	8.29601	22.0175	0.529594	4.39465	0.0708512	0.00508739	3.92088	0.153828	-92.9977	-6.09668	-0.118068	-1.50433	-3.60219
Nonsy	LTK	NM_206961	37	37	6	86	142	864	0.134791	0.0652174	0.141153	0.424746	0.0385378	1.17684	0.0653913	-5.20474	1.05614	-6.6093	1.50851	2.63042	-0.959122	-3.33246	-0.34847	0.913463	-1.36981	6.86187	-3.83333	-2.19073	-0.689587	-0.631931	-1.44543	32.0327	-2.38764	-13.2015	-0.213899	0.789332	-11.6454	4.41404	-5.19761	-12.1216	-0.162188	-0.132025	1.57286	0.111084	12.7952	14.2984	0.217821	-0.940375	-3.09651
Nonsy	STARD9	NM_020759	90	90	19	73	316	690	0.3051	0.206522	0.314115	0.568584	0.0331889	0.227518	0.00266094	0.561256	-1.11541	-1.825	3.77334	-3.21943	-1.84953	-7.25787	-0.117456	-0.704425	-1.57973	0.774676	-1.175	-0.0869766	0.379138	-0.479649	1.12341	26.321	-3.8776	-8.86483	-0.456286	0.0457219	1.28213	-6.35554	0.819995	-0.931348	0.0623564	-0.07648	4.18573	-0.0658011	-65.4413	10.5684	-0.178321	-1.1842	4.96515
Nonsy	PATL2	NM_001145112	10	10	3	89	7	999	0.00910747	0.0326087	0.00695825	4.79811	0.0443239	-1.43596	-0.0269982	1.10191	-2.15527	-0.757735	6.05744	-3.02999	-2.53689	-9.39144	0.0398586	2.51404	97.7334	10.7695	-11.5788	1.46035	-1.08603	1.81136	-6.79005	27.0166	-9.65413	-38.5857	-0.518564	-0.29611	19.7625	5.49914	-3.87796	8.92398	-0.0807864	0.175214	0.229664	0.55865	445.24	NA	0.233211	-0.399777	16.0606
Nonsy	GLDN	NM_181789	9	9	3	89	7	999	0.00910747	0.0326087	0.00695825	4.79811	0.0443239	0.241922	-0.0454229	1.24033	-0.775687	7.48345	-8.24506	-3.28977	-2.69466	-12.0726	-0.342912	-0.748653	32.0822	-3.93337	3.86224	0.325934	0.162193	0.478027	4.44759	-4.94622	8.87589	33.99	0.229403	1.2636	-38.1371	18.1599	-1.82131	-10.9208	-0.0693245	-0.0974728	-9.34148	-0.552359	-42.4302	NA	-0.133928	-0.658664	-4.25573
Nonsy	DMXL2	NM_001174117	30	30	14	78	67	939	0.0737705	0.152174	0.0666004	2.51261	0.00581277	0.799278	0.0305415	1.28876	4.14721	-3.32058	-2.61131	2.06973	2.9403	-3.59326	-0.0672767	-0.662607	4.42884	-2.92964	1.99513	1.09336	-0.133113	-0.104439	-1.16415	-9.6573	-4.73909	-10.3347	0.804257	0.359064	-17.2803	18.8511	-3.54164	-15.96	-0.0327815	-0.028357	6.7852	0.143391	-30.3845	-5.72631	-0.0827545	-0.724629	2.8997
Nonsy	MYO5A	NM_001142495	30	30	2	90	86	920	0.0801457	0.0217391	0.0854871	0.237914	0.0264908	0.0739435	0.0636536	-1.55983	-0.347171	-7.19707	0.55722	-1.78287	3.79532	3.54462	0.0613882	-0.428472	-21.4105	-2.84551	1.49179	0.846121	-0.897623	7.17986	8.22171	-14.3457	-2.12094	-44.9064	5.84732	NA	-1.02654	-11.931	3.43745	-6.10268	0.177842	-0.0696931	-11.1784	-0.607414	NA	-2.43914	-0.154874	-0.282327	NA
Nonsy	CGNL1	NM_032866	29	29	5	87	130	876	0.122951	0.0543478	0.129225	0.387509	0.0445052	-0.204593	-0.0117721	-2.65295	2.76959	-11.0717	2.02674	-0.290609	-3.69817	7.80197	0.168093	-1.01092	-37.3618	-3.53631	4.01508	0.204953	0.515029	0.804527	-4.68514	-7.53653	-0.259181	-42.4503	-0.858136	-0.172017	-11.9438	-1.67913	9.26598	-21.4111	0.183742	-0.2128	37.6201	-0.598695	-65.2049	-7.51636	-0.14202	-1.58402	-4.43862
Nonsy	GCNT3	NM_004751	12	12	6	86	25	981	0.0282332	0.0652174	0.0248509	2.73396	0.0388835	1.09338	0.0226463	0.872429	1.73571	-0.606158	-5.56459	8.07982	11.065	5.15879	-0.0888073	-0.224048	-59.5266	3.70063	-2.90075	-0.395865	-0.201318	2.26195	8.81053	-16.646	-0.359875	-5.77968	-0.691339	-0.311304	-9.08128	3.76041	-3.31647	-3.86932	-0.0752369	-0.0172828	5.00477	0.00170747	-58.1241	0.76916	-0.160843	-1.27596	-4.52387
Nonsy	TLN2	NM_015059	52	52	7	85	155	851	0.147541	0.076087	0.154076	0.452413	0.0453034	1.69677	0.0613398	8.96168	3.61772	0.153232	-4.184	0.963304	-20.5744	6.0516	-0.24836	-0.391659	-53.4238	9.60118	-6.95188	-0.928518	-0.00587945	2.83096	-3.88487	-3.74653	3.75899	50.162	-0.799875	-0.0630406	27.88	12.9428	-3.27763	28.9929	-0.176463	0.167796	NA	1.38273	-70.8459	4.19627	-0.191933	8.96737	-6.30566
Nonsy	UBAP1L	NM_001163692	7	7	4	88	8	998	0.010929	0.0434783	0.00795229	5.65392	0.0135455	0.570953	-0.0273017	4.08136	-1.3397	-4.27168	-4.09966	6.23376	8.45535	10.5148	0.277616	0.383623	-14.2983	4.41975	-3.25227	-0.101456	0.00649023	1.22257	0.34917	2.43033	13.6477	44.8788	0.662234	-0.23608	11.8282	14.4362	2.13256	5.87518	-0.0212346	0.103116	3.05561	0.216956	-41.635	7.85655	-0.199279	7.8187	-8.29852
Nonsy	PSTPIP1	NM_001321137	18	18	13	79	76	930	0.0810565	0.141304	0.0755467	2.01204	0.0425903	-0.252211	0.00164854	4.49582	5.85946	2.40094	3.80261	-1.55449	-3.17532	-1.71891	-0.0276756	1.25418	12.4449	-0.770295	1.05207	-0.583492	-0.313265	0.994952	-4.32627	-11.3343	-3.7252	15.7889	-0.465796	0.360194	12.5747	-3.23615	1.49432	-1.05889	-0.0501622	0.0254739	-5.03449	-0.014982	50.5708	-7.75942	0.136756	-1.40503	-3.91242
Nonsy	TMC3	NM_001080532	22	22	6	86	23	983	0.0264117	0.0652174	0.0228628	2.97748	0.0287481	0.144357	0.0941396	-7.22396	-0.522626	0.245452	-0.999835	-5.46361	0.208701	-2.41425	0.0244653	-0.731169	16.1291	-0.283502	-1.27875	1.09068	0.123531	-1.95116	2.25216	-9.80579	6.69982	-13.1308	-0.0763335	1.28953	-10.6737	9.72228	1.86437	-19.3199	0.00671849	-0.151746	-1.73827	-0.405687	-95.8793	-6.09668	-0.220227	-0.837596	-8.05298
Nonsy	C15orf38-AP3S2	NM_001199058	19	19	8	84	37	969	0.0409836	0.0869565	0.0367793	2.4913	0.0467462	0.641459	-0.0608107	-8.98582	-7.55249	-4.27752	1.50339	-0.331489	-0.0747881	-5.09451	-0.0763574	1.40392	42.1926	6.11214	-5.83838	-0.449576	-0.0397182	-0.377082	-0.936929	3.97687	-2.37654	23.7736	-0.699655	0.31249	-12.3173	5.81574	-0.439232	5.08139	-0.0269583	-0.0400944	5.78248	-0.49961	162.935	NA	0.501657	-0.453396	16.6211
Nonsy	RGMA	NM_020211	12	12	4	88	13	993	0.0154827	0.0434783	0.0129225	3.46566	0.0470819	0.827317	0.0418671	11.7852	4.06544	-0.161153	8.2285	-5.21097	-4.67881	7.90083	-0.10091	-1.34978	-12.5014	1.31677	-2.90613	1.99456	-0.445826	0.293684	6.14965	-5.69338	-6.61115	-1.40263	-0.798	-0.160468	2.08161	0.0600399	-0.153217	-2.41783	-0.0387408	0.019237	7.69753	-0.0571451	-59.8143	0.76916	-0.186161	-0.955117	-6.5663
Nonsy	LINS1	NM_001040616	17	17	5	87	18	988	0.0209472	0.0543478	0.0178926	3.1494	0.0370863	0.0230586	0.131823	7.00292	6.30109	-2.71441	0.34588	-1.63319	0.249561	-4.04817	-0.169607	-0.0640133	4.92107	-2.65085	1.60779	-1.61435	0.0277792	0.294784	-4.19906	-10.3374	9.31646	61.539	-1.28176	0.0686742	13.2066	1.60702	-3.13868	11.8616	0.0338371	-0.212085	-5.54529	-0.20787	-12.6092	-9.00123	-0.107479	-0.549602	-1.64736
Nonsy	MCRIP2	NM_138418	1	1	2	90	2	1004	0.00364299	0.0217391	0.00198807	11.1003	0.0372765	-1.16564	-0.031062	0.734972	-2.86715	-11.0272	-9.12618	10.3988	15.7942	13.3658	0.315463	-0.761906	11.4322	2.00849	-4.85736	-0.0702261	0.401653	0.312127	-0.320945	-6.66077	35.6698	96.6808	-0.902535	-0.354731	8.33183	-0.915321	11.4742	-6.62823	0.178917	-0.0563924	1.4785	-0.122148	-99.9272	-7.75942	-0.193357	-1.46751	-10.0716
Nonsy	JMJD8	NM_001323918	11	11	6	86	22	984	0.0255009	0.0652174	0.0218688	3.11552	0.0244114	-0.560767	-0.0748641	-7.97222	-4.32412	-2.67405	-7.63665	1.85421	4.89874	0.721251	0.0421145	0.441023	39.3536	-2.82687	1.84968	0.643314	-0.263098	-1.4373	-7.39853	-16.5309	2.26932	38.6133	1.05518	0.958793	14.1611	19.1221	-1.70814	6.79774	-0.0207157	-0.038807	-5.82123	-0.427799	-71.1671	NA	-0.121888	-0.974234	-4.44613
Nonsy	METRN	NM_024042	5	5	9	83	40	966	0.0446266	0.0978261	0.0397614	2.6154	0.0168839	-0.560576	-0.0426156	2.41038	3.30741	-6.09472	0.341051	0.450264	2.72965	-11.3885	-0.0063877	-0.889408	-27.7865	-0.433525	0.552803	-0.220154	0.692289	-0.203903	0.205509	43.7327	2.56122	0.868989	-1.19301	0.147362	-2.8141	-9.91623	4.70723	-5.90567	-0.00885112	-0.0852786	1.16792	0.357121	-56.0138	-1.74149	-0.143594	3.07592	0.776273
Nonsy	TMEM204	NM_001256541	9	9	5	87	18	988	0.0209472	0.0543478	0.0178926	3.1494	0.0370863	0.168027	-0.0182041	9.24037	-2.56185	-7.76644	6.8331	-1.11666	-10.762	3.79264	0.0221407	-0.265682	-7.87776	-4.96045	4.48247	0.361407	-0.0140892	-0.419103	-9.38746	-16.1654	7.29633	91.2506	-1.69671	-0.0471686	45.2313	5.71217	3.28678	45.3125	0.0911054	0.149083	5.88035	0.783688	-122.558	-1.87611	-0.264379	-0.564066	-11.0455
Nonsy	VASN	NM_138440	26	26	10	82	43	963	0.0482696	0.108696	0.0427435	2.72751	0.00980288	0.141548	0.0124844	-2.99099	-0.513368	-2.68607	-0.797928	-2.44777	0.662407	-5.5165	-0.0318066	0.479601	66.6398	-3.35224	0.812712	1.81372	-0.0937373	-1.00261	1.22886	-8.05331	-0.833244	39.2145	0.32695	0.515346	14.6362	18.6465	1.88493	4.85502	0.0768617	-0.0456135	0.217205	-0.0979936	-91.0178	-8.38066	-0.156635	-0.519662	2.14285
Nonsy	C16orf71	NM_139170	15	15	20	72	116	890	0.123862	0.217391	0.115308	2.12939	0.0075864	-0.759625	0.0158653	-0.517201	-0.658159	-1.59305	-5.23191	2.06026	2.64148	-0.433842	-0.0298759	-0.367053	18.2417	5.78504	-5.45518	-0.538859	0.208196	-1.06528	-5.81369	-7.69835	6.05296	45.6074	0.10957	-0.0184504	26.5687	7.35076	5.62003	14.4921	0.0559886	0.0753129	1.30679	0.285245	-29.531	-8.0393	0.137014	-0.436176	-0.135648
Nonsy	TMEM159	NM_001301775	3	3	2	90	2	1004	0.00364299	0.0217391	0.00198807	11.1003	0.0372765	NA	NA	8.4874	9.0199	14.2974	NA	NA	NA	NA	NA	NA	NA	NA	NA	NA	0.165994	-2.38767	NA	NA	NA	-72.2892	NA	NA	NA	NA	NA	NA	NA	NA	NA	NA	NA	NA	NA	NA	NA
Nonsy	CHP2	NM_022097	10	10	2	90	80	926	0.0746812	0.0217391	0.0795229	0.257419	0.0385764	0.166159	0.119576	-6.74807	-7.09189	10.443	7.02772	-2.62581	-10.5671	5.62701	0.0926239	-1.23539	-17.2457	-12.8512	10.4031	0.846121	0.511163	-2.24776	-1.32327	-16.9569	5.59572	0.964895	-1.2597	0.333499	-17.5459	5.19289	-3.4279	-19.6602	-0.0745264	-0.127527	3.00677	-0.427278	-21.6596	0.560362	-0.0709381	-1.0638	3.10774
Nonsy	TAOK2	NM_004783	19	19	6	86	25	981	0.0282332	0.0652174	0.0248509	2.73396	0.0388835	-1.95339	-0.0715361	1.44588	-5.07238	2.98735	-0.990404	1.11121	3.57771	0.991662	-0.105382	0.922206	-16.6165	10.4144	-8.05769	-0.975806	-0.404137	0.130224	3.90392	14.074	2.5139	17.3703	0.293275	-0.310341	-63.2233	-2.78673	-4.55244	-23.5746	-0.117346	-0.12075	-3.65743	-1.00147	204.767	0.4013	-0.186829	-0.325953	-6.32432
Nonsy	C16orf92	NM_001109659	2	2	2	90	0	1006	0.00182149	0.0217391	0	Inf	0.00695057	0.125049	0.0691214	7.24914	2.67844	0.134538	NA	-2.0169	-4.0313	1.65552	0.259219	0.0627784	-5.89201	-5.80644	4.61478	0.524616	0.279441	1.39704	19.2433	1.02401	2.82005	26.5654	-0.524374	0.0191772	13.3961	6.90707	-0.715432	12.95	0.388768	0.354336	NA	1.18028	-39.2695	NA	-0.0535776	-1.18331	0.986369
Nonsy	44440	NM_052838	14	14	8	84	37	969	0.0409836	0.0869565	0.0367793	2.4913	0.0467462	-0.618737	0.00943893	-1.01296	-2.7732	-1.44135	5.81044	-2.03268	-2.83602	2.43485	0.188708	-1.49378	-33.2461	-4.21213	1.90008	1.36998	-0.0162718	-0.5572	1.37525	32.5052	-1.25327	14.3992	-0.59709	-0.32274	-1.04498	-3.23836	9.26996	-14.3029	0.153841	-0.0357265	-0.984744	-0.428287	-52.9701	-4.58809	-0.154287	-1.65215	-3.24769
Nonsy	ZNF785	NM_152458	9	9	6	86	22	984	0.0255009	0.0652174	0.0218688	3.11552	0.0244114	-0.652826	-0.0843316	-2.29561	-3.51528	0.399332	-8.55842	4.95814	9.52496	4.8913	0.166074	-0.0674339	-61.4826	5.32974	-3.18889	-0.982791	0.0806945	2.31386	3.26928	6.43517	0.484501	44.6819	-0.841114	-0.515396	-35.6953	-4.79676	-7.93875	6.60466	-0.207196	0.0338489	4.97988	-0.0479119	-30.5355	NA	-0.140284	-1.66709	-0.519713
Nonsy	PRSS53	NM_001039503	13	13	0	92	55	951	0.0500911	0	0.054672	0	0.0113709	NA	NA	NA	NA	NA	NA	NA	NA	NA	NA	NA	NA	NA	NA	NA	NA	NA	NA	NA	NA	NA	NA	NA	NA	NA	NA	NA	NA	NA	NA	NA	NA	NA	NA	NA	NA
Nonsy	CX3CL1	NM_001304392	9	9	0	92	46	960	0.0418944	0	0.0457256	0	0.0275309	NA	NA	NA	NA	NA	NA	NA	NA	NA	NA	NA	NA	NA	NA	NA	NA	NA	NA	NA	NA	NA	NA	NA	NA	NA	NA	NA	NA	NA	NA	NA	NA	NA	NA	NA	NA
Nonsy	LOC388282	NM_001278081	3	3	2	90	2	1004	0.00364299	0.0217391	0.00198807	11.1003	0.0372765	-0.606695	0.0508381	12.3273	7.50112	-5.65589	1.17233	4.33136	4.7421	20.3916	0.472608	0.793858	-33.784	7.3676	-6.13726	-1.78944	-0.559869	6.36905	-11.9942	-28.4275	22.8809	16.5562	-0.451697	-0.766074	-1.4009	-3.78183	0.872861	-5.49731	-0.0697601	0.146212	-5.4403	-0.159717	-14.1407	-1.77846	-0.0896689	-1.55011	-1.71038
Nonsy	SETD6	NM_001160305	18	18	5	87	18	988	0.0209472	0.0543478	0.0178926	3.1494	0.0370863	0.446804	-0.0390462	7.23603	8.1671	1.4042	9.71711	-1.62018	-5.08869	3.40255	-0.00352713	3.1066	-14.4821	7.96187	-5.17966	-1.62876	-0.348773	0.0491817	5.82297	37.7474	8.64353	-28.0709	0.0460157	-0.559379	17.7389	9.34999	-1.4753	15.1173	-0.0609864	0.0679287	-3.18181	0.954359	92.456	44.8468	-0.176297	-1.02566	-4.9105
Nonsy	ESRP2	NM_024939	16	16	7	85	25	981	0.0291439	0.076087	0.0248509	3.22616	0.0136276	0.473887	-0.00354281	3.45977	3.65739	-7.67402	-2.90399	4.48708	7.09183	-1.69991	-0.15167	0.211667	26.1067	1.90431	-1.88788	-0.300682	-0.057399	-1.58415	-2.87435	-3.62608	-2.62042	-31.5707	0.348176	-0.160505	-14.8577	3.25992	-0.662004	-15.0277	0.0307047	-0.0643381	-3.09516	-0.368389	228.499	-2.94372	0.0900943	-1.07394	10.8764
Nonsy	CTRB2	NM_001025200	4	4	4	88	6	1000	0.00910747	0.0434783	0.00596421	7.54678	0.00655095	-1.69567	-0.135348	-1.8831	-0.475522	-1.64855	1.20569	5.50732	0.602827	5.13376	0.142168	-0.914872	-11.2544	2.65342	-0.923222	-0.999495	-0.0374166	-0.353389	-1.86889	-9.18478	15.1491	56.5477	-0.593628	-0.292949	-35.4949	-17.3624	-0.809532	-8.79473	-0.0146525	-0.0608234	-5.48563	-0.409288	-42.4749	NA	-0.143782	-1.64884	-3.69214
Nonsy	TMEM170A	NM_001304996	3	3	2	90	1	1005	0.00273224	0.0217391	0.000994036	22.1861	0.0197102	-2.57002	0.0609366	-1.18035	-2.29545	-3.26763	6.93988	NA	NA	-4.38098	0.117952	0.0312345	81.9084	-2.90223	-0.969864	1.63814	-0.385717	7.17986	16.8474	1.01415	-3.05777	5.67181	-0.440059	NA	24.3927	-6.32375	8.16649	-1.27703	0.267243	0.0572549	-11.1784	0.361982	NA	NA	-0.154874	-1.38792	-5.38483
Nonsy	CDH13	NM_001220488	12	12	6	86	23	983	0.0264117	0.0652174	0.0228628	2.97748	0.0287481	0.0692462	-0.0201225	7.70173	8.52118	-0.817743	2.34736	-1.09782	-0.0726766	-8.18956	-0.232571	-0.727461	2.3892	-0.407981	0.871536	-0.0282172	-0.0152968	-0.255384	-4.71881	0.279384	-3.52393	51.0939	-0.776819	0.0609941	-5.11203	-11.2536	4.42537	-7.36028	0.164064	0.0300149	-5.7672	-0.320512	91.9631	6.57612	0.974045	-0.814594	-7.07911
Nonsy	ZNF276	NM_152287	11	11	23	69	164	842	0.17031	0.25	0.163022	1.71042	0.041774	0.676224	0.038297	5.38525	3.86813	1.73662	-2.31826	-0.547957	1.56991	-0.543381	-0.136808	0.393427	6.89326	0.804561	-1.87699	0.132054	0.0352083	0.574404	-6.49156	-7.97862	-1.0338	14.2994	-0.302923	0.167834	2.28688	9.29707	-2.02657	1.14888	-0.0158167	0.0145877	-2.37607	-0.504584	62.8115	4.03534	-0.0401907	1.49587	4.56173
Nonsy	OR3A2	NM_002551	4	4	13	79	76	930	0.0810565	0.141304	0.0755467	2.01204	0.0425903	-0.406557	-0.0817737	-1.2168	0.268965	-1.95267	-3.21894	2.44084	5.96052	8.37147	0.141441	0.991827	-5.07208	1.81829	-0.379418	-1.0692	0.0495971	-1.23126	-2.01834	-3.47219	-0.356322	-26.1718	1.15685	0.150693	10.944	-0.0649492	1.33571	6.15297	-0.018239	0.0482158	0.428054	-0.104476	58.563	-8.08223	0.00724466	-1.44029	-6.28644
Nonsy	VMO1	NM_001144939	2	2	2	90	2	1004	0.00364299	0.0217391	0.00198807	11.1003	0.0372765	-0.0632057	-0.00747853	-26.9131	-15.5146	-5.31907	11.3575	2.13837	-23.1765	8.96019	0.757225	-1.21901	-7.3881	-2.34769	0.877123	0.417916	0.49156	-1.72558	-1.09394	-6.36989	-1.08212	66.7942	-1.66724	-0.245743	27.5633	18.31	5.78342	21.2775	0.116526	0.105558	NA	0.522886	-90.4642	NA	-0.239753	-1.70818	-11.6917
Nonsy	GSG1L2	NM_001310219	6	6	3	89	7	999	0.00910747	0.0326087	0.00695825	4.79811	0.0443239	-1.90966	0.00758839	1.74766	-11.9847	-2.23544	0.795779	-2.77485	-0.31916	-7.05478	0.082212	-1.44515	37.0272	-3.73141	4.30104	-0.378414	-0.457665	-1.17013	-3.28867	-11.5518	-7.66662	-51.7189	-0.437871	-1.00578	26.0701	5.03611	5.30795	22.8386	0.0937656	0.148182	9.41099	-0.90884	-146.047	-5.61789	-0.175766	-1.09325	-16.4915
Nonsy	FLCN	NM_144997	10	10	4	88	9	997	0.0118397	0.0434783	0.00894632	5.02173	0.0183298	-0.40041	0.0331282	0.82039	-1.18777	-10.607	2.98012	-1.06182	-0.65649	3.93016	0.172385	-0.811616	1.7883	-3.14402	0.938335	0.116099	-0.0447983	1.28872	10.8229	-2.37379	0.0797959	60.1533	0.112202	-0.168647	16.8242	-24.3507	0.282724	16.1939	0.0687768	0.114809	-8.1852	0.179014	-55.6626	-7.75942	-0.166351	-0.822781	-3.16454
Nonsy	SPECC1	NM_001243439	19	19	10	82	52	954	0.0564663	0.108696	0.0516899	2.23514	0.0322862	0.16562	-0.020642	-2.13282	1.78776	0.712321	0.929786	2.36591	1.23964	6.3337	0.598731	-0.170114	-5.7468	0.593713	-1.31623	0.919578	0.804344	-1.10044	16.6169	31.8538	4.62455	-25.9619	-0.730332	0.0201066	-12.979	20.7208	-2.35755	-4.9696	-0.0114745	-0.00866977	-2.73929	0.702757	-85.0172	44.8468	-0.240517	-1.28425	-9.3501
Nonsy	SLFN5	NM_001330183	11	11	4	88	12	994	0.0145719	0.0434783	0.0119284	3.75737	0.0384036	1.6546	0.144952	-5.56496	2.53845	4.56745	-1.77009	-0.0338023	-0.996985	-14.692	-0.410371	0.147288	-47.1325	5.6098	-3.68145	-0.438219	0.00688911	0.161089	-12.9645	15.5162	3.31502	-30.9065	-0.609491	-0.39115	-25.5023	3.24448	4.84955	-28.5436	0.125861	-0.556694	37.6201	-1.58935	334.294	NA	1.58359	-0.836632	2.49221
Nonsy	TADA2A	NM_001166105	7	7	5	87	18	988	0.0209472	0.0543478	0.0178926	3.1494	0.0370863	-0.899853	-0.0993349	0.663123	-1.98175	-0.475141	-9.15877	4.19454	7.14617	-2.99905	-0.212275	-0.214425	35.5692	-9.67257	6.92687	3.06613	0.359005	-0.833917	-6.38145	-11.5523	9.98036	-29.9878	1.35122	-0.0425708	-10.4959	4.82641	3.61547	-19.5548	0.0762821	-0.076947	-0.160822	-0.400984	-81.4219	NA	-0.115433	-1.12869	-3.16559
Nonsy	G6PC	NM_001270397	8	8	3	89	6	1000	0.00819672	0.0326087	0.00596421	5.60051	0.032992	0.00177152	0.016518	-8.55844	0.442062	3.97798	NA	-11.6846	-10.6502	-4.54902	-0.0130479	-1.26807	-7.58141	-4.43807	4.23491	0.0428025	-0.656263	-1.09001	-9.21639	-13.6688	-8.50043	56.3596	0.246395	1.83956	3.17518	11.061	2.14324	-13.4708	0.0162821	-0.144404	-13.0026	-0.746384	-50.5489	NA	-0.180028	-1.30406	-7.82875
Nonsy	DBF4B	NM_025104	15	15	1	91	68	938	0.0628415	0.0108696	0.0675944	0.151717	0.0243446	2.48582	0.124311	-3.26609	-13.5702	-4.79517	NA	NA	NA	1.13804	-0.819309	-0.617853	-68.0983	15.2192	-11.5384	-1.77725	-0.448573	2.60613	-2.59234	-21.3283	-2.72298	NA	-0.799875	NA	5.30148	-11.9317	-1.70334	5.08386	-0.22721	-0.114923	NA	NA	-96.5209	0.76916	NA	-0.0298971	NA
Nonsy	ADAM11	NM_002390	13	13	0	92	49	957	0.0446266	0	0.0487078	0	0.0292973	NA	NA	NA	NA	NA	NA	NA	NA	NA	NA	NA	NA	NA	NA	NA	NA	NA	NA	NA	NA	NA	NA	NA	NA	NA	NA	NA	NA	NA	NA	NA	NA	NA	NA	NA	NA
Nonsy	NSF	NM_006178	4	4	2	90	2	1004	0.00364299	0.0217391	0.00198807	11.1003	0.0372765	-0.0150204	0.0365101	-15.074	-11.4492	6.39155	-0.49405	-3.62528	5.11734	-7.49771	-0.158577	2.55278	96.8323	11.4545	-10.9447	-0.338163	1.49775	-4.2582	4.61341	-21.0227	-13.2613	87.7666	NA	0.411356	-39.993	-32.4176	1.87328	-34.8049	-0.0994625	-0.244958	-9.58851	-1.20284	-83.5976	NA	0.813409	1.56751	60.0705
Nonsy	FAM117A	NM_030802	6	6	3	89	3	1003	0.00546448	0.0326087	0.00298211	11.2134	0.00945896	-0.192692	0.0717443	-3.17789	-4.83532	0.347649	-15.6008	-7.416	-5.31872	-5.29663	-0.30584	-1.317	13.5401	-13.3084	10.411	1.74462	-0.0030921	1.10249	1.91905	-11.2099	2.06582	-35.5249	-0.381565	-0.169808	-8.04932	-11.6768	4.40576	-13.9052	0.068399	0.00226765	-6.66637	-0.376506	-67.7742	NA	-0.149203	-0.477804	-3.20691
Nonsy	EPN3	NM_017957	16	16	0	92	41	965	0.0373406	0	0.0407555	0	0.0427017	NA	NA	NA	NA	NA	NA	NA	NA	NA	NA	NA	NA	NA	NA	NA	NA	NA	NA	NA	NA	NA	NA	NA	NA	NA	NA	NA	NA	NA	NA	NA	NA	NA	NA	NA	NA
Nonsy	CD300C	NM_006678	7	7	6	86	23	983	0.0264117	0.0652174	0.0228628	2.97748	0.0287481	0.948427	0.00258833	3.52105	0.0284113	1.30139	3.99454	1.54976	-3.8945	0.36687	0.0610269	-1.15394	-30.136	6.34058	-6.41528	0.603223	0.464508	0.64146	15.3023	49.0812	5.36426	68.4452	-1.00399	-0.228096	-13.0652	5.10589	-3.1279	5.9897	-0.129757	0.032404	2.26143	0.0389103	-54.324	-0.165588	-0.112219	-0.573081	20.9734
Nonsy	PPP4R1	NM_005134	16	16	7	85	25	981	0.0291439	0.076087	0.0248509	3.22616	0.0136276	-0.255234	-0.0603351	-4.67834	-0.730238	-1.78431	7.24908	0.613114	-0.646167	0.794468	-0.0379347	-0.938189	-9.77755	-0.972121	2.47597	-0.985243	-0.39175	0.523143	2.5247	-7.80482	3.46268	58.7055	-0.95648	-0.199602	-7.61739	-1.95775	-1.59335	4.97627	0.000850181	0.0108204	-0.632293	0.134784	-31.4287	-8.38066	-0.141682	3.29037	-4.64174
Nonsy	FHOD3	NM_001281739	29	29	0	92	45	961	0.0409836	0	0.0447316	0	0.0275651	NA	NA	NA	NA	NA	NA	NA	NA	NA	NA	NA	NA	NA	NA	NA	NA	NA	NA	NA	NA	NA	NA	NA	NA	NA	NA	NA	NA	NA	NA	NA	NA	NA	NA	NA	NA
Nonsy	SERPINB12	NM_001307928	14	14	8	84	18	988	0.0236794	0.0869565	0.0178926	5.21256	0.000795369	-0.685281	0.0363087	1.19447	0.656303	-6.99407	1.01094	-0.621161	-0.47114	5.11741	0.153771	1.2506	13.2457	6.24543	-4.40102	-1.47716	-0.347458	-0.115767	2.26879	30.2447	9.67848	25.4657	-0.531016	-0.274817	9.05787	0.322459	3.97825	1.4291	-0.044471	0.0776927	2.43636	0.588121	-107.454	20.4102	-0.190666	6.823	-7.82264
Nonsy	SERPINB7	NM_001040147	12	12	12	80	51	955	0.057377	0.130435	0.0506958	2.80495	0.00429044	0.40769	-0.00918787	-0.613517	-3.57163	-4.56503	5.33323	-0.175645	1.01091	-5.99953	0.0535828	0.379132	22.6331	0.286668	-0.69069	0.787394	0.019835	-0.370305	-2.249	-6.04314	-7.78763	-30.1789	1.40502	0.092734	0.734234	-1.87316	-2.90039	2.73485	-0.0668531	0.0710888	0.462052	-0.183179	49.5055	-5.05882	-0.0786275	-0.531866	10.6623
Nonsy	RTTN	NM_001318520	26	26	0	92	44	962	0.0400729	0	0.0437376	0	0.0450485	NA	NA	NA	NA	NA	NA	NA	NA	NA	NA	NA	NA	NA	NA	NA	NA	NA	NA	NA	NA	NA	NA	NA	NA	NA	NA	NA	NA	NA	NA	NA	NA	NA	NA	NA	NA
Nonsy	MED16	NM_005481	33	33	13	79	79	927	0.0837887	0.141304	0.0785288	1.92952	0.0477032	0.385215	-0.0209748	-3.47394	2.80876	0.730568	1.85827	0.963655	-2.73431	2.77831	-0.0190556	0.724445	21.9061	-1.37552	0.964805	-1.32492	-0.159916	-1.4817	-4.67464	14.0657	1.95043	52.2785	-0.331513	0.110907	-4.70045	14.8823	-7.49082	-1.86877	-0.143652	-0.0115505	-4.63331	0.409933	-30.7489	14.2269	0.0634772	-1.18386	-2.80945
Nonsy	R3HDM4	NM_138774	7	7	4	88	7	999	0.0100182	0.0434783	0.00695825	6.46391	0.00964083	-0.407103	0.0578573	-1.9448	4.23438	3.41108	5.84124	4.08278	4.65759	16.0061	0.330529	-1.62019	-63.6457	-4.06509	1.80051	0.889197	-0.906828	0.880155	-10.8074	-25.0556	17.0725	-12.6449	0.0865535	-0.609602	-38.9078	7.21056	-4.42956	-37.1753	-0.108028	-0.189675	-3.34603	-0.991091	-48.9594	NA	-0.126315	-0.0184117	-3.33742
Nonsy	CSNK1G2	NM_001319	5	5	7	85	25	981	0.0291439	0.076087	0.0248509	3.22616	0.0136276	0.117625	0.0734198	-0.188393	-1.93741	0.646343	1.4447	-3.60232	1.28578	4.92629	0.136631	-1.04757	-1.34828	-5.38474	4.2066	1.04553	-0.050907	-2.66027	7.43736	-9.00632	-0.565335	-56.6808	-0.365232	-0.377718	-10.0541	4.12939	6.13267	-18.2922	0.195473	-0.0849604	3.6434	-0.692001	-74.457	-9.42605	-0.196807	-1.15562	-8.45917
Nonsy	DIRAS1	NM_145173	3	3	2	90	2	1004	0.00364299	0.0217391	0.00198807	11.1003	0.0372765	2.0931	0.0551244	4.7665	-17.5553	-9.72776	-0.506553	NA	NA	1.44418	-0.552425	0.185467	-69.2845	10.8922	-10.2687	-0.571276	-0.378861	0.304241	-11.1853	-24.1859	-5.36266	-66.5757	-1.19309	NA	25.9259	-7.67311	3.86425	31.531	0.0182621	0.0797438	NA	0.827264	-85.4137	0.76916	NA	-0.610043	NA
Nonsy	ZNF556	NM_001300843	18	18	8	84	35	971	0.0391621	0.0869565	0.0347913	2.63881	0.0223165	2.26424	0.0869022	3.15162	6.76834	1.6192	2.33725	-1.25491	-0.30922	-2.85992	-0.0670938	-2.10822	-74.9001	2.45794	-1.64191	0.127511	0.529063	3.44874	8.51543	46.7976	-3.27951	11.2724	0.837447	-0.270163	1.76497	12.7134	-6.70992	2.72241	-0.0677367	0.0350504	2.67493	1.2457	-52.9813	-0.530641	-0.194599	-1.19348	1.38796
Nonsy	MPND	NM_001159846	11	11	15	77	91	915	0.0965392	0.163043	0.0904573	1.95729	0.0397249	0.243038	0.01397	8.92515	7.74073	-1.38452	3.8778	-0.820496	-6.64093	3.33716	0.0382111	0.281821	20.583	-1.40979	2.65011	-1.11571	-0.116053	-1.23714	-8.75886	-8.75722	4.52464	14.2229	-0.584175	-0.232867	0.460127	-1.38496	-1.07434	-3.94816	-0.0676208	0.141204	0.987757	0.519528	-12.582	3.5221	-0.133682	4.35103	-2.57335
Nonsy	RANBP3	NM_001300865	9	9	4	88	9	997	0.0118397	0.0434783	0.00894632	5.02173	0.0183298	0.342928	-0.0964122	-9.93684	-7.08163	-3.62802	-5.92718	8.47143	11.4573	12.2801	0.257291	-1.77758	-11.6942	2.80462	-3.96612	0.840238	-0.0996366	-1.31524	-0.944457	-11.3933	12.6711	7.17351	-0.36502	-0.204587	8.49684	-10.2843	3.35047	-2.19256	0.0439047	0.0970557	1.78942	0.0302021	-60.0938	NA	-0.15214	-0.638238	-5.64902
Nonsy	MUC16	NM_024690	341	341	61	31	558	448	0.563752	0.663043	0.554672	1.57919	0.04822	-0.451245	-0.037919	-1.38894	0.157502	-2.51409	1.11819	-0.99526	-3.83928	-0.807191	0.0796133	-0.770657	-0.0896369	-2.91874	1.73913	0.709931	0.32418	-0.486676	2.13835	0.611187	3.06515	12.5867	-0.43887	-0.540523	-12.8808	4.6411	-1.27939	-14.0476	-0.0286577	-0.0601392	-0.673149	-0.236067	-19.648	-12.3377	-0.073359	-0.802057	2.32491
Nonsy	PPAN-P2RY11	NM_001198690	29	29	17	75	110	896	0.115665	0.184783	0.109344	1.84515	0.0396835	-0.346691	-0.0177381	4.95634	1.44115	0.0715243	0.173191	-3.15032	-1.66002	-1.89744	-0.0151991	0.323937	4.32087	-2.25418	2.37505	0.177852	0.325489	1.05909	4.4961	-13.9224	-3.39531	-1.27336	0.116862	-0.134702	-1.80127	-5.40466	1.63577	-3.28586	0.0270569	-0.11465	5.3376	0.0731859	-90.9045	-9.34749	-0.147653	1.51053	-4.04485
Nonsy	C19orf38	NM_001136482	6	6	11	81	52	954	0.057377	0.119565	0.0516899	2.48859	0.0156983	-1.04879	-0.0362561	-4.37189	-9.44482	2.44197	0.539933	3.3964	6.32715	0.285788	-0.0588198	0.218158	-24.4638	3.15	-2.04686	-1.49578	-0.00466042	0.635301	-2.24064	-7.60973	-5.13233	-5.66331	-0.0513394	0.896132	8.49735	-1.08327	2.61187	7.18514	0.0800006	-0.0195842	-5.02039	-0.22677	-77.8197	-7.59654	-0.145578	1.1044	-6.46153
Nonsy	LDLR	NM_000527	25	25	8	84	22	984	0.0273224	0.0869565	0.0218688	4.2503	0.00224653	0.369651	-0.0522823	1.72439	1.07564	-4.17403	2.1964	-0.963631	-0.208443	3.24975	0.181301	-0.587102	-12.0455	0.300397	-0.627457	0.0498896	-0.0697933	2.15667	3.41344	-10.2731	-0.452539	85.1171	-0.936941	0.0576989	12.9392	-5.29035	-4.52978	31.3978	-0.0563659	0.184985	-2.50407	0.442635	-52.0001	NA	-0.122178	-0.441625	-1.63813
Nonsy	ZNF763	NM_001012753	12	12	10	82	52	954	0.0564663	0.108696	0.0516899	2.23514	0.0322862	0.0227868	-0.0610633	4.07371	-4.91669	-4.35469	-2.96869	7.01575	1.90141	6.7069	0.133264	0.749283	11.6101	1.47475	-0.605976	-0.491828	0.363614	-0.0670121	-5.76343	2.51001	3.76937	66.976	-0.975281	0.365898	27.4554	14.9937	-4.42639	34.8372	-0.079136	0.121837	-2.06685	0.602334	152.75	0.647726	0.0989275	3.5394	-7.89635
Nonsy	ZNF791	NM_153358	8	8	3	89	2	1004	0.00455373	0.0326087	0.00198807	16.8157	0.00503412	-1.48401	0.0181885	-5.58568	-20.0967	6.76958	-0.021867	-2.15282	4.31559	2.4948	0.309521	0.247615	16.1577	2.24597	-1.80886	-0.0146227	-0.449195	-1.03897	11.218	-5.9231	-1.28902	28.4964	-0.304987	-1.00578	41.6676	17.6735	6.79515	38.7854	0.0937656	0.148182	9.41099	-0.90884	-146.047	-5.61789	0.76217	-0.47489	-16.4915
Nonsy	DAND5	NM_152654	5	5	3	89	7	999	0.00910747	0.0326087	0.00695825	4.79811	0.0443239	-0.76224	0.0180685	3.7503	9.02916	9.04063	1.05431	-1.55799	-1.89878	-6.04248	-0.320392	-0.394517	-8.4792	0.531051	1.80113	-2.14559	-0.0737921	-1.23775	-2.06916	-20.2451	-15.504	-19.2402	-1.16295	-0.327847	-24.285	13.8548	-4.86825	-22.5577	-0.0282797	-0.0530605	-4.35699	-0.629592	-66.0208	NA	-0.134601	7.84413	-4.38713
Nonsy	DNAJB1	NM_001313964	2	2	2	90	0	1006	0.00182149	0.0217391	0	Inf	0.00695057	-2.03214	-0.0592071	12.5589	-1.37289	-6.72411	-6.92342	3.4811	NA	12.5885	0.15298	5.78942	47.6862	14.4925	-12.7539	-1.3376	-0.0788559	-1.5438	-5.33041	72.9318	8.35507	38.5416	-1.23088	NA	-27.4566	-8.8173	-8.14252	-13.8438	-0.2995	0.285809	NA	-0.298128	1182.75	-0.907965	NA	-1.76057	NA
Nonsy	RASAL3	NM_022904	23	23	13	79	64	942	0.0701275	0.141304	0.0636183	2.41943	0.00963127	-0.414994	-0.0825314	7.08699	-1.25021	-0.569581	-0.0381762	-0.631292	-0.433923	7.88082	0.325694	-0.254752	-0.740835	4.80709	-4.34858	-0.684986	0.233329	1.45603	2.38776	0.583954	-0.204595	14.4555	-0.157344	0.0437775	-2.77824	-6.91209	-2.51884	9.30377	-0.0690113	0.115897	-1.24477	0.0590954	82.4664	-4.02258	-0.153354	-1.06088	-3.88393
Nonsy	ATP13A1	NM_020410	19	19	8	84	33	973	0.0373406	0.0869565	0.0328032	2.80413	0.0169163	-0.49551	-0.0137581	-13.0547	-9.36892	-0.135399	-3.30242	-1.26943	-1.68997	-3.10766	-0.15925	0.483435	18.1734	-1.91547	1.52391	0.361755	-0.121542	0.591618	-11.4048	-14.7434	8.60283	52.7279	-0.288481	0.380841	1.29808	-3.19688	0.19715	1.45025	-0.00139847	-0.248338	4.05971	-0.871387	-43.8272	-8.38066	0.176651	0.192573	-1.657
Nonsy	ZNF101	NM_001300949	8	8	4	88	8	998	0.010929	0.0434783	0.00795229	5.65392	0.0135455	-2.12097	-0.0420034	-0.744352	-2.63688	-3.77609	20.7537	-2.0169	-8.21779	-0.0681852	-0.119168	-0.495248	-10.9553	3.87759	-1.17475	-1.53009	-0.505418	-0.251848	-12.4681	-14.7845	-1.32514	106.634	-0.580438	-0.322539	17.6994	-31.185	3.4974	10.8681	0.129492	-0.0908609	-3.00193	-0.160022	-42.835	NA	-0.143986	6.08294	1.14306
Nonsy	FXYD5	NM_001320913	5	5	4	88	10	996	0.0127505	0.0434783	0.00994036	4.51631	0.0240449	0.419727	-0.0275226	-0.963855	1.9945	-2.32672	9.27887	-1.32856	-9.27638	0.710162	0.0676044	-0.13826	22.2464	-0.304351	2.70232	-1.84228	-0.471507	-1.21439	-12.0496	-15.3961	9.67047	42.11	0.670151	-0.353827	14.8219	-0.00383448	-4.08355	15.109	-0.114074	0.0848502	-3.37406	1.0998	-71.1636	-6.77306	-0.264379	-1.12983	-2.7504
Nonsy	ZFP30	NM_001320668	10	10	3	89	7	999	0.00910747	0.0326087	0.00695825	4.79811	0.0443239	0.488389	-0.022604	-12.506	-8.79615	-7.24735	-18.6985	5.537	7.20321	-4.77788	-0.493858	0.44471	61.4006	-16.8795	14.9466	1.07498	-0.0333808	-1.97612	-5.23498	1.95311	-0.336453	6.94036	0.442554	-0.174385	-28.7348	9.71787	-3.21984	-31.9731	-0.0704619	-0.157226	-6.00609	-0.863655	98.8814	-5.72631	0.197423	-0.701143	-3.00912
Nonsy	SUPT5H	NM_001111020	10	10	3	89	7	999	0.00910747	0.0326087	0.00695825	4.79811	0.0443239	-0.0166067	-0.0200247	-15.7925	-11.6319	10.4988	-0.855056	-1.7728	3.53706	12.6505	0.256939	0.23087	-8.42848	14.5752	-14.5757	0.797264	-0.753337	-1.70257	8.71898	-13.2244	0.620222	33.3615	-0.742355	-0.390685	15.7404	6.39962	2.63712	4.88078	0.0118427	0.168634	2.04103	0.0418785	-61.2468	NA	0.41641	-1.00758	-0.127575
Nonsy	HNRNPUL1	NM_144732	15	15	5	87	19	987	0.0218579	0.0543478	0.0188867	2.98112	0.0438272	1.30113	0.0135577	0.700444	5.11419	-0.383647	-11.304	8.31875	12.5308	-8.97376	-0.193936	-1.18841	-1.98775	-7.12801	5.87843	1.60539	0.170512	-1.79781	-6.39714	-9.08017	-3.71275	20.0404	-0.114063	2.31513	-21.3588	-2.93625	-5.09537	-18.2159	-0.0441591	-0.123442	-11.8376	-0.708774	-83.9616	NA	-0.211091	-1.4533	-13.4843
Nonsy	CD79A	NM_001783	2	2	3	89	6	1000	0.00819672	0.0326087	0.00596421	5.60051	0.032992	-1.26034	-0.0937833	-8.2642	-0.701723	-8.62821	14.3483	-2.14501	-13.2307	-9.91497	-0.242465	0.0435692	1.27107	2.44983	0.379294	-2.51046	-0.194152	0.549707	-14.2126	-12.5328	12.1126	111.039	-0.910293	-0.281395	27.9077	-15.1157	-1.56198	31.6011	0.0352242	-0.0153786	-7.17062	0.323553	-49.4694	-8.38066	-0.124479	-1.25253	-3.08548
Nonsy	ZNF221	NM_001297588	14	14	16	76	99	907	0.104736	0.173913	0.0984095	1.92738	0.0316512	0.77093	0.0394421	-1.90312	1.16576	1.07996	4.19856	-0.692129	-1.71239	-1.7696	-0.110384	-0.698525	8.92138	-6.40975	4.86278	1.44542	-0.118315	0.467237	-5.79899	-14.1427	2.03424	5.57972	0.510994	-0.180271	-4.51171	5.50605	2.59086	-13.2059	0.0655862	0.0265627	2.27759	0.101387	-28.7399	-7.21927	0.0361089	-1.22794	19.3819
Nonsy	ZNF225	NM_013362	19	19	14	78	85	921	0.0901639	0.152174	0.084493	1.94335	0.0365768	0.455995	0.0573458	6.30966	4.56339	-1.67763	-3.57725	-1.24232	-0.982694	-0.661808	-0.0408993	-0.723753	17.7621	-3.22055	2.20137	0.452697	-0.421918	-1.16121	-1.02884	-9.51696	1.89835	40.0598	0.223265	-0.177165	9.79529	-6.35813	1.96455	3.37724	-0.00887026	0.0730092	-2.38428	0.0186979	-57.9722	-5.31204	-0.0334616	-0.406056	14.7745
Nonsy	ZNF180	NM_001291633	18	18	8	84	38	968	0.0418944	0.0869565	0.0377734	2.42335	0.048898	0.414393	0.00844013	5.22733	1.79804	-2.93452	-5.88578	-2.01057	0.536273	-3.03451	0.120271	-0.345381	-17.4367	-8.4754	8.3341	-0.294857	-0.0985748	-1.16987	1.21674	-10.3043	-0.115573	-39.8156	3.31417	-0.2413	10.7859	2.07142	2.01445	2.87629	-0.0102143	-0.0323725	-3.06633	-0.381724	-55.6537	9.40386	-0.170727	4.07153	-5.27733
Nonsy	KLC3	NM_177417	25	25	14	78	77	929	0.082878	0.152174	0.0765408	2.16353	0.0173149	0.11885	0.0148597	3.77813	-1.12648	-3.22335	3.31091	0.512971	-0.346208	3.14964	-0.0689269	1.6376	5.07712	3.15435	-2.29118	0.0781319	-0.066441	0.807628	-3.83784	-3.90684	-0.475291	-9.40943	-0.358102	-0.151171	0.083404	-5.30837	0.926935	-2.42439	0.00672449	-0.00459513	7.53941	-0.278883	146.958	-4.42072	-0.154736	-0.789215	5.93584
Nonsy	CCDC61	NM_001267723	12	12	6	86	22	984	0.0255009	0.0652174	0.0218688	3.11552	0.0244114	-0.146467	0.0193102	-7.31087	-1.85254	2.63376	5.13002	-3.32123	-4.80051	-3.70108	-0.0706427	0.733541	16.9665	-2.0205	3.24791	-0.585737	0.615036	-1.95185	-9.30004	-16.1431	-1.29838	10.1919	-0.323694	0.000915941	-19.4889	-9.60766	-2.70413	-16.5381	-0.0203654	-0.124792	-4.95962	-0.485921	-28.8739	-6.09668	0.487624	-0.789556	-1.4285
Nonsy	NR1H2	NM_001256647	8	8	4	88	12	994	0.0145719	0.0434783	0.0119284	3.75737	0.0384036	0.762274	0.0285898	6.21047	-5.3726	-11.3474	-2.65875	0.925617	3.79532	3.90218	0.0791771	1.61318	-8.9329	3.46196	-3.31102	-0.777808	-0.310295	0.274239	-12.5328	-18.0994	8.73391	63.3127	1.91076	0.245819	40.8771	-10.3447	0.024286	46.1172	-0.0341582	0.222356	NA	0.434193	-63.0758	-5.23902	NA	-0.761643	-4.33932
Nonsy	ZNF701	NM_018260	13	13	5	87	8	998	0.0118397	0.0543478	0.00795229	7.14331	0.00278075	-0.374627	-0.0603353	-8.84372	0.570444	0.776502	-4.45848	-6.14772	-2.90071	-12.2317	-0.353443	2.66668	-16.5595	8.79254	-7.08468	-0.274096	0.263051	-0.714604	-14.2198	2.01842	-1.58018	12.8476	0.00367911	-0.359082	24.8502	-12.2838	5.50792	21.225	0.216794	0.0987167	-5.53087	2.86756	384.166	NA	1.06744	-1.13657	3.56878
Nonsy	ZNF320	NM_207333	10	10	7	85	29	977	0.0327869	0.076087	0.028827	2.77061	0.0256059	0.85792	0.029593	11.624	12.4425	6.47654	-10.9424	4.02012	-2.43814	-5.36306	-0.170966	-1.06958	-41.1928	-8.11389	7.49604	0.350409	0.0203348	0.468607	-11.1577	-17.6092	-1.99411	40.6292	-0.638876	1.74114	-8.83681	5.61688	-7.30934	-5.63916	-0.207981	-0.0452191	-5.81215	-0.261747	-65.7564	0.560362	-0.144566	-0.618015	-3.47244
Nonsy	LILRB1	NM_006669	26	26	20	72	110	896	0.118397	0.217391	0.109344	2.26047	0.00396066	-0.678634	-0.0130481	-0.443328	-1.36543	-0.616675	-1.58046	0.535328	3.0312	-0.347557	-0.0683044	-0.328555	31.2957	-1.17476	1.79916	-0.796602	-0.391153	0.201871	-7.47754	-10.4366	-2.05	9.47516	0.0254889	0.295021	7.7166	-10.0143	1.12464	10.1135	0.057382	0.0149063	-4.74053	-0.176225	-49.8566	-6.14265	0.0808555	-0.4297	-2.17253
Nonsy	SHISA7	NM_001145176	5	5	5	87	17	989	0.0200364	0.0543478	0.0168986	3.33763	0.0310274	0.665342	-0.066985	-8.22728	-5.58963	-0.918858	3.323	-2.99874	-1.54349	5.90901	0.300809	0.873765	97.0425	1.90495	-1.10035	-1.33102	0.395174	-1.38576	8.99558	-8.44712	-3.28378	72.0436	0.62743	0.763657	35.2222	9.21424	-1.27017	37.1135	0.0763609	0.192141	-1.11965	0.530731	-75.9449	6.57612	-0.142876	0.185261	13.0278
Nonsy	FIZ1	NM_032836	7	7	4	88	12	994	0.0145719	0.0434783	0.0119284	3.75737	0.0384036	-0.585533	-0.0459849	0.012493	-0.360442	11.2757	-3.04206	3.4811	NA	13.6888	0.20231	5.93892	-17.404	9.60505	-8.9322	-1.91813	0.734404	2.81352	-1.89589	-0.888654	8.47388	-26.894	1.0072	NA	9.47697	-13.5548	-0.853736	7.66344	-0.00302594	0.070533	NA	-0.298128	224.156	-1.77846	NA	-1.97893	NA
Nonsy	ZNF865	NM_001195605	17	17	5	87	18	988	0.0209472	0.0543478	0.0178926	3.1494	0.0370863	-0.773877	-0.027233	-2.77958	2.17078	0.0749643	4.78035	-2.89089	-6.73273	1.66513	0.24161	-0.861962	7.22015	-2.95626	4.567	-1.06356	-0.150854	-2.30642	2.51222	-6.96705	-10.3654	-25.2125	0.58283	-0.216616	-1.02417	-17.1004	0.831648	-4.31042	0.0890253	-0.0258883	1.81439	-0.200199	-78.104	NA	-0.198917	4.88811	-6.24783
Nonsy	U2AF2	NM_007279	3	3	2	90	2	1004	0.00364299	0.0217391	0.00198807	11.1003	0.0372765	2.03982	0.0203725	5.85958	7.96881	7.17098	-19.6327	-2.08664	-0.9576	-7.1641	-0.412399	-0.246512	-16.6632	2.74175	-0.666266	-2.3424	0.603675	1.25941	-0.600505	-16.2136	-4.41405	85.3783	-0.370521	NA	-6.41564	0.557915	-5.93479	-6.09579	-0.174674	-0.0974904	-9.68397	-0.0723664	-38.8839	NA	NA	2.97801	NA
Nonsy	NLRP4	NM_134444	24	24	11	81	63	943	0.0673953	0.119565	0.0626243	2.03105	0.0482467	0.421586	0.00650234	-0.508523	0.559113	-1.94769	-0.570716	1.99769	6.71841	2.08154	-0.0524447	-0.224039	-9.53127	2.32617	-2.1428	-0.298749	-0.261027	-1.26274	3.39875	18.8552	6.012	26.4048	0.0673976	-0.306603	8.85149	4.99899	1.18563	2.62681	0.0759937	0.0558659	1.50609	0.661358	-76.1756	22.165	-0.196783	-0.888701	-7.91694
Nonsy	USP29	NM_020903	19	19	7	85	31	975	0.0346084	0.076087	0.0308151	2.58692	0.0337097	0.956119	0.029762	10.4928	4.21983	-1.57033	-5.82191	1.56556	6.83402	4.51852	0.0576909	-1.23486	-13.2165	0.236052	0.878868	-0.263697	0.0119249	1.77046	-6.9991	-13.0193	-3.75785	-40.0894	1.61824	0.689619	1.39534	15.6239	-7.69026	6.38617	-0.0564132	0.0339469	1.25459	0.0996583	-54.6673	-9.21782	-0.162897	0.281894	-4.57678
Nonsy	ZNF304	NM_020657	10	10	7	85	29	977	0.0327869	0.076087	0.028827	2.77061	0.0256059	0.778757	-0.000859567	-6.13832	-0.415472	-2.06992	4.34028	-0.934708	1.7318	-3.81305	-0.182322	-0.212975	34.4268	-0.99287	1.16163	0.413993	-0.576602	-1.69898	3.28426	-15.9029	-3.17662	17.5559	3.02158	-0.19672	-7.124	-4.42944	2.68682	-12.5191	0.0427628	-0.0624707	-3.58474	0.0146972	-50.9212	-2.43914	-0.205857	-0.243328	12.1558
Nonsy	ZNF17	NM_001330617	2	2	2	90	2	1004	0.00364299	0.0217391	0.00198807	11.1003	0.0372765	-0.630564	-0.0145775	-12.5868	-14.2881	2.59179	-8.73352	-0.571406	2.14637	-6.75436	-0.401863	-0.697774	-6.56955	-15.1861	11.5	2.64997	-0.144375	0.740567	-8.42178	-18.1404	11.9399	-28.1181	0.231612	-0.169808	-52.7328	-16.9654	1.65517	-52.9982	-0.0642661	-0.324322	-9.00644	-1.48347	-65.7597	NA	-0.121098	1.92585	-2.85968
Nonsy	ZNF671	NM_001321375	12	12	4	88	9	997	0.0118397	0.0434783	0.00894632	5.02173	0.0183298	0.659326	0.0608508	-1.54573	-3.70711	-1.65591	2.97494	-6.14927	-3.50837	-5.77803	-0.370485	-1.82548	-18.0921	0.737055	1.45228	-1.71062	-0.20962	0.375498	-0.750402	-10.722	-7.22542	-117.719	0.623658	0.00673808	16.644	-4.86291	-0.237055	13.1883	-0.0363844	0.0611073	1.02157	0.798236	-72.2645	-3.90858	-0.170827	0.30623	-4.70001
Nonsy	ZNF418	NM_001317029	17	17	5	87	19	987	0.0218579	0.0543478	0.0188867	2.98112	0.0438272	0.994854	0.0456135	-7.96763	0.295451	1.34249	0.123351	-1.93525	-7.78706	-1.8476	0.139493	-0.911438	11.5403	-0.496335	-0.645027	1.45241	-0.489854	-0.66042	-2.39159	-13.4106	-1.7682	7.29177	-0.0572508	1.07859	5.91772	20.5419	1.87808	-7.78218	0.0224836	-0.0101564	-1.72163	-0.497797	-22.6576	NA	-0.181054	-0.735586	-8.90608
Nonsy	ZNF584	NM_001318002	3	3	5	87	5	1001	0.00910747	0.0543478	0.00497018	11.4476	0.000667816	-0.400155	0.0286439	6.06315	4.90412	9.0178	-2.54078	0.205712	2.17991	0.544249	-0.184491	-2.20315	-38.6549	-10.1525	7.83849	2.35043	-0.886766	-0.134293	2.33652	-17.2448	-9.00584	-64.9933	-0.953913	-0.587498	-8.32996	-6.18207	3.41087	-11.7813	0.0709812	0.0503685	7.90451	0.849565	-119.591	NA	-0.226314	-0.764189	-4.9454
Nonsy	SIGLEC1	NM_023068	49	49	18	74	113	893	0.119308	0.195652	0.112326	1.92092	0.0273435	-0.0657656	0.014997	2.03946	-0.394093	-6.46701	3.22423	2.88808	-0.783407	6.47075	0.179856	-0.551534	-26.4056	1.78724	-1.5276	-0.512093	0.013917	1.28803	-5.6169	-6.77284	5.1918	26.3484	-1.37159	-0.193829	-4.0892	0.361368	-0.822921	-1.9209	-0.0847668	0.0359652	4.18182	-0.0322166	-47.1578	0.791968	-0.178464	2.83825	-6.18674
Nonsy	CDC25B	NM_001287516	13	13	9	83	44	962	0.0482696	0.0978261	0.0437376	2.36825	0.0360632	1.66963	0.00520613	2.34968	7.01231	-1.1582	2.17992	-0.622666	-4.89242	5.85321	0.100986	2.37689	-31.3905	0.706355	-1.74229	1.65435	0.182433	0.9453	3.95268	-8.70197	-1.99725	-22.3396	0.0241223	-0.329882	-16.8552	15.4038	-8.68903	-11.7115	-0.138045	-0.0259843	-4.15269	0.0132016	202.79	NA	-0.193092	-1.09203	-3.29616
Nonsy	MAVS	NM_001206491	13	13	9	83	43	963	0.0473588	0.0978261	0.0427435	2.4257	0.033892	-0.780733	-0.0781867	-9.53216	-2.10678	-1.48455	-0.670875	0.0852417	-4.13157	-6.01161	-0.345922	-0.00743371	-34.9382	6.38073	-4.62589	-2.00084	0.123566	0.159999	-5.0982	-5.10466	5.31666	27.4476	0.281562	-0.26235	-14.7781	-7.06795	-0.0987828	-0.86576	0.00488074	-0.0760846	-7.63533	-0.508128	44.3341	0.76916	0.763442	-0.950277	-2.14213
Nonsy	CDS2	NM_003818	6	6	3	89	7	999	0.00910747	0.0326087	0.00695825	4.79811	0.0443239	-4.03115	-0.0885475	6.89595	9.6117	15.0735	12.0039	-4.28074	-5.87582	-6.57819	-0.199896	2.57287	31.5381	10.502	-4.56706	-3.98281	-0.519936	0.317011	13.5906	-21.0747	-27.5381	-86.7759	-1.28506	-0.191014	-15.7496	-20.3447	-1.59622	-0.0275596	0.0151001	-0.199903	-1.07775	NA	-6.19178	NA	-0.0634459	6.44829	1.11442
Nonsy	LAMP5	NM_012261	5	5	3	89	6	1000	0.00819672	0.0326087	0.00596421	5.60051	0.032992	-0.918713	-0.0635916	-0.601288	5.27841	12.9166	-8.2865	10.062	16.0898	7.49148	0.104254	1.54639	-10.5815	10.9416	-9.10016	-0.42421	-0.242754	-0.355778	32.4801	-11.4982	-4.19234	-56.1716	-0.844654	-0.425648	-1.71862	-2.39941	2.50365	4.81098	0.129562	0.0431941	-0.00148199	-0.122148	-59.0596	NA	-0.140227	-1.31181	-6.44881
Nonsy	RRBP1	NM_001042576	21	21	14	78	79	927	0.0846995	0.152174	0.0785288	2.1043	0.0285187	-0.253947	-0.00394427	-0.0256786	3.86773	-0.731058	0.0135675	-0.577082	-0.579147	-4.65486	0.185051	0.135334	11.8198	0.110135	-1.4157	1.41589	0.981568	-0.187407	10.7998	19.6132	-6.34788	-18.1788	0.918632	0.142841	-9.75196	-7.24653	-1.75811	-8.4256	-0.0472277	-0.076225	-4.87209	-0.0691877	-35.6808	-4.77871	-0.0266526	-0.796312	-4.10111
Nonsy	ZNF133	NM_001083330	7	7	3	89	4	1002	0.00637523	0.0326087	0.00397614	8.40881	0.0155553	1.08181	-0.109664	4.46588	-0.683688	-4.49365	4.88314	-2.96584	-4.5051	3.86787	-0.0672996	0.271152	-29.9997	-1.97254	0.280777	1.0437	0.96752	-1.33439	-2.66961	-12.4401	-1.71511	-20.5292	-1.35306	-0.565671	14.3917	17.0574	7.56381	10.9244	0.194562	0.103899	4.41786	0.116084	-21.4236	NA	-0.194437	-1.48877	-7.05036
Nonsy	DEFB116	NM_001037731	6	6	8	84	32	974	0.0364299	0.0869565	0.0318091	2.89446	0.0146047	0.429741	-0.035509	9.42496	2.29021	2.94996	-1.96262	-1.55445	-0.40179	-2.82666	-0.227363	1.55661	-1.60607	4.7839	-3.43418	-0.420753	-0.370947	0.758162	12.6661	-1.46825	-1.91423	-60.9162	0.939369	-0.341226	-39.7679	7.08157	-2.35669	-5.08708	0.00758818	-0.104657	5.56457	-0.533535	153.519	-1.35101	-0.146072	-1.01311	-3.28455
Nonsy	RALY	NM_016732	4	4	3	89	6	1000	0.00819672	0.0326087	0.00596421	5.60051	0.032992	-2.97639	-0.0421727	15.0426	13.1423	21.8571	6.93988	NA	NA	2.47492	0.135634	3.42923	95.6737	16.749	-11.8856	-3.21946	-0.476171	2.50094	39.8684	-15.0773	-10.9078	0.528331	-1.02685	NA	59.4797	0.125721	5.14388	32.2096	0.201205	0.276962	NA	1.22192	-59.3143	6.57612	-0.0274954	-0.760069	-7.00216
Nonsy	PPP1R16B	NM_015568	6	6	4	88	5	1001	0.00819672	0.0434783	0.00497018	9.06036	0.0041977	0.762862	0.0635574	4.3412	-4.40304	10.1961	2.44198	0.0306728	-7.50679	7.52585	0.254178	1.31511	-21.5947	8.102	-7.44556	0.491584	0.495501	1.51662	-4.34828	4.47375	1.5303	35.1338	-1.22757	-0.0916332	23.1258	32.7744	-1.94658	19.7103	-0.0281858	0.217436	3.04293	0.623997	39.8319	20.6296	0.401063	7.76743	-5.94908
Nonsy	EMILIN3	NM_052846	27	27	16	76	89	917	0.0956284	0.173913	0.0884692	2.16705	0.0143266	-0.716558	-0.0304512	-2.05452	-1.64142	0.630048	0.789517	1.01429	-0.646713	4.58489	0.38512	-0.0908607	29.0694	-2.527	1.6076	0.444909	0.54012	-1.42572	-0.602057	-11.5687	1.6651	-6.71002	0.852148	-0.0403311	-1.46512	-17.3279	1.33148	-3.78624	-0.0105257	-0.0425809	1.77412	-0.412495	-68.2843	-2.69682	-0.00966867	0.78363	9.44194
Nonsy	L3MBTL1	NM_032107	18	18	5	87	15	991	0.0182149	0.0543478	0.0149105	3.78898	0.0208844	-0.73704	-0.0465314	-4.17574	-1.68376	-1.17841	1.08048	0.274217	1.92254	-1.60836	-0.00160604	-0.44745	22.0438	5.51631	-3.69997	-1.306	-0.0424824	0.269628	-9.47445	-15.1278	-10.9326	-62.4049	1.48494	0.515287	23.6414	-18.4409	4.44156	17.5751	0.0320327	0.0860395	-2.80186	0.62826	-62.0087	-6.77306	-0.137277	-0.498305	-0.52877
Nonsy	TP53TG5	NM_014477	7	7	1	91	68	938	0.0628415	0.0108696	0.0675944	0.151717	0.0243446	NA	NA	-26.2038	-6.45061	4.07154	-10.415	NA	NA	-25.6733	-0.57283	1.61595	-16.5163	13.1046	-9.54168	-1.33756	0.674195	-1.06482	-15.5105	43.3814	2.80383	158.174	0.261754	NA	5.61084	0.902212	5.27884	9.14161	NA	NA	NA	NA	661.744	NA	3.17868	-0.267095	2.13417
Nonsy	EDN3	NM_001302456	3	3	9	83	41	965	0.0455373	0.0978261	0.0407555	2.54909	0.0305119	-0.232742	0.0237302	5.97301	1.20199	6.71449	-3.69989	2.72357	5.10801	3.2896	-0.000474877	-0.363912	24.7281	5.72287	-4.33916	-0.582288	-0.0597548	1.10756	-0.95844	-12.6714	0.204763	-13.1361	-0.221885	0.518056	4.46768	2.90631	-1.95241	14.9636	-0.074894	0.171452	-1.55591	0.42889	-63.7967	-0.584486	-0.146752	-0.428172	-5.09233
Nonsy	MIR1-1HG	NM_001302812	4	4	11	81	62	944	0.0664845	0.119565	0.0616302	2.06594	0.0458203	-0.780228	-0.0143598	-12.6352	-4.19831	-2.10163	-0.480852	1.45819	-0.64713	-0.940941	0.141168	-0.195584	3.46881	-3.09806	2.18918	-0.176707	-0.0238853	-0.00310152	11.2147	36.3279	4.07665	2.11612	-0.361169	-0.400643	-5.47368	-9.06734	1.31833	-11.0706	0.0628825	-0.054358	4.86543	0.301762	47.5085	-4.01934	0.0441	-1.22442	4.05027
Nonsy	NRIP1	NM_003489	26	26	1	91	69	937	0.0637523	0.0108696	0.0685885	0.14936	0.0243232	-3.96875	-0.0190813	10.6361	3.07546	2.63482	6.93988	NA	NA	-15.7731	0.114119	1.43332	200.14	NA	NA	NA	NA	NA	NA	NA	-5.91128	21.3761	-1.09161	NA	75.8404	2.98174	6.34414	35.1017	0.132791	0.282891	NA	1.73288	NA	NA	NA	NA	-5.38483
Nonsy	TMPRSS15	NM_002772	31	31	2	90	104	902	0.0965392	0.0217391	0.10338	0.1929	0.00854273	2.15393	0.0538733	13.0901	-6.0358	4.6508	-13.3006	-0.977594	-5.31872	-5.72662	-0.351591	0.847317	14.9384	-7.93286	7.36428	0.948541	1.01094	1.95096	0.432935	12.8194	12.7011	-17.4487	-0.258005	0.0477826	11.534	24.7984	0.169524	6.70987	-0.0494505	0.1307	-6.11496	0.265326	-57.3014	20.6296	-0.13624	17.0665	-4.66582
Nonsy	UBASH3A	NM_001001895	24	24	7	85	28	978	0.0318761	0.076087	0.027833	2.87221	0.0221069	0.492611	-0.00303566	12.6181	14.6419	1.33367	-1.79627	1.05347	-2.59195	4.60983	-0.0456449	-0.260615	6.80826	0.579231	1.6709	-1.43793	-0.0862623	-1.65521	-5.26583	-2.89294	-6.24444	-10.2879	1.01193	-0.146226	-11.0431	-8.37161	-8.04017	-4.48314	-0.0747843	-0.0236382	-4.30792	-0.00950375	9.4599	-6.31939	0.170211	-1.52517	-1.5282
Nonsy	KRTAP10-4	NM_198687	13	13	3	89	97	909	0.0910747	0.0326087	0.0964215	0.316103	0.0375681	-1.21342	-0.089387	-1.7711	3.40206	8.11965	9.23931	-0.877932	-14.3418	-7.09505	-0.127244	4.26492	48.2826	14.1913	-10.0177	-3.5867	-0.589011	0.688409	22.7616	11.4316	-13.4845	-41.0551	-0.630113	-0.588713	-8.8386	-25.9222	-9.00326	15.0284	-0.283646	0.108668	-7.46182	0.0278752	235.21	NA	0.262095	-0.608952	17.4214
Nonsy	KRTAP10-6	NM_198688	4	4	6	86	20	986	0.0236794	0.0652174	0.0198807	3.43335	0.0171058	-2.07623	-0.0488752	-8.4659	-2.18188	-6.05332	10.5947	0.456189	-6.73783	-5.0079	0.514767	-0.794109	-8.80938	-2.2439	1.08753	0.482423	1.65949	-1.87619	4.65589	43.6855	-1.12541	19.1242	-0.593776	0.0935334	-13.0618	-7.21792	-1.74172	-14.7465	-0.0374063	-0.0587398	-7.58545	-0.305844	-70.4621	-1.74149	-0.167948	3.07932	-5.27466
Nonsy	KRTAP12-2	NM_181684	3	3	2	90	2	1004	0.00364299	0.0217391	0.00198807	11.1003	0.0372765	1.02214	0.0768987	9.46202	13.1717	-1.26867	0.711263	-0.779121	2.42884	-4.80374	-0.280396	-2.77493	-86.0117	-6.98466	6.73208	1.09049	-0.416563	3.74197	-4.15554	-17.7771	-12.3397	-53.1416	-0.843261	-0.591493	-1.82692	4.21557	-4.39088	0.122054	-0.102075	0.167843	3.52201	0.397468	-84.2274	NA	-0.157989	-1.01762	-5.84106
Nonsy	IL17RA	NM_014339	20	20	12	80	69	937	0.0737705	0.130435	0.0685885	2.03527	0.0371533	-0.0622054	-0.0554444	-5.3055	-0.67962	-2.94081	7.56684	-1.68159	-6.5842	0.653655	0.170118	0.165294	-9.55848	2.73229	-1.4963	-0.603398	0.134524	1.39457	2.51607	17.6045	3.40455	-8.41319	-0.682498	-0.146909	-23.6509	1.55999	-4.53477	-8.39267	-0.0891482	-0.0716746	2.09675	0.442945	32.6431	21.2064	-0.0434176	-0.724991	4.67374
Nonsy	CECR2	NM_001290046	28	28	20	72	139	867	0.144809	0.217391	0.138171	1.7316	0.0443938	-0.684252	-0.00825928	-10.4186	-3.66136	-0.960385	3.47001	0.198037	-6.01742	-2.9776	0.0236629	-0.657632	15.5713	-2.40726	1.17056	0.213347	0.435224	0.0719729	-5.33963	16.4463	6.94025	15.2033	-0.268451	0.442391	-13.0435	-11.8372	0.480675	-19.4908	-0.00649927	-0.0442148	-8.99295	-0.460222	-39.135	0.310786	-0.184207	-0.904743	-3.43997
Nonsy	DGCR2	NM_001184781	11	11	1	91	93	913	0.0856102	0.0108696	0.0924453	0.107984	0.00306804	3.2127	NA	-15.7181	-5.20264	-6.07629	8.37958	-3.35686	0.911537	-29.309	-0.836525	-3.57268	-21.9391	-14.3828	12.9309	1.49684	0.487128	-1.84324	-8.55515	-10.5109	-18.8576	-47.1278	-1.09995	-0.131877	-46.731	-38.1529	-2.90712	-39.677	0.221526	-0.191683	-5.7672	-1.20818	-142.281	NA	-0.305704	-1.79787	-15.3163
Nonsy	C22orf29	NM_024627	8	8	12	80	68	938	0.0728597	0.130435	0.0675944	2.06736	0.0349628	-0.686876	-0.0287791	-3.11611	0.748615	2.92372	-2.39959	0.769175	3.69643	-4.0078	0.0875468	1.05152	29.4615	5.85836	-4.86782	-0.564327	-0.0321838	-1.03896	16.455	49.2691	-5.28187	-33.2668	-0.811983	0.54007	2.32464	-8.51027	-2.0185	12.2841	-0.139239	0.0836977	-4.96162	0.521197	29.5147	23.7578	-0.0765158	-0.895369	5.06974
Nonsy	CCDC188	NM_001243537	7	7	0	92	40	966	0.0364299	0	0.0397614	0	0.0428459	NA	NA	NA	NA	NA	NA	NA	NA	NA	NA	NA	NA	NA	NA	NA	NA	NA	NA	NA	NA	NA	NA	NA	NA	NA	NA	NA	NA	NA	NA	NA	NA	NA	NA	NA	NA
Nonsy	LRRC74B	NM_001291006	13	13	7	85	23	983	0.0273224	0.076087	0.0228628	3.51321	0.00947347	-1.22762	-0.0785783	4.53421	-0.204785	-0.921736	1.6174	-0.0742028	-3.64855	-1.8403	-0.209568	1.40089	-22.2898	4.71907	-2.2689	-1.03425	0.19908	-0.358438	-4.57173	11.0264	-4.57037	2.75491	-0.224898	0.00856853	-22.0847	-26.5483	-1.81029	-16.2578	-0.0683513	-0.07934	-1.98196	0.152791	192.959	0.557802	-0.139281	-0.92273	0.799429
Nonsy	PES1	NM_001282328	10	10	0	92	40	966	0.0364299	0	0.0397614	0	0.0428459	NA	NA	NA	NA	NA	NA	NA	NA	NA	NA	NA	NA	NA	NA	NA	NA	NA	NA	NA	NA	NA	NA	NA	NA	NA	NA	NA	NA	NA	NA	NA	NA	NA	NA	NA	NA
Nonsy	CSNK1E	NM_001894	6	6	3	89	3	1003	0.00546448	0.0326087	0.00298211	11.2134	0.00945896	0.114014	0.106234	-7.12783	-7.33065	-9.30244	-2.66623	-5.01784	2.69311	-11.4032	-0.102382	-1.14175	-6.93542	-9.9458	8.65108	-0.0589972	0.559494	2.09619	-1.65018	-7.17665	5.82883	64.4779	-1.01349	0.372521	19.5833	-2.10548	3.42297	16.3712	0.240934	-0.159073	-4.2061	-0.0258659	51.8102	-8.38066	-0.115238	-0.928341	-2.10339
Nonsy	LOC400927-CSNK1E	NM_001289912	6	6	3	89	3	1003	0.00546448	0.0326087	0.00298211	11.2134	0.00945896	0.114014	0.106234	-7.12783	-7.33065	-9.30244	-2.66623	-5.01784	2.69311	-11.4032	-0.102382	-1.14175	-6.93542	-9.9458	8.65108	-0.0589972	0.559494	2.09619	-1.65018	-7.17665	5.82883	64.4779	-1.01349	0.372521	19.5833	-2.10548	3.42297	16.3712	0.240934	-0.159073	-4.2061	-0.0258659	51.8102	-8.38066	-0.115238	-0.928341	-2.10339
Nonsy	DDX17	NM_001098504	7	7	0	92	48	958	0.0437158	0	0.0477137	0	0.0283966	NA	NA	NA	NA	NA	NA	NA	NA	NA	NA	NA	NA	NA	NA	NA	NA	NA	NA	NA	NA	NA	NA	NA	NA	NA	NA	NA	NA	NA	NA	NA	NA	NA	NA	NA	NA
Nonsy	DESI1	NM_015704	3	3	2	90	1	1005	0.00273224	0.0217391	0.000994036	22.1861	0.0197102	-0.163978	0.0384399	4.39346	10.3438	-1.13108	-11.4699	-2.08664	-0.9576	-15.7659	-0.6552	-0.719268	-29.6881	4.39335	-3.96537	-1.62745	0.390384	0.695566	-12.4445	-19.6807	43.0366	18.3044	-0.392649	NA	-24.7466	4.24987	0.251033	-29.9803	-0.196127	-0.182484	-9.68397	-0.0467396	-107.641	NA	-0.312136	1.11689	NA
Nonsy	RRP7A	NM_015703	11	11	5	87	14	992	0.0173042	0.0543478	0.0139165	4.06371	0.016751	0.480443	0.00176061	-4.19096	-3.33895	2.65023	6.28366	-5.12804	-3.38616	6.73116	0.195448	1.25985	31.6111	6.61472	-7.24878	1.61236	0.106834	-0.938665	3.92318	12.9637	-8.36269	-75.5201	-0.35929	-0.125072	-4.69157	5.48618	-7.62352	0.0983824	-0.140721	0.0866703	6.54751	0.0170944	212.455	-6.09668	0.0907575	-1.18527	16.0002
Broad	MEGF6	NM_001409	38	38	13	79	47	959	0.0546448	0.141304	0.0467197	3.35199	0.00082473	0.414459	0.0170138	4.10586	5.33679	1.511	-5.88502	0.832335	3.8947	1.47356	-0.074882	-0.293608	3.33183	-6.12902	4.58637	0.375545	-0.416464	0.260422	7.03048	-8.98821	-0.724363	-5.23035	-0.246855	-0.560547	-13.1264	5.47982	2.997	-20.5448	0.11984	-0.0817471	1.60242	-0.239389	-51.4826	-9.86223	-0.055285	-1.06894	-7.18124
Broad	CCDC27	NM_152492	9	9	4	88	7	999	0.0100182	0.0434783	0.00695825	6.46391	0.00964083	-0.781658	0.0037945	-3.42645	-0.880188	1.81097	-0.698929	-6.14772	-2.90071	-10.1554	-0.403398	-1.82446	-2.87026	0.529985	1.51165	-0.816708	-0.333734	1.18105	-14.5715	-16.114	6.06468	-98.6327	-0.504061	NA	-1.52131	-33.7182	3.55098	-9.97949	-0.22012	-0.269496	NA	0.502036	-95.454	NA	-0.187996	0.796357	NA
Broad	MTOR	NM_004958	18	18	6	86	23	983	0.0264117	0.0652174	0.0228628	2.97748	0.0287481	0.0803039	0.0625248	3.7376	4.73768	1.45047	-3.41005	-0.506917	-1.54975	-6.13956	-0.105887	-0.680878	28.8015	-0.958246	0.743228	0.197017	-0.0862623	-1.1585	4.55814	-9.36617	4.03251	-55.1951	-0.309533	0.0280315	-32.2979	-14.311	2.58207	-23.6725	0.0104161	-0.101687	-7.91657	-0.333042	-86.3772	NA	-0.204425	-0.50815	8.45963
Broad	DHRS3	NM_004753	6	6	15	77	73	933	0.0801457	0.163043	0.0725646	2.48697	0.00466844	0.550401	0.0143636	6.58887	4.28248	0.364879	-1.87969	-3.53897	-2.03989	-3.33676	-0.122131	-0.515474	-8.79341	-6.2005	4.79372	0.483551	-0.158668	0.52836	-0.137016	-2.80138	0.799467	15.3674	-0.542346	-0.506153	-9.35653	-2.94349	-0.657754	-12.0388	0.000404066	-0.0313683	-2.23205	-0.430637	45.0483	-5.72012	0.0424875	-0.643529	-1.10562
Broad	KIF17	NM_001122819	33	33	8	84	35	971	0.0391621	0.0869565	0.0347913	2.63881	0.0223165	-1.1575	-0.0513235	-0.134119	-1.01116	5.75116	-0.485549	0.409174	3.64984	1.55171	-0.135714	0.587492	-10.9818	6.89101	-7.09708	-0.309228	-0.231099	-0.465402	-5.31554	2.60487	9.21344	-14.8472	-0.068183	-0.121526	-10.3757	-6.05278	-1.17612	-10.5896	0.00427487	-0.0179183	2.04103	0.0995729	163.932	0.4013	0.382692	-1.43169	-3.17064
Broad	UBXN11	NM_145345	12	12	8	84	38	968	0.0418944	0.0869565	0.0377734	2.42335	0.048898	-1.1967	-0.0371626	0.765247	1.65803	-1.14661	-2.72703	-1.46599	1.84905	-3.24113	0.112701	-0.279935	11.9137	1.40619	-2.21266	0.358741	-0.518324	0.503871	14.3885	10.729	1.25545	-14.791	-0.688881	-0.376298	-5.21061	-7.2643	0.63494	12.6792	0.056133	0.0183419	-2.90125	-0.186713	119.4	-8.38066	-0.0484566	-0.727328	4.05445
Broad	DHDDS	NM_001243564	3	3	2	90	1	1005	0.00273224	0.0217391	0.000994036	22.1861	0.0197102	-0.542689	0.0879668	-3.90837	-6.8319	5.76506	-0.32868	-1.46734	4.38632	4.08787	-0.0205319	1.15972	12.7694	6.92526	-7.69311	-1.39372	0.287962	2.9953	NA	NA	NA	87.7666	NA	NA	NA	NA	NA	NA	NA	NA	NA	NA	NA	-7.75942	1.61468	-0.248738	NA
Broad	PEF1	NM_012392	2	2	2	90	1	1005	0.00273224	0.0217391	0.000994036	22.1861	0.0197102	-0.941512	-0.00432326	17.6622	5.4387	-2.30493	1.8821	-0.549039	0.508727	3.76128	-0.0803959	-1.02285	-44.4448	-10.665	11.504	-0.219744	-0.418296	-1.26871	-7.67059	-10.5557	3.98643	-20.9906	-0.0521083	NA	-11.0118	-16.6054	13.0052	-21.0281	0.516971	-0.18513	NA	-0.806176	NA	-7.21927	NA	-1.51975	NA
Broad	SPOCD1	NM_001281988	10	10	10	82	43	963	0.0482696	0.108696	0.0427435	2.72751	0.00980288	0.554088	0.0214226	3.58091	2.4825	-6.20368	3.78892	0.0136895	-4.73947	2.62153	-0.0396543	-1.28119	-23.9336	-4.64842	4.06109	0.420065	-0.00752409	1.50418	-1.10973	-9.74422	-0.741406	-23.877	0.841732	-0.127328	-4.05522	14.8994	-3.87359	-6.11638	0.00870276	-0.0448548	10.6467	0.0423362	-71.1407	-3.75082	-0.18928	-1.05874	-3.66765
Broad	C1orf216	NM_152374	5	5	3	89	7	999	0.00910747	0.0326087	0.00695825	4.79811	0.0443239	-1.56446	-0.0323251	2.26187	-2.4264	-11.3337	6.76274	0.80059	-11.5364	2.19464	0.161399	-1.05282	-27.3774	-7.37886	8.28824	-0.890296	0.250658	-0.160053	-9.16742	-5.98061	7.23217	73.1904	-1.31002	0.00724712	40.5314	-14.1101	11.8035	31.9412	0.325408	-0.0418026	NA	0.311973	-90.4642	-8.61964	-0.271916	-1.64803	-8.13878
Broad	SLC6A9	NM_001328626	16	16	6	86	20	986	0.0236794	0.0652174	0.0198807	3.43335	0.0171058	-0.33525	-0.00710683	-20.0319	-6.19497	-6.21185	0.361698	-1.77735	-12.2359	0.502077	0.0402846	0.365766	1.15947	3.32062	-1.94904	-0.672338	0.574083	-0.908846	-4.03367	-0.718789	1.66033	60.5386	-0.638602	-0.316879	4.59778	7.59232	2.19604	3.3718	0.0449441	-0.0227708	-13.3494	-0.137033	58.254	-1.64778	0.701511	-0.40573	-7.4085
Broad	TOE1	NM_025077	9	9	6	86	26	980	0.0291439	0.0652174	0.0258449	2.62634	0.0447118	-0.122367	-0.000104644	-0.424973	-2.0692	1.42895	-4.8218	0.808275	2.94723	2.91018	0.629976	-0.975085	14.0279	-9.6152	7.51085	1.60842	1.17553	0.350206	7.40354	-10.2207	-7.47326	-30.9487	0.405902	0.408339	20.8575	-10.7098	2.41594	18.8879	0.140792	0.0893565	8.88882	2.1561	-74.7383	-10.7551	-0.152544	-0.521239	-0.860591
Broad	PRDX1	NM_001202431	2	2	2	90	1	1005	0.00273224	0.0217391	0.000994036	22.1861	0.0197102	-2.368	-0.00120417	-22.1474	-12.1177	-9.91012	0.186761	5.59332	6.76577	3.27249	-0.0666833	-1.59011	-49.9712	-5.83481	2.42539	1.27063	-0.720079	-1.02875	-15.9558	-22.0292	11.4642	1.99093	0.683652	0.149122	-42.8784	-23.315	-0.474915	-42.134	-0.111763	-0.142111	-12.0394	-1.17131	-55.7257	NA	-0.103469	0.899054	-4.50508
Broad	MOB3C	NM_201403	6	6	4	88	2	1004	0.00546448	0.0434783	0.00198807	22.6711	0.000609268	1.38972	0.076959	-5.21444	-2.39555	2.99418	8.23384	1.71434	-5.78269	8.3525	0.191372	-0.838967	27.0561	-1.13138	-0.268519	0.122109	-1.01097	-2.33989	-5.2284	-12.8892	13.3118	78.4741	-0.810684	-0.382238	-3.76381	20.6556	-6.58314	-7.2039	-0.120045	0.0955495	2.21263	-0.0272221	-37.7191	NA	-0.136401	-1.12713	14.2053
Broad	PDZK1IP1	NM_005764	1	1	17	75	75	931	0.0837887	0.184783	0.0745527	2.80989	0.00111875	-0.195312	-0.0401432	-1.37784	-2.18528	3.26654	-0.578987	-1.88538	-0.664408	-5.02923	-0.0893127	1.53982	24.4441	1.70836	-2.33427	0.0757622	0.190516	-0.535904	14.4538	29.2623	-7.50239	-26.9111	-0.660206	0.143051	-12.358	-3.90663	-2.58378	-6.92252	-0.0651514	-0.053706	-5.03909	-0.247395	136.527	-7.60863	-0.0717852	0.22501	3.13382
Broad	FAM151A	NM_176782	15	15	1	91	72	934	0.0664845	0.0108696	0.0715706	0.142679	0.025425	-2.19986	-0.0690549	-5.99511	-12.7629	-10.865	9.10824	1.08709	-1.01051	-0.754181	0.0439259	-1.6328	-4.90249	-0.561363	-0.38516	-0.338069	-0.77713	NA	5.69213	-8.38918	-15.7321	-28.6062	-1.83012	0.236669	5.32585	-48.9893	12.2088	-13.3579	0.0210015	0.0475257	NA	-0.201764	-38.8202	NA	-0.121534	-1.23035	1.24605
Broad	OMA1	NM_145243	8	8	5	87	9	997	0.0127505	0.0543478	0.00894632	6.34449	0.00404187	-0.142272	0.0599633	0.398917	1.68225	-1.27478	3.84014	-3.13173	-1.43108	-0.894604	0.368885	-0.966127	58.1583	-5.01416	4.77924	0.144243	-0.383032	-2.11688	22.9877	5.72692	-1.64039	-10.1485	0.449927	-0.352169	19.2618	11.1051	1.0934	18.6812	0.115661	0.179158	3.51018	0.604773	-86.448	NA	-0.252	-1.06048	-10.3204
Broad	ANKRD13C	NM_030816	4	4	2	90	2	1004	0.00364299	0.0217391	0.00198807	11.1003	0.0372765	-0.00115632	0.0335066	17.1147	15.6026	-2.80679	3.53083	-0.728986	-0.139006	-6.44094	-0.25427	-1.97025	-88.9732	-7.87174	7.90638	0.684155	0.11442	4.16918	-18.8137	-20.2935	-13.9556	-22.2173	-0.385379	-0.283225	-17.6674	-26.8878	-1.84812	-14.8684	-0.0686839	-0.0130197	0.594918	-0.438144	-62.7383	NA	-0.13339	-1.30316	-2.54188
Broad	USP33	NM_201624	11	11	5	87	18	988	0.0209472	0.0543478	0.0178926	3.1494	0.0370863	-0.999745	0.0514072	-4.0298	-0.914523	2.6605	7.68732	-0.986233	-4.075	8.07322	0.256402	0.251198	29.3887	-3.56888	4.1207	-0.911663	-0.618674	-1.15028	-11.7123	-15.8252	2.92443	39.2071	-1.20534	-0.428798	-20.5114	8.69261	-2.53042	-25.587	-0.119558	-0.0114748	3.83076	-0.532754	-24.2047	-1.77846	-0.134582	2.87613	-3.69637
Broad	BCL10	NM_001320715	2	2	3	89	7	999	0.00910747	0.0326087	0.00695825	4.79811	0.0443239	0.176145	0.145238	-1.41348	1.3022	1.24202	1.98179	-3.89154	-2.05992	-10.7734	-0.203647	-2.02797	18.3798	-5.98823	4.41693	1.69487	-0.701337	0.560455	-6.30496	-7.01974	-6.33518	-42.1519	-0.675304	-0.371044	-7.81368	-25.4184	0.191449	-6.0589	-0.128424	0.0344678	-6.08214	-0.232189	-45.6068	NA	0.372942	-1.08554	15.9457
Broad	GBP5	NM_052942	14	14	0	92	40	966	0.0364299	0	0.0397614	0	0.0428459	NA	NA	NA	NA	NA	NA	NA	NA	NA	NA	NA	NA	NA	NA	NA	NA	NA	NA	NA	NA	NA	NA	NA	NA	NA	NA	NA	NA	NA	NA	NA	NA	NA	NA	NA	NA
Broad	TRMT13	NM_019083	5	5	1	91	69	937	0.0637523	0.0108696	0.0685885	0.14936	0.0243232	-0.430397	0.10102	4.67002	7.20638	2.74436	NA	NA	NA	-0.250768	-0.230235	-1.96163	-8.60653	-8.59013	8.1521	0.390123	-0.742679	-3.64534	-8.93958	-27.9237	-10.9909	-38.0584	-1.08234	NA	29.9589	-31.5073	-2.26413	35.944	-0.236062	0.364825	-1.87789	0.752907	-78.4437	NA	NA	-0.343383	-3.59292
Broad	VCAM1	NM_001199834	9	9	4	88	7	999	0.0100182	0.0434783	0.00695825	6.46391	0.00964083	-0.588713	0.000312153	2.60262	2.479	-0.66908	-17.1365	10.3988	13.1515	3.40996	0.0153887	-1.23012	-8.30608	-6.49054	5.13475	1.70396	-0.610778	-2.05657	-8.11684	-14.7931	12.8556	21.2381	-0.825922	-0.354069	11.0244	-10.8389	1.31251	6.81608	-0.109969	0.0239159	2.0846	0.549169	-102.553	NA	-0.247484	-0.806623	-7.72769
Broad	CLCC1	NM_015127	8	8	3	89	7	999	0.00910747	0.0326087	0.00695825	4.79811	0.0443239	1.03116	0.0358992	-1.0452	2.24556	2.84056	5.91742	0.711139	-8.59132	2.65068	-0.105388	-2.67193	-52.613	-9.18744	9.12193	0.949077	-0.104059	0.411642	-2.36541	-22.3551	-0.797839	-48.5513	-1.49915	-0.489637	-12.0806	-5.73698	-4.30512	-8.25209	-0.13597	0.0273082	-1.5952	-0.191141	-105.728	0.560362	-0.200368	-0.233869	-10.3631
Broad	WDR47	NM_001142550	8	8	3	89	6	1000	0.00819672	0.0326087	0.00596421	5.60051	0.032992	0.662089	0.0589585	10.0102	9.48479	5.61594	7.01655	-0.530406	-0.906358	-0.622514	-0.0345151	-1.49936	8.34873	-5.19223	4.86669	1.52265	-0.230338	-2.75141	-2.06214	-10.8935	-1.5535	-18.4251	-0.343398	-0.241039	-33.089	16.9527	0.211775	-17.9203	0.0477553	-0.0682707	-2.90658	-0.329349	-90.505	NA	-0.259835	-1.18013	-11.4209
Broad	AMPD1	NM_000036	16	16	0	92	42	964	0.0382514	0	0.0417495	0	0.0430234	NA	NA	NA	NA	NA	NA	NA	NA	NA	NA	NA	NA	NA	NA	NA	NA	NA	NA	NA	NA	NA	NA	NA	NA	NA	NA	NA	NA	NA	NA	NA	NA	NA	NA	NA	NA
Broad	CIART	NM_001300838	3	3	9	83	48	958	0.0519126	0.0978261	0.0477137	2.16209	0.048028	-0.811141	-0.00744387	2.00369	0.804747	4.19299	-0.669362	-0.717008	-1.72196	1.9991	-0.0339714	1.92373	-1.10421	9.74877	-7.96952	-2.21985	-0.227784	1.60011	1.9287	-13.5519	-2.95513	25.91	0.437725	-0.0698997	-2.62329	-9.11848	-1.0442	-1.18599	-0.053624	0.00966189	-3.76801	-0.342629	-5.07011	-4.27054	-0.141509	-1.1252	1.06912
Broad	TMOD4	NM_013353	10	10	5	87	9	997	0.0127505	0.0543478	0.00894632	6.34449	0.00404187	0.45897	0.0150126	1.30188	-2.57788	3.38445	0.286643	-2.75789	-6.60992	-1.10292	0.065729	-0.305541	2.79468	-5.04343	2.9611	1.72803	0.754545	-0.290388	0.922173	-7.49545	2.2551	34.0056	-0.775508	-0.273	-8.65918	2.15925	-1.86119	-6.30416	-0.0611813	0.0219256	-8.79482	-0.0764209	-82.9443	NA	0.238291	-0.278145	-7.55911
Broad	TCHHL1	NM_001008536	9	9	9	83	34	972	0.0391621	0.0978261	0.0337972	3.09508	0.00708241	-1.04523	-0.038369	-10.7915	-9.19951	1.69894	0.645937	2.62095	5.93726	7.86683	0.120138	-0.246634	-13.232	1.38183	-1.01856	-1.22302	-0.283739	-0.113897	-5.50008	-9.26201	7.13948	-18.7829	-0.107856	0.248582	2.33369	3.89273	5.38501	-6.2997	0.12697	-0.0712238	10.2271	-0.628639	-38.8626	-7.21927	-0.116447	-1.68723	-2.29486
Broad	IVL	NM_005547	5	5	4	88	3	1003	0.00637523	0.0434783	0.00298211	15.107	0.00133053	0.348841	-0.0780908	7.93914	8.51908	0.23717	-8.67701	11.2257	27.2133	11.1381	0.203995	-1.72066	-21.8401	1.73395	-1.00199	0.53551	-0.0240724	0.997388	-2.27697	-12.7546	12.4375	83.5504	-0.646032	-0.354731	12.5225	-22.5024	4.61775	2.50161	0.178917	-0.0563924	1.4785	0.173387	-64.2812	NA	-0.193357	0.654699	-10.0716
Broad	LOR	NM_000427	9	9	0	92	57	949	0.0519126	0	0.05666	0	0.0115893	NA	NA	NA	NA	NA	NA	NA	NA	NA	NA	NA	NA	NA	NA	NA	NA	NA	NA	NA	NA	NA	NA	NA	NA	NA	NA	NA	NA	NA	NA	NA	NA	NA	NA	NA	NA
Broad	FAM189B	NM_001267608	23	23	32	60	226	780	0.234973	0.347826	0.224652	1.83946	0.0100255	-0.29798	-0.0023481	-1.54546	-3.80889	3.20388	4.46717	-2.01394	-7.62492	-5.39636	-0.0734714	0.324759	24.3864	2.36437	-2.21299	0.262158	-0.00234041	0.452914	6.88779	14.5497	-4.7459	10.9688	-0.725324	-0.265715	-3.18645	-1.56484	1.09834	-2.39333	0.00268629	0.00348748	-1.10289	-0.246932	104.163	-5.2569	0.338496	-0.729693	10.9997
Broad	ACKR1	NM_002036	7	7	3	89	4	1002	0.00637523	0.0326087	0.00397614	8.40881	0.0155553	-0.243033	0.16304	-0.959627	0.737979	29.9811	-1.37669	-3.56713	1.73969	-3.43222	-0.177608	3.27487	12.1573	12.4956	-9.85431	-1.02667	-0.878824	2.61202	43.4651	-2.03042	-11.872	-19.567	-0.729521	-0.363707	-11.6995	-18.55	3.20612	5.77226	0.0689463	-0.0761312	-0.804244	-0.585048	13.8432	NA	0.975435	-0.876038	20.2068
Broad	HSPA6	NM_002155	10	10	4	88	12	994	0.0145719	0.0434783	0.0119284	3.75737	0.0384036	-0.68801	0.0680822	0.135086	3.81445	2.92497	0.913044	-2.79374	0.458836	-9.08863	-0.325201	-0.615937	25.1696	1.06663	-1.09774	-2.19074	-0.162062	0.576847	-16.4197	-14.6517	-11.6144	-18.0805	0.761731	4.21687	8.39954	-2.56041	-0.650239	2.67752	0.113102	-0.12357	-16.2502	-0.51243	-98.3963	-7.75942	-0.12115	-1.48667	-10.2012
Broad	RCSD1	NM_001322923	6	6	4	88	9	997	0.0118397	0.0434783	0.00894632	5.02173	0.0183298	-0.294128	-0.0190326	0.998667	-0.443895	9.6359	5.07886	1.0479	-10.4784	8.80688	0.374499	-1.50979	-22.8802	8.19811	-9.65752	0.789126	0.00495616	-1.92104	-4.99144	-12.4214	2.6796	13.4698	-1.55152	-0.421447	38.7937	-0.309509	6.66781	30.074	0.118951	0.128254	2.04103	0.282818	-74.777	NA	-0.170676	-1.74858	-5.89379
Broad	METTL18	NM_033418	5	5	3	89	3	1003	0.00546448	0.0326087	0.00298211	11.2134	0.00945896	-0.258019	0.103238	9.47285	14.3878	1.98706	3.02733	0.682957	-1.31541	7.09919	0.141355	-1.58907	-15.4686	-4.74099	2.08636	0.905087	-0.554796	-0.00176774	-13.433	-15.2014	33.8853	33.107	-0.57416	-0.471435	-30.742	10.1977	-2.41883	-39.1767	-0.2683	-0.170277	7.36645	-0.0993393	-108.38	NA	-0.235362	-1.239	-4.58635
Broad	SUCO	NM_016227	23	23	6	86	23	983	0.0264117	0.0652174	0.0228628	2.97748	0.0287481	-0.663283	0.0184229	-1.27587	1.25183	-7.6233	7.83273	-3.04882	-8.58899	4.16499	0.0313421	-0.85752	-8.53282	-0.700689	0.993064	-1.38323	-0.588316	0.820784	-12.7704	-15.7464	7.01021	55.6771	-1.37021	-0.582361	8.12073	-8.14683	4.79329	0.409728	0.0975081	-0.078181	6.52301	-0.519727	-54.5112	-2.50546	-0.130066	-1.22569	-4.80419
Broad	PLA2G4A	NM_001311193	10	10	4	88	9	997	0.0118397	0.0434783	0.00894632	5.02173	0.0183298	0.247565	-0.0205676	8.11978	11.3504	1.64075	-19.6327	0.130431	1.24629	2.38265	-0.0767718	-0.0429964	32.0581	-0.75214	0.949406	-0.514612	0.408041	-0.707101	-3.76183	-18.6354	9.53201	53.004	-0.981319	-0.354069	20.0542	38.3129	2.54384	12.3806	0.0146629	0.0577446	-1.68928	0.376459	-117.165	6.57612	-0.264379	0.0523406	-14.5604
Broad	ZBED6	NM_001174108	5	5	3	89	5	1001	0.00728597	0.0326087	0.00497018	6.7254	0.0233939	-0.201585	0.00999644	1.71548	4.28432	4.395	2.12529	-0.481863	0.0676236	1.24659	-0.00863889	-0.269692	-1.82626	5.06824	-2.96394	-2.59705	-0.146929	0.962883	-4.41124	-7.9798	1.61636	-27.0977	2.98081	-0.478415	-32.2359	5.21538	-5.68208	-6.04768	-0.0550907	-0.0764492	-6.89665	-0.38295	-103.513	-6.77306	-0.333409	-1.81579	-17.4257
Broad	CNTN2	NM_001346083	16	16	7	85	31	975	0.0346084	0.076087	0.0308151	2.58692	0.0337097	-0.766141	0.0166991	-0.269749	1.82327	6.07634	5.0136	-1.93642	-3.40822	3.75802	-0.0604508	1.22737	-4.66219	4.42542	-2.19565	-1.93277	0.101924	0.405825	9.01845	-14.0322	-7.89305	-20.2826	-0.416095	-0.230345	-17.832	-26.8643	3.16037	-9.39089	0.0983019	-0.136434	-8.85337	-0.627894	-36.1309	-8.85368	0.464366	-1.17524	-1.21379
Broad	RAB29	NM_001135664	3	3	2	90	2	1004	0.00364299	0.0217391	0.00198807	11.1003	0.0372765	0.0566058	0.0418083	-1.53417	4.45469	6.89709	4.36781	-0.317558	1.31173	-3.15409	-0.256735	-1.77999	-32.7701	-4.01201	4.21057	1.092	-0.339946	-1.60185	0.592707	-15.8609	-13.355	-123.116	-0.094265	-0.156214	-27.4312	-17.7782	1.85146	-27.4647	0.110107	-0.0378718	-4.45375	-1.24397	-77.6365	NA	-0.168501	-0.691719	-6.63379
Broad	NEK2	NM_001204182	4	4	2	90	2	1004	0.00364299	0.0217391	0.00198807	11.1003	0.0372765	-1.1401	-0.00503826	-10.3045	-1.80976	-11.6279	6.16916	-0.137413	-23.7971	-8.18607	-0.350774	-1.25768	-8.62057	0.445967	2.00072	-2.45117	-0.62572	-0.046448	-18.5854	-16.2704	30.0034	32.8516	-0.762511	-0.588713	-14.0317	-32.2849	-0.8745	-16.8048	-0.224011	-0.104703	-9.95697	0.297421	-87.7775	NA	-0.312136	-0.80934	-1.13401
Broad	PYCR2	NM_001271681	3	3	9	83	31	975	0.0364299	0.0978261	0.0308151	3.40443	0.004247	-1.24438	0.00429817	-3.22094	-4.40016	-5.07038	4.18224	-0.615413	-3.31583	0.460878	0.204654	-0.444997	-12.049	-3.29347	2.64253	0.262247	0.274985	-0.713478	-11.5778	-14.621	8.61472	18.7611	0.0246253	-0.0413894	1.02592	-21.1799	5.47245	-4.1478	0.00472038	0.00691537	-2.39467	-0.378542	-65.5758	-4.4736	0.253111	-1.15325	6.47182
Broad	ACBD3	NM_022735	9	9	13	79	53	953	0.0601093	0.141304	0.0526839	2.9549	0.00212766	-0.162396	-0.004587	-3.97167	0.164515	3.16988	5.96661	-0.635919	-0.919809	3.26821	0.0870511	0.129973	-21.2413	2.0608	-1.75526	-0.284947	-0.447518	1.01671	-0.495051	6.61563	5.58425	-15.4814	-0.0733658	-0.394601	-25.9041	5.21323	-1.32841	-16.7834	-0.0092796	-0.0873349	1.96572	0.0157042	-41.0186	20.4055	-0.184532	-1.12215	-4.52764
Broad	HIST3H2BB	NM_175055	3	3	2	90	1	1005	0.00273224	0.0217391	0.000994036	22.1861	0.0197102	-3.0791	-0.197389	-15.4696	-8.62354	3.80317	1.57094	-2.02666	-0.743872	-8.87964	-0.192695	3.89054	47.1923	12.3437	-12.4041	-3.22473	0.208186	3.39683	-2.60272	42.7885	-16.1127	-61.1414	1.36207	NA	7.39325	-34.7154	-9.14547	19.5742	-0.00432027	0.000125867	-4.16738	-0.0268052	430.13	NA	0.722016	-1.0015	73.0877
Broad	CCSAP	NM_145257	3	3	3	89	4	1002	0.00637523	0.0326087	0.00397614	8.40881	0.0155553	-0.378091	0.010634	3.80232	4.85232	8.0837	10.1505	-0.431682	-1.82472	7.79404	0.194602	-1.30819	11.8819	4.67381	-3.02283	-0.672788	-0.613237	-1.87898	1.30936	-11.8775	-5.20113	-34.502	-1.29575	-0.348414	-39.4403	13.4271	-3.25861	-22.6472	-0.0477506	-0.0489532	-1.93567	-0.398665	-58.5405	NA	-0.172137	5.64997	-5.35393
Broad	ACTA1	NM_001100	2	2	2	90	0	1006	0.00182149	0.0217391	0	Inf	0.00695057	-0.454402	-0.131293	-3.48205	1.6857	13.3332	1.01499	NA	NA	7.24958	-0.0867879	6.99041	-48.6248	9.77292	-8.89604	-1.92601	0.987907	2.81352	4.6747	-0.888654	0.0418218	-64.6641	2.1634	NA	20.2101	-12.3621	-0.0405875	18.3283	0.31129	-0.153381	NA	NA	224.156	NA	NA	-2.15943	NA
Broad	OR14A16	NM_001001966	4	4	3	89	6	1000	0.00819672	0.0326087	0.00596421	5.60051	0.032992	-0.732626	-0.0803651	8.40849	1.61338	0.303501	-10.7663	8.45096	11.1125	10.6303	0.288558	-0.405013	-2.09068	0.63896	-1.60538	-0.580774	-0.172961	1.6503	11.5587	2.57347	15.4369	95.8056	-0.650925	-0.29611	-56.2551	-4.66901	-7.46964	3.05441	-0.148425	-0.0755345	-4.35316	-0.276149	-9.37677	-7.75942	-0.107494	-1.71523	0.72522
Broad	RNF144A	NM_014746	2	2	2	90	0	1006	0.00182149	0.0217391	0	Inf	0.00695057	1.16426	0.295756	19.5232	9.88965	26.1677	-8.11824	-3.51069	-1.42968	-15.4968	-0.450711	-1.29453	33.3486	-8.36781	6.53721	2.32598	-1.47722	0.0537657	3.63251	9.79083	12.9828	-65.4504	-0.3908	-0.363707	-11.6995	-17.1254	9.60486	-21.9264	0.0689463	-0.0761312	-0.804244	-0.585048	1.98429	NA	1.3367	-1.50366	20.5733
Broad	CLIP4	NM_001287528	14	14	0	92	42	964	0.0382514	0	0.0417495	0	0.0430234	NA	NA	NA	NA	NA	NA	NA	NA	NA	NA	NA	NA	NA	NA	NA	NA	NA	NA	NA	NA	NA	NA	NA	NA	NA	NA	NA	NA	NA	NA	NA	NA	NA	NA	NA	NA
Broad	SULT6B1	NM_001032377	10	10	4	88	5	1001	0.00819672	0.0434783	0.00497018	9.06036	0.0041977	-1.14871	-0.124884	-2.50994	-2.41366	-0.840157	3.23395	-0.0435307	0.667835	3.33569	0.00382272	-0.510731	-54.5637	8.06519	-6.01584	-2.19163	0.902367	-0.15132	-4.21132	-0.351018	6.25194	-56.7579	0.45807	-0.277583	-0.392209	4.23767	2.49387	-8.3033	-0.0418873	0.10881	2.59676	-0.135459	-26.4659	NA	-0.0896689	-1.27713	-3.95497
Broad	MSH6	NM_001281493	21	21	15	77	96	910	0.101093	0.163043	0.0954274	1.84542	0.0466622	0.356441	-0.0270431	-6.50494	-4.02192	-3.29027	-1.7297	2.32851	3.18247	3.93413	0.0131126	0.334154	-8.86228	-0.136561	-0.360567	0.193567	-0.2376	0.161252	6.39127	-9.24201	1.72906	-57.1504	0.690181	-0.234289	-0.809499	0.811315	0.412168	2.4191	-0.0295225	0.0401875	5.28011	0.315865	21.733	-5.91871	0.0253419	-1.20187	-2.31708
Broad	FAM161A	NM_001201543	6	6	4	88	11	995	0.0136612	0.0434783	0.0109344	4.1028	0.0307283	-0.707387	-0.0205336	-14.3112	-12.3738	-1.73421	-1.37495	2.32491	8.16964	-2.86838	-0.0994715	1.74075	13.0307	12.2218	-10.9274	-1.43072	0.507261	-0.661047	1.23119	-2.90516	-7.68149	-25.4024	0.740794	0.411356	-62.7008	-41.6773	-0.0398318	-53.7955	-0.16911	-0.152118	-3.77521	-1.78872	-84.5375	NA	-0.13937	0.904561	31.9035
Broad	GKN2	NM_182536	3	3	2	90	1	1005	0.00273224	0.0217391	0.000994036	22.1861	0.0197102	-0.644245	-0.13652	-0.77768	-3.68632	-11.5991	NA	NA	NA	-10.3428	-0.350288	1.13536	48.8685	-3.80285	2.22788	1.8436	-0.0287902	2.60866	-9.88897	-5.20809	9.09203	109.157	1.90214	0.243149	56.9316	23.3765	-5.4	57.1613	-0.0702331	0.175795	11.5318	1.00848	-93.3517	-8.38066	0.0412334	-1.8602	0.00206598
Broad	ATP6V1B1	NM_001692	8	8	4	88	12	994	0.0145719	0.0434783	0.0119284	3.75737	0.0384036	-1.80573	-0.0121019	15.7519	6.25438	10.6874	3.50189	-1.32602	-14.224	-2.60059	0.281333	-0.440236	67.0918	-3.64379	-0.706209	3.17212	-0.00618943	-0.547433	-0.236126	-1.52781	-7.2997	-4.07762	-1.2242	-0.3179	28.2091	15.2312	5.90488	7.67861	0.148926	0.0976114	-1.76602	0.526114	-106.79	NA	-0.239008	-1.29425	-5.6632
Broad	ZNF638	NM_001014972	25	25	1	91	81	925	0.0746812	0.0108696	0.0805169	0.125608	0.0110521	1.45055	-0.0557965	1.49973	-1.59992	13.8141	-1.22449	-0.0390113	2.11063	21.7137	0.500416	-2.11031	-10.4805	15.6053	-17.5783	1.52801	-0.827123	-1.70257	8.71898	-13.2244	0.620222	-77.8144	-0.742355	-0.390685	15.7404	6.39962	2.63712	4.88078	0.0118427	0.168634	2.04103	0.0418785	-61.2468	NA	-0.106853	-2.60499	-0.127575
Broad	RNF103	NM_005667	4	4	2	90	2	1004	0.00364299	0.0217391	0.00198807	11.1003	0.0372765	-1.29549	-0.03031	7.59341	-1.18472	-6.54248	7.51167	-0.363493	-9.29281	7.24321	-0.019817	-1.91171	-73.7259	-20.6533	21.4872	-0.378126	-0.0631096	-1.26871	-11.5194	-18.1853	4.14036	-9.24738	-1.06814	NA	-4.45334	-36.5889	12.2889	-14.2818	0.0993266	-0.140269	NA	-0.506172	-94.3865	-3.50886	NA	-0.909936	NA
Broad	ZNF2	NM_001291605	3	3	3	89	6	1000	0.00819672	0.0326087	0.00596421	5.60051	0.032992	0.23629	-0.0835629	1.12573	1.6888	12.4287	-7.03693	5.97072	7.18269	6.81646	-0.0715442	5.03586	-84.5733	-3.82886	4.04888	0.918083	0.374686	3.52503	8.3063	-10.8855	3.90216	-97.385	0.867756	-0.72536	-4.79953	-16.2324	5.80559	-8.83057	0.226103	-0.231716	32.6849	2.43505	200.19	NA	-0.237014	-0.942905	NA
Broad	PROM2	NM_001321070	13	13	6	86	22	984	0.0255009	0.0652174	0.0218688	3.11552	0.0244114	-0.563042	-0.045338	4.03907	4.29823	1.35128	3.15747	-3.21983	-1.8005	-9.73618	-0.369809	1.16036	32.6592	3.55967	-2.90253	0.940364	0.409747	-0.313653	-10.0535	11.9812	-4.9315	-72.0304	-0.808751	-0.336736	-16.9942	1.28655	-1.72322	-15.3492	-0.0581397	-0.0164204	1.12749	-0.35844	451.521	0.4013	0.429213	-1.71413	20.0745
Broad	ARID5A	NM_001319085	7	7	9	83	46	960	0.0500911	0.0978261	0.0457256	2.26068	0.0413833	-0.041619	-0.0309655	-0.93176	-1.55594	3.2029	5.83324	-0.63805	-1.5287	6.49099	0.0530941	1.95271	-13.3367	6.37484	-5.5593	-0.871789	-0.273664	1.79163	-0.0869251	-9.19797	3.63873	-1.67584	0.466057	-0.229321	-12.929	0.776634	-3.15522	-1.51278	-0.110912	-0.0233985	2.2532	-0.254419	63.0692	-3.1859	-0.120507	-1.65719	-0.538864
Broad	UNC50	NM_001330354	3	3	4	88	8	998	0.010929	0.0434783	0.00795229	5.65392	0.0135455	-0.996472	-0.00140043	-11.1501	-8.32436	0.376067	-0.49405	-3.62528	5.11734	0.487155	-0.0257398	1.01839	55.372	9.14591	-8.57026	-0.335364	0.0329875	-1.66483	-7.00586	-18.6887	2.17795	126.974	-1.48515	-0.114653	22.7492	-14.2302	8.69073	18.2049	0.12485	0.0304128	-9.58851	-0.398932	-102.948	6.57612	0.465881	0.620921	25.1961
Broad	RPL31	NM_001098577	2	2	2	90	0	1006	0.00182149	0.0217391	0	Inf	0.00695057	0.124821	0.22223	-25.3825	-12.0029	15.5012	-4.9923	-5.0934	-1.84321	-9.2053	-0.211269	0.47611	12.4816	4.94214	-5.05137	-0.207897	0.351159	-1.6769	-4.68523	17.0777	4.87533	50.2564	-0.0176313	0.333499	-9.39045	17.7166	2.97519	-13.7177	0.182674	-0.161881	3.00677	-0.665309	368.351	NA	1.61287	-1.06815	2.67394
Broad	TFCP2L1	NM_014553	9	9	11	81	57	949	0.0619308	0.119565	0.05666	2.25873	0.0235742	-0.311038	-0.0215597	0.965969	0.897607	1.96862	1.03573	2.21266	-3.55686	0.113916	-0.0598241	-0.214016	-18.4278	4.79933	-3.97753	-0.505478	-0.0187169	2.65796	-5.08755	-7.00459	10.8337	47.2192	0.59709	0.584158	14.0217	12.141	-0.999014	22.5742	-0.0113407	0.0299004	-3.84415	0.518845	-83.7767	6.67303	0.104346	2.76865	-4.59724
Broad	CCDC74B	NM_001258307	10	10	4	88	11	995	0.0136612	0.0434783	0.0109344	4.1028	0.0307283	-0.338753	-0.0027626	-0.667554	1.96475	-5.41797	4.64993	0.222586	3.8761	2.60577	0.269963	-2.15532	-32.3077	-7.99727	6.28822	0.0538808	-0.465557	-0.229683	14.5653	-14.7224	7.06289	-65.2726	-0.437884	-0.616741	14.3643	0.123577	10.3607	-0.443352	0.18272	-0.0310741	-0.611645	-0.274089	-97.4834	-8.39178	-0.189421	0.286789	-8.32553
Broad	SP5	NM_001003845	9	9	3	89	7	999	0.00910747	0.0326087	0.00695825	4.79811	0.0443239	0.0378966	0.0280041	1.2171	1.58837	-2.81119	8.39356	-1.60882	-2.2821	-4.39997	-0.219145	0.363045	-37.0766	-1.17501	1.66429	0.245173	-0.388097	-0.594872	-12.4255	-18.204	-5.41666	-40.3931	-0.213516	-0.187507	-28.0677	-9.55458	-2.9936	-30.0014	-0.0140963	-0.135724	-6.35597	-0.884405	14.2626	NA	-0.126006	-0.647788	-2.07132
Broad	SP3	NM_001172712	6	6	3	89	3	1003	0.00546448	0.0326087	0.00298211	11.2134	0.00945896	0.408515	-0.0194584	-1.42428	1.12624	-3.35941	6.66328	-4.17382	-2.59254	6.06965	0.133469	-0.987684	-2.29515	5.33063	-3.95797	-0.647693	0.790987	NA	7.42701	0.7192	-10.1915	-29.589	0.863093	0.160545	11.6934	-6.89986	-2.28368	10.0789	-0.0257324	0.0755594	6.93844	0.330059	-62.3549	-6.09668	-0.198485	-1.33888	1.24605
Broad	SCRN3	NM_024583	3	3	7	85	18	988	0.0227687	0.076087	0.0178926	4.50945	0.00317119	1.47509	0.0297861	2.92775	4.23172	7.02702	4.62025	-0.551522	0.380462	-1.66081	-0.122881	0.399496	-1.57034	3.4707	-2.20002	-1.47178	-0.243118	1.7646	12.3748	-13.0553	-8.67821	-43.2322	0.187423	-0.377626	-20.8169	-10.0534	-1.28399	-7.62538	0.0298779	-0.0656245	-0.561371	-0.582386	-32.9002	-8.05299	-0.180105	-1.15883	-7.2622
Broad	PRKRA	NM_001316362	4	4	10	82	53	953	0.057377	0.108696	0.0526839	2.19071	0.0350216	0.306138	0.0265058	8.20224	1.80761	-1.25482	1.60096	3.12704	-3.69833	0.138271	-0.0676362	-0.696625	-7.12785	0.195075	-0.0511293	0.450764	0.0191575	0.744326	-7.4086	-11.6323	6.20071	-4.07855	0.543492	0.635125	29.387	21.6321	0.508735	23.986	-0.0576214	0.129077	-1.29728	0.651078	-105.507	10.6532	-0.193479	2.82558	-7.79377
Broad	MYO1B	NM_012223	10	10	4	88	9	997	0.0118397	0.0434783	0.00894632	5.02173	0.0183298	0.773117	-0.0304145	-6.51036	-2.69476	0.0711041	-11.304	9.84148	14.7605	1.41015	-0.0194052	1.80101	-31.5213	-4.47061	2.66732	1.96861	0.251127	1.32156	5.15318	-2.01683	-1.27875	-31.0367	0.265039	-0.131877	-18.4737	-20.157	0.419488	-18.0082	0.166425	-0.167244	-8.7465	-0.850374	120.831	NA	-0.201934	-1.64397	-15.3163
Broad	CARF	NM_001322427	4	4	2	90	2	1004	0.00364299	0.0217391	0.00198807	11.1003	0.0372765	0.522134	-0.00552621	9.87691	4.57555	15.2609	NA	-2.02789	-2.04312	5.82576	0.180974	-0.701519	32.0847	-7.9353	5.77899	2.75873	-0.439143	-3.78368	-1.27535	-12.6714	7.17705	-10.245	-1.04877	-0.354069	51.0977	45.7492	4.56517	34.0328	0.157966	0.135928	5.88035	1.17124	-129.27	NA	-0.264379	-0.797966	-11.7746
Broad	C2orf80	NM_001099334	2	2	5	87	19	987	0.0218579	0.0543478	0.0188867	2.98112	0.0438272	-0.913432	-0.00455263	-5.83398	-1.93832	-5.33461	2.38421	-1.69662	3.3403	-2.71015	0.0568573	0.861834	-9.32598	2.71831	-2.37595	-0.318826	-0.55702	-0.758768	6.38351	39.3417	1.51525	9.41335	-0.521584	-0.155058	0.888783	-19.3927	1.89184	1.92994	-0.0338141	-0.160786	-3.81166	-0.103104	-102.339	20.4232	-0.189052	0.50705	-7.21824
Broad	ERBB4	NM_001042599	21	21	8	84	33	973	0.0373406	0.0869565	0.0328032	2.80413	0.0169163	-0.312524	0.0256904	-2.94111	-2.67572	0.34047	-3.04734	2.09285	5.15172	1.45544	-0.186728	0.271371	-38.8847	0.138033	0.709217	-0.356706	-0.405381	1.20197	-0.0366098	5.35002	-7.10377	-57.3823	-0.690664	-0.380461	-28.7048	4.26334	-2.86716	-26.9073	-0.0113027	-0.0868701	13.3547	0.121849	182.203	-2.94372	0.0372953	-1.3122	-1.88955
Broad	DOCK10	NM_014689	28	28	7	85	28	978	0.0318761	0.076087	0.027833	2.87221	0.0221069	-0.230149	-0.0072197	2.93349	1.36114	6.40638	-2.15708	-0.985689	-1.20724	11.194	0.15732	0.139387	6.20024	3.90979	-3.80228	-1.03246	-0.0731517	-0.438769	-2.21333	-13.3853	2.84432	10.7953	-0.285102	-0.0704879	0.839685	-4.33004	0.2117	-1.31944	0.0204351	0.0757565	0.714556	-0.203898	-68.2006	1.53722	-0.146412	-1.22622	-6.34241
Broad	ECEL1	NM_001290787	12	12	14	78	79	927	0.0846995	0.152174	0.0785288	2.1043	0.0285187	0.341546	0.0133785	-1.83575	1.53616	1.05276	2.59677	-2.15074	-0.632503	-2.0878	-0.0849631	-1.3695	-10.0394	-5.10528	4.24205	0.982329	-0.31787	1.6232	-5.64354	-5.07244	-2.72433	6.73413	-0.871055	-0.309385	-3.3824	-8.85889	-0.35867	-5.83136	0.0200549	-0.0176046	-1.89269	-0.33556	-12.9641	-2.69539	0.0708665	-0.615226	2.66771
Broad	CHRND	NM_000751	12	12	10	82	52	954	0.0564663	0.108696	0.0516899	2.23514	0.0322862	0.125831	0.00375394	-1.50149	2.87307	-6.13416	-4.86407	2.24635	5.58852	-5.64714	-0.112578	-1.33428	-19.3254	-5.66112	5.791	0.341487	0.11307	1.42391	-0.364575	34.7366	-0.482935	41.365	-0.689142	-0.183854	7.12386	-14.6779	4.31523	3.74092	0.10722	-0.0277188	-0.958146	-0.0953712	-26.3276	-4.75777	0.29935	-1.32017	-0.0206673
Broad	CAPN10	NM_023085	18	18	12	80	58	948	0.0637523	0.130435	0.0576541	2.44898	0.0121493	-0.0379866	-0.0490454	1.36969	3.47714	-1.89351	5.03755	-3.01778	-5.45649	-5.66095	0.0133791	1.86743	13.2276	5.26957	-3.34156	-1.24486	0.330242	0.665203	2.88189	24.0206	-0.230454	-31.6213	1.70207	-0.124264	31.5948	2.66094	-0.476022	27.7981	0.0101898	0.0960846	-0.362524	0.821575	164.654	13.3872	-0.0627078	-0.507311	4.21381
Broad	SUMF1	NM_001164675	6	6	4	88	6	1000	0.00910747	0.0434783	0.00596421	7.54678	0.00655095	-0.956281	0.027309	4.19355	-0.173261	-10.9529	-1.43864	-0.626932	1.27929	7.96324	0.334441	-0.56124	-29.6161	-8.61766	8.03745	-0.0645078	-0.449795	1.18426	-5.88154	-12.5843	4.22131	12.2915	-0.796998	-0.811687	5.13686	-20.8169	9.50337	-6.62818	0.0441445	0.0664124	8.6142	-0.40582	-116.653	-4.57668	-0.203139	-1.33592	-9.22702
Broad	KAT2B	NM_003884	12	12	11	81	58	948	0.0628415	0.119565	0.0576541	2.21753	0.038862	-0.652088	-0.00153377	1.97183	-2.68566	2.6819	-0.404956	-5.18632	-1.79904	-3.60742	-0.0672978	1.0421	0.00104954	2.43804	-1.30253	-1.34405	0.0857921	0.905524	5.30286	24.3362	0.846359	-10.4585	0.766276	-0.0306374	2.92111	0.821794	1.56472	-2.57348	0.0495739	-0.00823067	-1.10953	0.0994312	-2.10835	20.4055	-0.133199	-1.12324	-0.231963
Broad	STT3B	NM_178862	4	4	9	83	43	963	0.0473588	0.0978261	0.0427435	2.4257	0.033892	-0.35571	0.0590563	-4.94114	-0.768525	4.26131	0.770464	-1.67573	1.13815	-1.54648	0.0873057	0.294369	34.5796	1.4471	-1.09011	0.00316436	0.431658	-0.884999	8.23156	40.8508	4.6381	47.136	-0.836644	0.137537	-7.24103	1.83947	6.12081	-2.99762	0.143167	-0.0997588	-4.33215	-0.326453	-65.9285	-4.057	0.270505	-0.405131	5.30962
Broad	TRANK1	NM_014831	33	33	13	79	75	931	0.0801457	0.141304	0.0745527	2.04101	0.0413394	0.233797	-0.000179634	-7.39993	-1.33856	-2.62389	8.49094	-0.836805	-4.58067	-2.77534	-0.0891194	-0.964217	-25.8219	-0.311618	0.48066	0.15758	0.085891	-0.0295058	-6.4529	-14.2333	1.21711	23.5537	-0.679768	-0.257862	-17.919	-0.039812	-1.65407	-12.621	0.0270752	-0.0912316	-5.5801	-0.351616	-42.0054	-8.38066	-0.0169647	-0.997004	-6.14168
Broad	SLC22A13	NM_004256	12	12	5	87	14	992	0.0173042	0.0543478	0.0139165	4.06371	0.016751	1.2915	0.0577879	3.19124	10.1171	-1.57809	NA	-3.30677	0.80697	-2.69864	-0.0645842	0.113095	77.9927	5.5426	-5.49643	0.550895	0.591281	-2.54439	7.10594	-8.50113	-5.69251	22.9159	-0.184488	-0.0294135	-55.3735	13.2927	-4.44659	-30.5642	-0.114058	-0.180455	-8.20787	-0.827087	-85.8446	-6.09668	-0.228109	-0.242457	21.2169
Broad	SLC25A38	NM_017875	6	6	4	88	3	1003	0.00637523	0.0434783	0.00298211	15.107	0.00133053	0.349667	-0.0644488	1.59228	6.47831	10.5681	8.55605	-6.37769	-0.0321691	-2.02116	-0.162867	3.87702	-2.39695	19.8284	-14.3726	-3.43909	-0.296474	1.37826	30.8637	49.6588	-11.4847	-81.5117	-0.323411	-0.511242	11.2929	-12.8336	-0.326908	15.326	-0.0175955	-0.00322686	-4.11574	0.887775	-29.9481	44.8468	-0.0752975	0.212561	-1.26648
Broad	TOPAZ1	NM_001145030	13	13	4	88	12	994	0.0145719	0.0434783	0.0119284	3.75737	0.0384036	0.304604	0.087528	11.5169	-4.4593	3.50256	0.364439	1.34007	3.69282	1.89507	-0.0488812	-0.428719	35.8851	2.41706	-1.60958	-1.68393	-0.204303	1.35052	-7.39362	-14.1382	-0.91133	63.031	0.366835	4.21687	35.7886	32.1538	2.27065	32.8863	0.0422851	0.160347	-16.2502	-0.02535	-117.946	-5.03703	-0.170185	-0.771429	-14.4794
Broad	ZNF502	NM_001134440	4	4	5	87	16	990	0.0191257	0.0543478	0.0159046	3.54935	0.0256341	0.0707582	0.0424663	19.5312	19.3977	-1.27831	8.27664	0.456884	-8.95223	-0.317495	0.33312	-1.23766	46.6786	-3.52221	1.41737	1.75847	0.261669	-0.837982	5.9466	-5.11733	-4.03648	30.8209	-1.21832	-0.421703	-2.69457	8.98669	-2.22976	6.01946	-0.0646295	0.109879	-9.46125	0.408679	-92.2556	NA	-0.295785	-1.29607	-11.1986
Broad	FYCO1	NM_024513	23	23	11	81	63	943	0.0673953	0.119565	0.0626243	2.03105	0.0482467	0.23173	0.00182533	3.82878	-2.49214	0.442466	4.29762	0.00988776	-3.22984	3.84291	-0.02262	0.413695	-25.9447	1.73833	-1.25723	-1.01783	-0.0843697	2.66219	-1.08732	-4.01715	2.06218	-8.98711	0.933219	-0.207172	9.44499	14.5925	-1.46965	5.23146	-0.0406121	0.065048	3.57901	0.205102	-20.1498	-0.517941	-0.104214	2.4162	-2.71265
Broad	NBEAL2	NM_015175	48	48	17	75	105	901	0.111111	0.184783	0.104374	1.9436	0.0241897	0.0602564	-0.0114237	-0.910434	-1.37356	-0.396132	2.76256	-2.30781	-3.43515	-0.790092	-0.137704	-0.43537	-31.4495	-1.2631	2.17689	-0.930467	-0.193681	-0.0136647	-0.295078	-4.56268	-3.94722	8.73281	-0.802877	-0.309987	0.910849	-10.1993	-0.0562725	0.910237	0.0248515	0.0378787	-0.140528	0.177882	50.3923	-2.38941	-0.164619	-1.22765	-3.65724
Broad	KIF9	NM_001134878	16	16	0	92	40	966	0.0364299	0	0.0397614	0	0.0428459	NA	NA	NA	NA	NA	NA	NA	NA	NA	NA	NA	NA	NA	NA	NA	NA	NA	NA	NA	NA	NA	NA	NA	NA	NA	NA	NA	NA	NA	NA	NA	NA	NA	NA	NA	NA
Broad	QRICH1	NM_198880	9	9	3	89	6	1000	0.00819672	0.0326087	0.00596421	5.60051	0.032992	0.659522	0.0802402	0.73775	2.03767	-1.58121	-6.63418	-2.75624	-1.62316	-10.8876	-0.485751	-1.53104	18.6763	-12.9741	11.0971	1.37381	-0.0278965	-1.6432	-6.93032	-17.5091	4.50071	5.53017	0.240022	-0.239779	2.13396	-3.68164	3.94032	-5.06501	-0.00762196	0.0655074	-2.84218	-0.0941667	-44.6208	NA	-0.111603	-0.75429	-1.92719
Broad	SEMA3F	NM_001318798	13	13	5	87	15	991	0.0182149	0.0543478	0.0149105	3.78898	0.0208844	-2.19069	-0.0902595	-1.7451	-3.90193	0.723268	5.45828	-5.08545	-3.28867	-0.497916	0.545354	0.482335	84.3572	-3.41014	1.54644	1.03284	1.10343	-1.71939	-7.30668	-15.5252	-2.9143	53.1665	0.00977677	0.677957	26.6595	0.270466	1.16451	16.4314	0.023271	0.00299528	-7.13154	-0.0208943	-45.0553	NA	-0.152907	-1.05062	-4.02216
Broad	HYAL3	NM_003549	6	6	3	89	3	1003	0.00546448	0.0326087	0.00298211	11.2134	0.00945896	-0.0795122	-0.0900173	0.463238	2.25675	-3.1783	NA	NA	NA	5.24502	0.0415088	4.14779	4.88309	4.91798	-3.33029	-0.522153	0.42884	2.13208	0.135978	-3.67238	10.989	65.8545	-0.145305	0.245819	48.7764	0.989136	3.56256	46.7773	0.249643	0.240227	NA	0.851957	192.941	-2.69539	NA	-0.512327	-10.025
Broad	APPL1	NM_012096	4	4	2	90	2	1004	0.00364299	0.0217391	0.00198807	11.1003	0.0372765	1.06122	0.186265	14.6936	6.43463	14.2985	-2.21985	-3.51069	-1.42968	-9.82087	-0.281319	-0.63644	8.81047	-5.16226	3.71693	1.71115	-0.54295	1.78439	1.15454	1.08459	8.63178	3.35316	-0.278543	-0.363707	-17.8066	-0.464436	1.89627	-19.1771	0.0689463	-0.0761312	-0.804244	-0.585048	1.98429	NA	1.3367	-1.51906	38.1479
Broad	CMSS1	NM_032359	3	3	2	90	1	1005	0.00273224	0.0217391	0.000994036	22.1861	0.0197102	0.124821	0.22223	-9.08197	-1.91077	13.4165	0.861654	-5.0934	-1.84321	3.38962	0.079877	1.94023	61.9181	-2.19895	0.646237	0.347698	-0.296246	-1.49818	6.61828	-10.5708	6.81226	-11.7649	-0.303982	0.333499	-24.4243	34.2736	0.489805	-36.6435	0.182674	-0.161881	3.00677	-0.665309	49.7783	NA	-0.0709381	-1.84913	3.10774
Broad	ADCY5	NM_183357	19	19	7	85	32	974	0.0355191	0.076087	0.0318091	2.50366	0.038342	0.367126	0.0569421	-3.59747	-1.58594	-1.50662	-1.86767	-2.01943	2.0577	-5.3182	0.0802654	-1.76763	28.5113	-8.42755	5.81117	1.79615	0.00937513	-2.13781	-1.33961	-13.2377	-12.2316	-15.708	0.123111	1.04127	16.8425	-0.488554	0.962942	11.4784	-0.0132844	0.0731159	-3.11792	-0.273136	-84.8217	NA	-0.198647	-0.0936301	-8.13222
Broad	PLXNA1	NM_032242	38	38	11	81	48	958	0.0537341	0.119565	0.0477137	2.70685	0.0123663	0.537843	0.00908466	2.43978	-0.0923133	1.84074	1.50084	-3.88424	-3.46543	3.49169	0.0169827	-1.16213	-12.6558	-0.813898	1.70597	-0.561012	-0.232889	-1.35698	-1.42453	-12.0264	-1.08108	0.432462	-0.142021	-0.13742	9.70051	-4.64771	-3.09736	8.98878	-0.0832619	0.100978	1.33355	0.257379	-36.0408	0.76916	0.113517	-1.22777	-2.90239
Broad	PIK3CB	NM_006219	7	7	5	87	11	995	0.0145719	0.0543478	0.0109344	5.18409	0.00770221	0.72732	0.0330681	3.3455	-4.79004	-14.9623	-1.87196	6.54311	-0.566924	2.85586	0.0196152	0.564882	8.18604	1.04957	-1.41301	-0.226359	-0.133889	-1.61192	-8.822	-8.18126	-2.98265	16.072	0.369503	-0.127989	12.6544	9.7255	-0.6031	13.8689	0.00452431	0.103578	1.50975	0.497532	22.1995	-6.78732	0.174667	-0.515202	15.2856
Broad	DHX36	NM_020865	13	13	4	88	13	993	0.0154827	0.0434783	0.0129225	3.46566	0.0470819	1.46486	0.0396448	0.888297	-3.25207	2.66681	-3.21232	-5.72933	-2.41731	-11.2912	-0.227129	0.821498	41.1472	-12.0808	10.5722	1.34963	0.318356	-0.789032	-9.62446	-15.2369	4.80653	-22.6972	-0.534301	-0.00346331	-15.0247	24.8482	0.586953	-23.7058	0.0115036	-0.0893599	0.0241831	-0.455767	56.3041	NA	-0.100528	-0.811773	-0.645962
Broad	ZBBX	NM_001199201	14	14	6	86	25	981	0.0282332	0.0652174	0.0248509	2.73396	0.0388835	-0.793532	-0.0655001	-1.36003	2.45946	1.36232	3.76305	-1.35785	-9.19968	4.6604	0.181405	0.272809	12.5316	-0.0929465	0.256648	-1.19332	0.835875	-0.458534	-8.13707	-9.30372	0.896869	8.30867	-0.708566	-0.428336	4.12823	0.224262	2.2746	-1.83918	0.0640183	0.0502337	4.41786	-0.114224	-65.2506	-1.77846	-0.184669	-1.98414	-9.65143
Broad	MAP6D1	NM_024871	3	3	4	88	5	1001	0.00819672	0.0434783	0.00497018	9.06036	0.0041977	0.84456	0.0122164	2.1278	2.87756	0.868218	3.96608	-1.48852	0.163318	-0.110728	0.0515167	-0.849373	25.1733	-3.61259	1.77429	1.48443	-0.160846	1.16909	-5.75742	-11.5717	-8.11677	33.6845	-0.837026	0.194472	-10.9961	30.9032	-5.78477	5.67715	-0.101803	0.0479294	0.0232049	-0.378871	-74.873	NA	-0.180976	-1.14773	-6.61076
Broad	C3orf70	NM_001025266	5	5	14	78	67	939	0.0737705	0.152174	0.0666004	2.51261	0.00581277	0.803219	0.0845536	8.29565	2.99881	4.3915	-2.74232	3.95008	-0.366246	4.07603	-0.0624212	1.32305	5.40942	3.68242	-2.84631	-0.919321	-0.0495646	0.0130793	4.24861	-14.512	-2.94342	17.6398	-0.795292	-0.017974	-7.03797	3.31053	-4.22239	0.0733278	-0.0945429	-0.0420054	-4.09987	-0.664336	-16.0264	-2.95464	0.0509537	-0.894504	9.54876
Broad	TMEM207	NM_207316	5	5	0	92	52	954	0.0473588	0	0.0516899	0	0.0179616	NA	NA	NA	NA	NA	NA	NA	NA	NA	NA	NA	NA	NA	NA	NA	NA	NA	NA	NA	NA	NA	NA	NA	NA	NA	NA	NA	NA	NA	NA	NA	NA	NA	NA	NA	NA
Broad	ATP13A5	NM_198505	21	21	1	91	67	939	0.0619308	0.0108696	0.0666004	0.154145	0.0378049	-0.703012	-0.300678	4.24485	12.7503	-2.68929	NA	-5.28506	-6.26072	NA	NA	NA	NA	NA	NA	NA	4.33179	-2.40495	NA	NA	NA	-111.875	NA	NA	NA	NA	NA	NA	NA	NA	NA	NA	NA	NA	NA	NA	NA
Broad	GP5	NM_004488	7	7	3	89	6	1000	0.00819672	0.0326087	0.00596421	5.60051	0.032992	1.32428	0.0433759	-4.40781	5.86991	2.50521	-4.52645	-1.55492	-9.27757	-9.96057	-0.223671	-0.165572	15.5779	-0.325564	1.20864	0.0580762	-0.420575	-2.41625	-5.70633	-21.917	-7.17131	-1.63722	6.44211	4.21687	15.716	11.0874	-3.19161	9.51629	-0.0657428	-0.0293901	-16.2502	-0.373911	-73.6533	-2.43914	-0.170185	-0.0427732	-10.2012
Broad	SMCO1	NM_001077657	4	4	8	84	32	974	0.0364299	0.0869565	0.0318091	2.89446	0.0146047	0.834982	0.0505483	-0.99136	-4.16673	-4.54946	-0.775106	-0.509072	0.20271	-0.185412	-0.0733047	0.0591845	16.3311	-2.12481	2.17759	-0.534872	0.0854635	-1.60564	3.73105	-15.6977	0.878936	-12.4734	-0.772156	-0.234018	-1.09033	-7.97553	0.772503	-6.6239	-0.0228147	0.00308636	-5.10287	-0.161517	-81.2381	-8.21103	-0.192123	1.02607	5.98249
Broad	EVC2	NM_001166136	23	23	14	78	75	931	0.0810565	0.152174	0.0745527	2.2259	0.01516	-0.544718	0.00411246	2.65286	4.36796	0.948991	-8.9041	4.18549	5.63972	2.33114	0.0363497	0.207283	59.0004	-4.32995	4.85534	-0.114445	-0.165538	-2.40705	-8.17469	-15.0133	-6.69241	-6.20261	-0.381324	0.745887	8.39375	3.77023	-3.93833	13.616	-0.0989721	0.0542639	-5.62526	0.00679405	-48.4804	-2.5724	0.00458374	-0.714041	-6.82441
Broad	GABRG1	NM_173536	14	14	4	88	12	994	0.0145719	0.0434783	0.0119284	3.75737	0.0384036	0.0513256	-0.00133951	-7.0723	-13.4028	-0.521749	4.71	-2.03581	-7.99546	3.0979	-0.0752781	0.665566	-53.9554	-1.09491	0.533923	0.549306	0.0217922	-2.04646	-14.723	-25.353	-1.6037	47.6738	-1.9595	NA	17.4461	-14.0697	0.858814	27.4216	-0.037702	0.0909366	NA	0.341012	-84.2698	0.560362	0.681882	-0.295999	NA
Broad	KIT	NM_000222	8	8	5	87	8	998	0.0118397	0.0543478	0.00795229	7.14331	0.00278075	0.440649	-0.0301114	6.09842	-1.72696	-9.16331	-5.09067	6.28694	3.47459	0.0654816	-0.13324	0.365666	37.3059	-3.59312	4.21634	-0.932563	0.511683	-0.704443	-5.20388	-8.56596	-6.41889	21.2324	-0.242454	0.115744	-5.54215	-1.33726	-5.08347	3.28593	-0.165059	-0.0389716	-7.47397	-0.750882	-16.9392	-3.69737	0.25162	-0.327	13.9842
Broad	UGT2B7	NM_001330719	2	2	2	90	0	1006	0.00182149	0.0217391	0	Inf	0.00695057	-0.321307	0.00441815	27.7261	23.9805	-10.8567	-0.18179	-1.16694	0.960134	6.41346	0.0450188	-1.45379	-35.1724	-4.73102	5.51756	-0.143267	-0.278344	5.58202	-12.9245	-19.1639	-0.893941	69.9151	-0.978355	-0.691834	21.4016	6.06703	1.97506	18.7869	-0.0211326	0.211405	8.32696	0.439133	-106.815	6.57612	-0.11979	-0.736729	-8.54765
Broad	RASGEF1B	NM_152545	7	7	3	89	3	1003	0.00546448	0.0326087	0.00298211	11.2134	0.00945896	1.36065	0.0943188	11.028	3.12245	-11.1644	-10.9494	8.43589	11.7845	9.64033	-0.0424354	1.20742	6.22756	2.46211	-2.4609	-1.73111	0.224167	1.33965	-2.16	21.6292	-4.91839	5.28674	1.12287	0.0477826	10.5315	22.5023	-8.24524	14.5236	-0.150021	0.163528	-5.49486	1.38273	250.151	2.92926	0.893743	10.5179	-4.76035
Broad	PTPN13	NM_006264	37	37	15	77	75	931	0.0819672	0.163043	0.0745527	2.41557	0.00811146	-0.290224	0.00120194	-6.7452	-3.80889	-1.02771	-2.44612	-0.682609	0.500283	-2.75326	0.147675	1.0865	34.9804	-1.53403	0.793004	0.601508	0.0974484	-0.734048	10.3475	-0.149127	-7.26145	-9.95693	0.494059	0.309005	11.9666	-7.87592	0.799706	9.72603	0.0573021	0.0655311	0.771418	-0.0501023	73.0888	-7.21927	0.268891	0.0892749	8.86728
Broad	HSD17B13	NM_178135	6	6	3	89	7	999	0.00910747	0.0326087	0.00695825	4.79811	0.0443239	0.160835	0.0136351	-14.1151	-6.30624	-9.06917	NA	-3.64342	-1.21	-2.35026	-0.196449	-0.308108	-30.4826	-3.68087	3.78757	-0.788739	0.837177	-1.14008	7.29282	-12.7187	-1.06848	-43.8452	-0.404831	-0.223633	-11.0018	0.312911	-0.78017	-14.1169	-0.0132536	-0.161034	-9.35708	-0.495554	-84.1104	-7.89692	-0.148677	0.739871	-4.10343
Broad	GPRIN3	NM_198281	11	11	5	87	15	991	0.0182149	0.0543478	0.0149105	3.78898	0.0208844	-0.0140668	-0.0468088	-0.721225	-5.41675	1.70441	-8.05562	3.50647	7.19295	-4.5419	-0.0269039	0.921538	79.9495	7.30437	-5.35764	-1.20482	0.778413	0.0970421	-8.72411	16.3758	-21.0418	-74.0582	1.43156	1.09495	53.4084	7.20258	-5.31723	63.7744	-0.129152	0.214519	-2.52056	1.52627	197.258	-5.61789	0.20551	-0.328075	10.5069
Broad	ARHGEF38	NM_001242729	10	10	7	85	24	982	0.0282332	0.076087	0.0238569	3.36372	0.0114136	-0.118084	-0.012258	7.09693	2.99194	1.88247	-8.03287	-4.03759	-9.61258	-1.45461	-0.151037	0.484665	13.7715	-9.82906	8.07806	0.682792	0.447804	-0.122418	-8.71312	-16.4936	8.2499	20.134	0.298347	-0.183655	-10.3257	11.8144	-2.55696	-15.425	-0.132594	-0.0231378	-3.52382	-0.40754	-68.0379	-0.707024	-0.0867906	-0.639354	-1.26953
Broad	NPNT	NM_001033047	10	10	4	88	9	997	0.0118397	0.0434783	0.00894632	5.02173	0.0183298	0.92919	0.00195649	-3.56661	-4.70332	-6.46239	4.62521	-1.95487	0.271832	-0.44644	-0.157688	-1.95746	-58.1776	-8.72666	10.1189	-0.556638	-0.45072	0.828886	-6.71875	-14.9698	-3.51876	-68.7398	0.655356	-0.131877	-27.0468	-12.5262	1.55899	-28.3638	0.136664	-0.161092	-5.7672	-0.67079	-142.281	-7.83898	-0.319981	-1.08726	-15.3163
Broad	FGB	NM_001184741	5	5	6	86	15	991	0.0191257	0.0652174	0.0149105	4.59799	0.00568529	0.592167	-0.0330692	-6.11217	1.54756	6.26573	-1.57631	2.63653	7.98677	9.21619	0.557258	0.132894	-5.89455	11.1207	-11.9005	0.768457	0.460976	-1.67127	21.5394	109.901	12.0908	14.5404	-0.753093	-0.351054	-0.388521	21.8123	-1.57988	-6.16882	-0.119354	0.032573	1.53345	0.993562	-73.437	23.7578	-0.15753	-1.70154	-2.70268
Broad	KLHL2	NM_007246	4	4	2	90	2	1004	0.00364299	0.0217391	0.00198807	11.1003	0.0372765	-1.78173	0.0699944	-18.4037	-11.132	-5.73501	-1.571	6.56703	10.0393	7.84646	0.0637985	-1.06433	-64.8005	-2.54323	-0.977148	1.90631	-0.899243	4.64407	1.47416	-14.1365	3.11598	-3.67077	0.45807	NA	-51.7922	-30.7202	4.09939	-51.6508	0.123317	-0.311148	-11.6201	-1.52349	-74.1133	NA	-0.130485	1.05084	-2.86436
Broad	SH3RF1	NM_020870	8	8	4	88	6	1000	0.00910747	0.0434783	0.00596421	7.54678	0.00655095	-0.84306	0.0520149	6.79891	3.94595	-5.44827	8.76498	1.98012	-3.26922	-5.7023	-0.24741	-0.0840924	6.18031	-0.100194	0.749871	-0.336413	-0.530497	-0.646636	-8.78903	-12.6703	9.20193	49.1642	-0.715702	-0.0754628	-13.6938	0.953187	-0.261346	-18.771	-0.0412575	-0.0906456	3.85379	0.522787	-73.3351	NA	-0.17467	7.87311	30.5856
Broad	ENPP6	NM_153343	11	11	5	87	19	987	0.0218579	0.0543478	0.0188867	2.98112	0.0438272	0.78665	0.0696867	9.40666	10.3049	-1.41974	-10.6838	7.60097	11.3185	-1.21925	-0.0296106	0.0770454	0.720104	-4.69907	3.54075	0.236022	-0.338932	1.44489	-12.809	-12.9452	-4.14575	61.5866	-0.107698	1.74114	-0.839285	1.87539	-6.25698	-0.191009	-0.169241	-0.00957741	-3.97727	-0.150209	-58.0256	-7.75942	-0.144566	-1.30162	-6.01412
Broad	SORBS2	NM_001270771	22	22	0	92	40	966	0.0364299	0	0.0397614	0	0.0428459	NA	NA	NA	NA	NA	NA	NA	NA	NA	NA	NA	NA	NA	NA	NA	NA	NA	NA	NA	NA	NA	NA	NA	NA	NA	NA	NA	NA	NA	NA	NA	NA	NA	NA	NA	NA
Broad	SLC6A18	NM_182632	12	12	4	88	117	889	0.1102	0.0434783	0.116302	0.345609	0.0351222	-0.783376	-0.00502734	-6.16496	-1.19666	-3.89813	-3.83215	0.839271	4.59338	-9.24534	-0.27845	-0.176937	59.4135	6.21442	-5.50939	-0.564887	0.466011	-0.958993	-10.7171	-18.5878	-0.408583	-66.4506	1.05917	0.832328	7.19233	-18.9917	5.6484	1.16484	0.0137289	-0.0711504	-4.32395	-0.347148	-102.087	NA	-0.195494	0.812285	17.9389
Broad	SRD5A1	NM_001324322	3	3	3	89	3	1003	0.00546448	0.0326087	0.00298211	11.2134	0.00945896	0.743388	-0.0172913	-3.79632	-7.13519	2.32531	-6.00219	-8.13282	-1.77174	-11.1894	-0.406674	1.44364	21.264	-3.33188	3.79105	-1.11043	0.238478	-0.898888	20.772	74.3452	5.34195	-79.1151	-0.463927	-0.118518	0.562712	11.6404	3.4653	-7.44078	-0.0546741	-0.0536953	-5.62827	0.567793	-57.3014	20.4168	-0.148677	0.786551	-3.86667
Broad	RNF180	NM_001113561	8	8	5	87	15	991	0.0182149	0.0543478	0.0149105	3.78898	0.0208844	-0.706197	-0.0404723	-7.72971	-3.63997	1.11856	8.78362	-2.50042	-10.7338	-0.435336	-0.0276037	-1.77955	-20.4596	-9.93302	9.41954	-1.4493	-0.299277	-1.47711	-6.11092	-14.8285	7.55042	-11.7677	-0.557574	-0.287426	-1.06958	-9.34207	1.87012	-10.2767	-0.00982052	-0.00577964	-8.43645	-0.294238	-26.486	-8.39178	-0.15509	-0.855043	-4.5769
Broad	MRPS27	NM_001286748	10	10	4	88	10	996	0.0127505	0.0434783	0.00994036	4.51631	0.0240449	-0.297243	-0.0243144	10.5978	8.18605	0.394256	5.38974	-1.34065	-0.413161	4.82171	0.0932442	-0.96868	-37.8336	0.660129	0.661538	-0.595415	-0.735193	2.38145	-7.88992	-22.9835	-9.38921	-25.173	2.07983	-0.461879	5.18382	-6.57747	-3.3637	3.89817	-0.083104	0.0515727	3.4395	0.0750404	-59.5266	-2.43914	-0.108078	4.65187	-0.256835
Broad	ZNF366	NM_152625	10	10	4	88	10	996	0.0127505	0.0434783	0.00994036	4.51631	0.0240449	-0.295338	0.0586731	7.58345	6.03662	-5.26606	-1.7744	-0.727215	0.88848	-0.318119	-0.14275	-1.02303	6.13895	-1.19676	-0.74305	-0.0179574	-0.114519	-0.328838	-9.96736	-14.791	26.0012	-6.01996	-0.757672	-0.354069	16.5366	4.79011	7.6123	-0.748438	-0.0308586	-0.0680065	5.88035	0.905492	-153.893	-7.75942	-0.305822	-0.677452	-11.7746
Broad	IQGAP2	NM_006633	32	32	24	68	171	835	0.177596	0.26087	0.16998	1.72244	0.0329794	0.546114	0.00305529	-1.27765	0.683971	-7.08026	-0.921587	0.67716	-0.600067	-3.72577	-0.125658	-0.280453	-8.27412	-0.539628	0.187208	0.621166	-0.157277	-0.919482	-4.90531	4.5603	4.71155	25.8549	0.168643	0.177009	0.217933	-2.43734	0.388299	-3.71737	-0.0192958	-0.0209332	1.7352	0.21217	-55.6992	16.694	0.0489113	-0.778528	-0.392025
Broad	MBLAC2	NM_203406	4	4	2	90	2	1004	0.00364299	0.0217391	0.00198807	11.1003	0.0372765	-2.88001	-0.201351	2.60724	7.29403	0.509477	20.7537	-3.79512	-7.51047	4.04007	0.12315	0.939425	19.116	0.256906	5.8536	-4.46223	1.94878	-1.74852	-14.1411	-21.2449	-19.1081	-50.1319	-1.76194	-0.191014	-28.6626	-18.3501	-3.84088	-28.3418	0.0151001	-0.199903	-1.07775	NA	-37.186	NA	-0.0744433	20.8531	1.14306
Broad	SRFBP1	NM_152546	3	3	2	90	1	1005	0.00273224	0.0217391	0.000994036	22.1861	0.0197102	0.733897	-0.00273519	1.3736	5.80202	4.18904	8.75257	-0.410177	-1.9412	0.722246	-0.064886	-0.684801	-15.6231	-7.12061	6.89921	1.04619	-0.521913	-0.36651	-0.39397	-9.48766	-5.45659	12.6676	-0.466228	-0.217442	-28.7769	-5.97068	5.34682	-37.1867	0.138722	-0.136622	-1.39022	-0.921756	-18.4339	NA	-0.170771	-1.41694	-5.25739
Broad	MYOT	NM_006790	7	7	4	88	13	993	0.0154827	0.0434783	0.0129225	3.46566	0.0470819	0.130147	0.0219153	7.69882	9.37121	9.63307	0.0602078	-0.845993	-1.60906	0.760774	-0.0488741	-0.841915	5.728	4.65283	-3.22925	-1.33478	-0.148147	-1.5515	-0.774099	-14.8727	-5.20113	-4.48829	-1.29575	-0.348414	-37.0606	21.5832	-4.85227	-23.068	-0.0797895	-0.0612494	-3.84929	-0.473666	-56.8381	NA	-0.172137	4.80445	-5.35393
Broad	WDR55	NM_017706	5	5	2	90	86	920	0.0801457	0.0217391	0.0854871	0.237914	0.0264908	2.9628	0.166171	16.5369	0.694688	-4.69262	-10.4403	5.7619	1.75582	0.061755	-0.166296	1.48846	7.40928	4.61446	-4.40526	0.418977	-0.207185	0.760845	1.49053	14.1791	8.05722	102.959	-0.426325	0.156467	34.9766	39.9509	-2.9957	30.3506	-0.0238966	0.325006	8.39846	0.959293	-15.3192	20.6296	-0.128258	18.0763	26.4591
Broad	PCDHA9	NM_031857	17	17	3	89	125	881	0.116576	0.0326087	0.124254	0.237766	0.00593091	-1.13498	-0.106926	0.850195	3.4777	-7.77183	-1.6828	0.891121	2.84484	-12.1668	-0.191205	1.8488	36.447	3.92957	-3.92791	0.407406	0.30177	0.465001	-6.30344	16.3499	-12.4042	-72.1731	0.415079	0.137704	-28.2492	-42.159	-3.47586	-19.3963	-0.0814542	-0.042851	-5.95154	-0.740601	195.417	NA	0.115932	0.297546	26.7941
Broad	PCDHGB4	NM_003736	12	12	16	76	93	913	0.0992714	0.173913	0.0924453	2.06506	0.0175228	0.670882	0.00413772	7.06784	2.75275	4.07635	3.71529	-0.467391	-5.44079	-0.76974	-0.135125	0.496591	-7.86417	-0.689774	1.7594	-0.60902	-0.0903806	-0.414744	-1.88103	-18.5151	-3.17462	-35.8722	0.433994	-0.212374	8.32004	-13.7625	-1.52236	13.1466	-0.0755856	0.0873568	-3.72103	-0.0719006	-29.5138	-2.51265	0.301566	-0.971286	2.0133
Broad	RNF145	NM_001199380	4	4	2	90	2	1004	0.00364299	0.0217391	0.00198807	11.1003	0.0372765	0.321083	0.076503	5.21835	-5.78404	-11.3357	1.24899	-3.63355	2.47674	1.4342	0.928227	-1.42081	61.3077	-13.5631	8.44759	2.67865	-1.01674	-4.98093	30.4657	-2.1837	0.745041	-36.0944	-0.955095	-0.643637	21.2847	-10.5347	16.2229	-0.770407	0.22925	-0.0292686	9.41099	-0.90884	-105.242	-10.7551	-0.303458	-0.302931	-18.1422
Broad	NSD1	NM_172349	17	17	0	92	63	943	0.057377	0	0.0626243	0	0.00769567	NA	NA	NA	NA	NA	NA	NA	NA	NA	NA	NA	NA	NA	NA	NA	NA	NA	NA	NA	NA	NA	NA	NA	NA	NA	NA	NA	NA	NA	NA	NA	NA	NA	NA	NA	NA
Broad	CLK4	NM_020666	4	4	3	89	1	1005	0.00364299	0.0326087	0.000994036	33.5986	0.00214386	-2.85698	-0.207587	-2.54472	0.679057	7.02616	-10.7274	11.9789	18.2277	2.34152	0.171754	4.15779	36.1784	17.214	-15.3793	-0.975004	0.0731743	0.469243	30.4478	15.5151	-7.17705	-47.8916	-0.579204	-0.354731	0.278504	-17.3132	-0.914262	12.4281	-0.065992	0.0501241	-0.775015	-0.0911706	212.998	NA	0.105403	-0.722861	15.1168
Broad	ZNF879	NM_001136116	8	8	6	86	26	980	0.0291439	0.0652174	0.0258449	2.62634	0.0447118	-0.227215	-0.035243	-1.22732	1.02881	9.00194	-5.20353	-4.49736	-10.1404	-6.89278	-0.333636	1.4827	28.5052	0.522024	-1.05443	0.835091	0.1766	1.01526	16.623	-6.96052	-6.23935	-5.56802	-0.0295122	-0.205378	-12.7823	-3.58843	4.07091	-11.2707	0.124585	-0.152289	-4.9464	0.13236	-48.2349	NA	-0.154488	-0.868993	-1.09316
Broad	DUSP22	NM_001286555	3	3	4	88	11	995	0.0136612	0.0434783	0.0109344	4.1028	0.0307283	0.599291	-0.044872	-0.855217	3.33676	1.54917	5.70071	-0.219883	-2.51581	2.408	0.660214	-1.25706	5.75921	-5.95568	3.42019	2.59517	0.760598	-0.389546	1.88285	-11.9441	1.67789	26.9221	-0.39342	0.258316	-19.5448	11.4812	0.770578	-24.1443	0.00265865	-0.0777369	4.41786	-0.56043	-34.496	NA	-0.176515	-0.825055	-5.78447
Broad	FOXF2	NM_001452	2	2	2	90	0	1006	0.00182149	0.0217391	0	Inf	0.00695057	-0.0998043	-0.0312729	-3.88388	-4.89556	-2.53388	5.55017	-3.02999	-2.53689	-6.04057	0.000864987	3.08159	43.9612	10.7695	-11.5788	1.46035	-1.08603	1.81136	-6.79005	27.0166	-11.6118	-70.018	-0.220164	-0.29611	-9.69183	6.83412	-9.26171	-4.82537	-0.193277	0.119418	0.229664	-0.069762	445.24	NA	0.233211	-0.399777	27.5735
Broad	F13A1	NM_000129	11	11	4	88	9	997	0.0118397	0.0434783	0.00894632	5.02173	0.0183298	-0.219658	0.0468367	-0.485979	5.62623	1.73922	5.97828	-2.38776	-2.34353	-6.72103	0.307646	0.337793	41.706	-4.12019	2.3959	1.59952	0.654898	-2.3436	-4.95175	-18.2089	-8.60293	17.9334	0.324739	2.67658	4.16233	-4.86353	-3.37179	4.39049	-0.146907	0.0577475	-9.22851	0.109384	-80.2172	NA	-0.163755	-0.448209	-6.12109
Broad	RNF182	NM_001165034	5	5	3	89	7	999	0.00910747	0.0326087	0.00695825	4.79811	0.0443239	-0.577494	0.0267672	-7.911	-11.1977	10.977	4.0728	-4.42626	-4.62208	-7.16399	-0.16021	0.434429	-2.31091	9.2155	-8.78136	0.127159	-0.0454092	-0.33529	1.0935	10.5311	-14.0767	18.5105	0.317697	1.97003	-5.60668	27.2742	1.18117	-19.7056	-0.0381599	-0.00542472	-2.83653	-0.598786	-98.084	NA	-0.186893	-0.671657	-8.77815
Broad	ATXN1	NM_000332	13	13	0	92	43	963	0.0391621	0	0.0427435	0	0.0438067	NA	NA	NA	NA	NA	NA	NA	NA	NA	NA	NA	NA	NA	NA	NA	NA	NA	NA	NA	NA	NA	NA	NA	NA	NA	NA	NA	NA	NA	NA	NA	NA	NA	NA	NA	NA
Broad	TPMT	NM_000367	6	6	9	83	45	961	0.0491803	0.0978261	0.0447316	2.31316	0.0385592	0.13652	0.0261492	-11.0863	-5.46034	-3.87033	2.41192	-1.14132	-6.10191	-9.59893	-0.0223113	0.66531	24.0908	-2.63756	2.76342	0.0416776	0.180278	0.118516	-4.17599	8.81414	-3.71174	-3.30036	-0.826669	-0.0593562	-3.04139	12.7809	-0.691491	-8.9357	0.0350305	-0.0880244	13.702	0.0624382	276.706	NA	0.490352	-0.513325	7.09622
Broad	C6orf229	NM_001282492	1	1	3	89	5	1001	0.00728597	0.0326087	0.00497018	6.7254	0.0233939	-0.911667	-0.0371849	1.59467	-1.93525	-7.53712	-0.279902	-0.785433	2.0923	4.39662	0.359632	-0.786247	20.6201	0.681473	-2.30611	-0.87024	-0.241356	0.893726	27.5117	2.34346	9.97101	31.5678	-0.738799	-0.58804	-35.872	0.546559	3.93362	6.38637	0.0313767	-0.0192596	2.03519	-0.525967	-77.2323	-7.75942	-0.181319	-1.11225	-7.89799
Broad	SLC17A1	NM_005074	6	6	4	88	13	993	0.0154827	0.0434783	0.0129225	3.46566	0.0470819	-0.0276959	-0.0515422	0.0339113	1.30714	3.74732	-6.99149	6.85011	11.7175	5.67728	0.14886	0.0161967	11.7556	-4.61286	2.51133	2.3794	-0.471628	0.324706	-5.1012	-6.95076	0.601146	50.373	-0.791368	-0.359665	-18.5453	1.84067	-0.873246	-20.3505	0.0292612	-0.116015	-1.76602	-0.496888	-73.6378	NA	-0.163629	-0.854356	-6.84508
Broad	HIST1H2BE	NM_003523	7	7	7	85	26	980	0.0300546	0.076087	0.0258449	3.09917	0.0161354	-0.610541	-0.0931112	3.952	0.155666	1.59244	3.83619	-1.27568	-2.37447	1.5945	-0.00748474	0.63336	7.76332	3.82859	-3.79926	-0.357461	-0.258014	1.09097	11.2717	14.6796	-0.78815	52.2336	0.315844	-0.113564	-2.36746	10.0102	-3.87765	13.8004	0.140075	0.11865	2.50508	0.506228	127.479	0.4013	-0.158779	-0.910222	14.4504
Broad	OR10C1	NM_013941	10	10	2	90	84	922	0.0783242	0.0217391	0.083499	0.244106	0.039515	-1.81711	-0.0529509	5.42562	4.28579	-0.737459	10.9589	-1.93161	-2.41354	2.18098	0.0622451	0.73975	5.31161	-1.25633	5.02739	-2.27863	-1.00942	-0.985278	-7.65651	-26.0768	-11.8113	-33.088	4.97147	-0.191014	-2.44337	-13.5933	-3.66657	-1.69159	-0.0192877	-0.0895578	-1.07775	-0.239655	-37.186	-2.43914	-0.0744433	11.1378	1.14306
Broad	MAS1L	NM_052967	5	5	1	91	63	943	0.0582878	0.0108696	0.0626243	0.164628	0.0362985	-4.91785	-0.0885475	0.825379	1.42592	3.71334	20.7537	-2.0169	-8.21779	4.04007	0.12315	0.939425	19.116	0.256906	5.8536	-4.46223	-0.568686	-0.985278	-14.1411	-21.2449	-19.1081	14.9301	-1.76194	-0.191014	-28.6626	-18.3501	-3.84088	-28.3418	0.0151001	-0.199903	-1.07775	NA	-37.186	NA	-0.0744433	20.8531	1.14306
Broad	HLA-E	NM_005516	2	2	2	90	1	1005	0.00273224	0.0217391	0.000994036	22.1861	0.0197102	NA	NA	5.52356	7.86204	-6.11858	NA	NA	NA	-13.6556	-0.224717	0.213476	-0.70999	0.154267	1.27157	-1.52024	0.198469	0.054994	-11.6941	2.03303	18.0504	105.062	-2.17139	0.245819	87.8629	-9.921	-3.06217	96.4896	NA	NA	NA	1.18204	NA	-8.38066	NA	NA	-4.33932
Broad	MRPS18B	NM_014046	10	10	7	85	21	985	0.0255009	0.076087	0.0208748	3.85443	0.00633426	-1.35396	-0.0587994	-3.0283	-6.3005	-1.60677	-3.41515	4.71625	11.7925	7.50064	0.302822	3.63544	21.3567	13.7804	-11.3445	-1.48769	0.739798	0.348619	-0.319374	5.93704	8.10267	-9.62945	0.772491	-0.354731	19.4187	-7.57332	2.53571	8.12817	-0.11295	0.117572	6.0603	0.362669	210.172	-4.27054	-0.193357	-1.30245	-7.7914
Broad	VWA7	NM_025258	20	20	12	80	66	940	0.0710383	0.130435	0.0656064	2.13447	0.0312157	-0.70285	0.0580754	2.75641	-2.82396	-2.84286	0.0995656	-0.936239	1.69152	-1.44007	0.0512729	0.421831	25.4837	1.10699	-0.670661	-1.05255	0.0305073	1.43512	-6.1972	-10.4605	-1.3156	-19.8495	1.77011	0.334674	14.423	-8.50211	2.47588	5.13811	-0.0158563	0.118059	-4.2061	0.177128	5.41402	0.532703	0.24733	3.14794	-2.6953
Broad	IP6K3	NM_001142883	16	16	2	90	88	918	0.0819672	0.0217391	0.0874751	0.232003	0.0267999	-2.03461	-0.0843857	5.96665	10.7332	4.32633	NA	-11.6846	-10.6502	5.0129	0.209094	1.46085	13.7625	-5.89827	5.80022	-0.136915	-0.638455	-0.256328	-7.56821	-12.6029	-6.35722	25.7623	-1.00257	-0.568838	-1.2739	-8.11164	7.24517	-20.4658	0.109773	-0.19861	-9.03958	-0.943194	-25.5908	NA	-0.149169	-2.22139	-5.08906
Broad	C6orf1	NM_001008703	5	5	8	84	23	983	0.0282332	0.0869565	0.0228628	4.06193	0.00282171	-1.69194	-0.0788764	-1.274	-1.9041	-2.57577	1.93868	-2.22201	-5.1073	0.329585	-0.193257	-0.205919	-13.2866	3.91856	-3.86426	0.627889	-0.374711	-0.0684377	-6.89535	0.102612	5.11896	-20.4104	-0.0537402	-0.35864	-7.74636	-14.1707	8.50814	-17.337	0.168589	-0.111854	-2.21994	-0.364882	120.415	-3.59479	-0.200994	-1.0622	-3.59715
Broad	PPARD	NM_006238	3	3	2	90	1	1005	0.00273224	0.0217391	0.000994036	22.1861	0.0197102	0.411568	-0.0191648	-1.74509	-15.5696	-8.16943	-0.506553	-2.0169	-4.0313	4.43509	0.196202	0.527888	-29.9046	-2.19459	0.25711	0.343764	-0.00469906	-0.306116	10.8393	-7.25274	-2.91767	-26.7193	-1.17267	0.0191772	47.604	-2.69647	6.84946	48.6422	0.329708	0.314039	NA	1.0162	-51.4674	NA	-0.0535776	-1.1683	0.986369
Broad	DAAM2	NM_001201427	25	25	15	77	95	911	0.100182	0.163043	0.0944334	1.86685	0.044898	0.142581	-0.00712324	-0.05926	1.55008	-0.381913	2.48803	-2.47276	-4.42512	3.25422	0.169315	0.0641572	-43.3716	1.12628	-2.0253	1.16458	0.476553	1.50871	6.11945	20.9818	1.99846	2.04684	1.03935	-0.256702	9.59279	-9.20944	-0.760371	8.26587	-0.038486	0.0131095	-5.75049	0.0319861	-31.6463	3.06063	-0.198555	2.61597	-4.96053
Broad	APOBEC2	NM_006789	6	6	6	86	6	1000	0.010929	0.0652174	0.00596421	11.5688	0.000180593	0.144115	0.00682243	-5.37268	-0.210558	6.3378	-0.0942969	-2.57843	1.33904	-4.32586	-0.206617	1.59382	-42.4627	3.67312	-3.81232	1.34884	0.284204	2.13067	-1.818	3.15053	-6.95843	1.05863	0.0628783	-0.520943	0.61682	6.11921	0.747356	-1.79719	-0.00352134	0.0809071	1.75114	-0.13248	188.61	NA	0.92246	-0.614782	-4.22593
Broad	NFKBIE	NM_004556	9	9	8	84	38	968	0.0418944	0.0869565	0.0377734	2.42335	0.048898	-0.167424	-0.0318924	-2.21858	1.60542	-3.28406	1.42172	0.584962	2.62298	-0.876175	-0.0997066	-0.0873934	5.0513	-3.70743	3.91721	0.0882461	-0.652534	-1.35709	-4.98165	-5.47197	-1.71322	-70.0376	2.61178	-0.151863	-0.561539	-15.9326	3.9544	-5.36435	0.0419792	0.0639604	-2.81846	-0.366123	197.177	-4.91149	0.19736	-0.229084	13.2083
Broad	GABRR1	NM_001267582	8	8	0	92	44	962	0.0400729	0	0.0437376	0	0.0450485	NA	NA	NA	NA	NA	NA	NA	NA	NA	NA	NA	NA	NA	NA	NA	NA	NA	NA	NA	NA	NA	NA	NA	NA	NA	NA	NA	NA	NA	NA	NA	NA	NA	NA	NA	NA
Broad	PRDM1	NM_001198	10	10	9	83	35	971	0.0400729	0.0978261	0.0347913	3.00385	0.00829537	-0.412577	-0.0386212	5.5405	2.30588	1.79029	1.00896	-3.32644	-10.6532	-3.07633	0.00247079	1.72377	11.2624	-0.839482	1.04304	0.112567	0.678585	0.783193	-2.47425	-1.6193	4.53393	6.58557	-0.455917	-0.1722	31.7314	5.62853	3.83646	20.9258	0.0983172	0.0623277	-6.62918	0.413701	53.5173	6.67303	-0.175644	4.93613	-6.2045
Broad	SCML4	NM_001286408	5	5	3	89	6	1000	0.00819672	0.0326087	0.00596421	5.60051	0.032992	1.93303	0.015966	-0.0724557	0.956734	11.8889	2.70619	2.6379	2.74604	0.961244	0.0165891	4.44315	96.7698	11.2687	-9.67012	-1.73529	-0.852316	-1.15633	24.9588	-15.2945	-12.4428	60.0702	-0.667845	1.19664	45.2984	25.3471	-5.5903	43.7547	-0.0324651	0.203706	8.39846	0.495667	-7.48346	NA	-0.0772835	0.0159251	20.934
Broad	RSPH4A	NM_001010892	11	11	0	92	50	956	0.0455373	0	0.0497018	0	0.0177159	NA	NA	NA	NA	NA	NA	NA	NA	NA	NA	NA	NA	NA	NA	NA	NA	NA	NA	NA	NA	NA	NA	NA	NA	NA	NA	NA	NA	NA	NA	NA	NA	NA	NA	NA	NA
Broad	SOGA3	NM_001012279	14	14	4	88	11	995	0.0136612	0.0434783	0.0109344	4.1028	0.0307283	0.202449	0.0180152	-1.35005	-3.84241	5.88105	-18.5923	-0.873646	2.85148	-0.80507	-0.15469	2.23608	27.3601	-4.31647	2.8922	1.35897	0.810495	1.6546	3.17068	-3.98721	-2.95867	-85.592	1.40593	1.03949	13.4383	-1.1921	4.33159	4.99678	0.173172	-0.0101028	-5.6849	-0.93	136.573	NA	-0.156855	-0.124904	-3.79778
Broad	VNN1	NM_004666	6	6	3	89	7	999	0.00910747	0.0326087	0.00695825	4.79811	0.0443239	-0.864237	-0.14638	-3.30158	1.36538	-1.99778	-4.55476	0.00604461	-10.0346	-3.42143	0.00956928	-0.265277	-14.8603	7.46601	-4.94621	-1.94306	0.314776	3.46082	7.31347	4.46546	19.0631	124.609	-1.41541	-0.0222411	-1.24367	0.477242	-5.35936	56.6759	-0.15399	-0.0109815	-4.35316	0.506778	8.65142	-8.38066	-0.080703	-1.29303	-1.88231
Broad	NHSL1	NM_020464	24	24	9	83	44	962	0.0482696	0.0978261	0.0437376	2.36825	0.0360632	1.01901	0.00408299	-9.62581	-1.55032	1.93394	5.21764	-0.917318	-0.0738784	0.467552	0.133636	-1.80158	-33.0309	-6.01335	4.14999	1.27969	0.195843	1.65509	5.09452	-11.5045	-4.46824	-18.7982	-0.256585	-0.0308653	-26.7009	3.68022	-1.968	-27.522	0.168084	-0.129246	-4.17338	0.0293812	-92.5003	NA	-0.240892	-1.38511	-6.64795
Broad	PDGFA	NM_033023	2	2	3	89	1	1005	0.00364299	0.0326087	0.000994036	33.5986	0.00214386	-0.4689	-0.0768125	8.82093	5.5414	4.93829	9.10701	4.5536	4.7421	2.74157	-0.168192	-0.36049	-3.49184	-1.82851	0.512755	1.95206	-0.838026	4.54015	-7.95359	-20.5719	8.90469	-75.9561	3.21367	-0.252019	15.32	33.5773	-1.79016	8.15438	0.049295	0.0837375	3.35777	0.39798	-55.044	NA	-0.0225876	-1.53606	1.48347
Broad	GPR146	NM_001303473	8	8	4	88	13	993	0.0154827	0.0434783	0.0129225	3.46566	0.0470819	1.33871	0.0579253	10.853	-1.90061	-3.5277	4.3096	-1.87099	-2.56975	2.58641	-0.124952	-0.481203	-23.6564	-4.29473	2.97458	0.855323	-0.773119	-1.77919	-4.90208	-18.1839	-4.94012	5.04492	-1.31997	-0.48642	20.2442	1.08647	4.48307	19.8775	0.0546955	0.197407	1.38912	0.341311	-43.8224	-10.7551	-0.194437	-1.14751	-5.37405
Broad	SP4	NM_001326542	11	11	5	87	16	990	0.0191257	0.0543478	0.0159046	3.54935	0.0256341	-0.469581	0.0373766	-13.8697	-6.23063	-0.89494	2.91601	1.5393	3.44928	0.286899	0.0396141	-0.00696036	-2.30518	-1.47182	-0.164519	0.848165	-0.762161	0.0390115	-3.77727	1.82306	3.9478	13.9931	-0.528609	-0.232374	-10.6207	-2.91686	-6.75987	-3.27726	-0.188763	-0.0663854	-2.39681	-0.429427	121.366	-8.38066	0.0168336	0.59495	6.24657
Broad	HOXA4	NM_002141	5	5	4	88	8	998	0.010929	0.0434783	0.00795229	5.65392	0.0135455	1.14696	0.0910716	5.71606	6.99545	-2.03511	5.12634	-1.08165	-1.19098	-2.60797	0.221542	-1.44462	-16.9859	1.32297	-2.59506	1.64931	0.783614	-1.29212	18.2976	76.8359	2.17766	32.0874	0.393253	-0.125072	0.124395	4.37909	-0.56461	-1.94386	0.0475464	0.145192	8.64874	0.214584	20.6995	-1.74149	-0.12847	-1.71252	-2.71142
Broad	INHBA	NM_002192	7	7	3	89	4	1002	0.00637523	0.0326087	0.00397614	8.40881	0.0155553	-1.05734	0.00722812	-7.52368	-4.09869	5.79777	5.69428	-3.4119	-1.9693	-10.3705	0.367044	-0.454433	19.4425	-2.3277	-0.0993952	2.47955	1.0294	0.199417	-0.886611	-8.33859	3.0787	-21.9941	0.257894	0.0862563	-11.8042	-12.8748	5.11477	-15.2069	0.0814652	-0.0901185	-2.39467	-0.460236	-57.6731	NA	0.372064	-1.04959	10.5957
Broad	STEAP4	NM_001205316	5	5	3	89	6	1000	0.00819672	0.0326087	0.00596421	5.60051	0.032992	1.81919	0.118317	-8.06863	1.7077	6.3394	-0.716577	-4.10501	-4.0313	-13.6744	-0.308386	0.779587	1.70441	8.0606	-7.00428	0.485314	-0.333734	-0.576597	-14.1485	5.71532	-3.44158	71.0908	0.338209	1.9358	1.07038	24.3555	-1.48924	-4.41387	-0.0750842	-0.00123497	-6.70062	-0.313419	263.234	NA	1.02531	-0.970502	-2.51246
Broad	C7orf62	NM_152706	3	3	4	88	6	1000	0.00910747	0.0434783	0.00596421	7.54678	0.00655095	0.685903	0.0405106	5.62405	-5.1398	6.60272	-1.22526	0.636691	1.98559	1.99837	-0.00442655	0.568536	-3.76362	10.4864	-9.92141	-0.241229	-0.337304	-1.66807	5.21546	4.2312	-0.780954	30.5839	-0.45626	-0.177801	3.9478	22.1937	-1.51772	-1.12561	-0.0449085	0.182316	7.21731	0.278037	-39.129	NA	-0.120718	-0.421248	29.7995
Broad	VGF	NM_003378	7	7	3	89	4	1002	0.00637523	0.0326087	0.00397614	8.40881	0.0155553	2.54749	-0.0138169	-6.07985	0.03482	3.03335	-3.35047	-6.20871	-4.15024	-4.98038	-0.160289	-0.478765	-17.6895	6.82762	-2.8849	-1.93813	0.331819	0.987618	-0.345096	16.8124	-3.03683	158.174	1.518	0.0784299	23.815	-11.2482	-3.28803	25.7205	-0.0283208	0.342913	6.93844	1.00378	204.98	NA	1.51157	1.72027	2.13417
Broad	RELN	NM_005045	55	55	19	73	107	899	0.114754	0.206522	0.106362	2.18481	0.00915833	0.205625	-0.0590027	0.140714	-2.91448	1.80124	-1.55362	-0.487307	-1.64285	-3.23512	-0.18744	1.00952	-7.95991	0.210263	-0.189197	0.320832	0.499977	-0.265153	-5.53343	-3.78677	0.303259	5.04903	-0.2221	-0.34997	4.06426	20.4695	2.00169	1.93692	0.103506	0.000365154	-2.59774	-0.106516	167.992	-3.54156	0.437707	-0.793622	-6.58121
Broad	LAMB4	NM_001318046	31	31	3	89	147	859	0.136612	0.0326087	0.146123	0.197146	0.00122528	0.5732	-0.0809883	-7.44034	-3.81682	-10.2396	-5.99444	9.31668	13.1549	12.2335	0.365141	-1.54435	-23.4916	-0.259735	-1.08653	1.66463	0.106756	0.668116	4.75392	-7.91421	6.8202	76.8424	-0.73236	-0.371081	5.26623	-28.4196	-0.979592	5.13965	-0.0729872	0.0448547	-4.96543	0.164751	-75.6391	NA	-0.205378	0.535561	-8.88692
Broad	C7orf66	NM_001024607	2	2	2	90	1	1005	0.00273224	0.0217391	0.000994036	22.1861	0.0197102	2.04896	0.0306203	-15.2934	-1.15575	-4.86302	8.37958	-5.40798	0.911537	-8.36257	-0.335001	-1.42191	-4.68031	-1.96292	1.44053	1.46388	1.47998	-1.84324	-0.784777	-7.22879	-13.0382	-39.4971	-0.658457	-0.131877	-33.5151	-9.49508	-4.78382	-26.1673	0.0778929	-0.186231	-5.7672	-0.810079	-121.54	-6.09668	-0.305704	-1.65607	-15.3163
Broad	ST7	NM_018412	2	2	2	90	0	1006	0.00182149	0.0217391	0	Inf	0.00695057	-1.07736	0.00758839	21.6055	21.6016	-6.38082	-0.504011	-4.4173	2.47674	1.4342	0.928227	-1.42081	61.3077	-13.5631	8.44759	2.67865	-0.697993	-2.70077	30.4657	-2.1837	0.745041	15.1129	-0.955095	-1.00578	21.2847	-10.5347	16.2229	-0.770407	0.22925	-0.0292686	9.41099	-0.90884	-174.496	NA	-0.303458	-0.302931	-18.1422
Broad	PODXL	NM_005397	10	10	4	88	13	993	0.0154827	0.0434783	0.0129225	3.46566	0.0470819	1.55987	0.0755708	18.5018	11.1822	-4.22028	4.08679	-1.01768	-0.935031	-0.596296	-0.175235	0.176451	-35.036	4.26959	-5.7771	1.34867	-0.511133	-0.147632	-14.7647	-18.8096	-1.07294	24.3706	-0.0582999	-0.312009	12.9805	16.0583	3.76725	9.32973	0.12894	0.128038	1.54551	0.199848	39.6794	NA	-0.0832639	-1.93293	0.759074
Broad	CALD1	NM_004342	12	12	7	85	21	985	0.0255009	0.076087	0.0208748	3.85443	0.00633426	0.262524	-0.0285223	-1.28297	-9.17343	-2.78367	-2.50376	-3.48081	-0.758669	-4.08355	-0.151251	-0.944699	26.9859	-10.8133	8.67695	0.587083	0.35437	0.347862	8.71095	-8.86651	6.32567	-41.4669	0.830098	0.0381658	-12.7548	16.0437	-0.060812	-1.09451	-0.0115099	0.00757119	3.18074	-0.00651179	-12.2966	-9.0074	-0.108262	-0.772533	-1.55584
Broad	SMARCD3	NM_003078	4	4	3	89	1	1005	0.00364299	0.0326087	0.000994036	33.5986	0.00214386	-0.967018	-0.0440183	-11.1811	-6.74937	-14.111	4.42541	0.522043	2.69819	0.300257	0.463988	-1.5037	26.6903	-6.73192	3.82007	1.10175	-0.140205	-2.4167	17.3351	-5.30635	-7.64858	-38.9826	-1.38614	-0.313928	12.7959	-29.9146	13.9061	-7.15955	0.0228805	-0.0110688	9.41099	-0.525595	-101.914	NA	-0.204149	-0.994876	-7.68901
Broad	PPP1R3B	NM_001201329	7	7	3	89	108	898	0.101093	0.0326087	0.107356	0.280485	0.0182839	0.860137	0.0660979	12.7862	-5.65729	-5.44437	7.36152	-2.28931	-14.0744	16.3879	0.656804	-1.58027	7.09454	-4.32309	2.95626	1.14137	0.337848	-2.72829	9.66446	-2.8919	-1.71828	-21.5499	-1.20074	-0.201728	23.8655	3.2305	0.78502	21.2889	0.0157275	0.187192	16.6958	0.544287	-34.4163	-10.7551	-0.226261	-1.95557	-9.02795
Broad	FDFT1	NM_001287744	14	14	2	90	113	893	0.104736	0.0217391	0.112326	0.17577	0.00376813	0.850651	0.122926	-1.07739	-11.044	-6.40026	-6.92342	3.4811	NA	14.5183	-0.0312703	1.90025	-14.2896	13.1259	-11.0244	-1.98376	-0.0699163	2.60613	-8.95762	-21.3283	11.6539	118.587	-1.02004	NA	-2.61761	-15.0719	-2.18941	-3.67951	-0.278323	0.089451	NA	-0.298128	-96.5209	-0.584486	NA	-0.935576	NA
Broad	SLC18A1	NM_001135691	18	18	2	90	108	898	0.100182	0.0217391	0.107356	0.184934	0.00564557	-2.39899	-0.147434	22.648	4.99427	-5.2726	NA	NA	NA	9.53114	-0.0542062	3.5031	63.3239	9.85455	-7.2482	-0.779534	-0.558253	0.0775898	1.05748	29.4982	1.0294	24.7166	-1.0561	NA	-3.00735	9.06392	-0.25297	5.95997	0.249643	0.240227	NA	0.503423	547.851	2.8489	NA	0.154013	-16.4952
Broad	ADAM7	NM_003817	8	8	5	87	9	997	0.0127505	0.0543478	0.00894632	6.34449	0.00404187	-2.20536	-0.0607442	11.6302	10.5575	-4.00656	8.23977	-2.74859	-3.26864	-0.100868	-0.0188371	-1.51989	-8.78365	-7.44042	9.03922	-0.883838	-0.52495	-0.425258	-13.2363	-17.1149	-12.3628	-20.1127	-0.868511	-0.277289	-10.0167	-32.9498	4.97087	-13.1085	0.0736845	-0.082668	-6.23238	-0.345823	-65.5462	-7.21927	-0.123908	4.6497	-3.08557
Broad	GOT1L1	NM_152413	7	7	0	92	69	937	0.0628415	0	0.0685885	0	0.0029801	NA	NA	NA	NA	NA	NA	NA	NA	NA	NA	NA	NA	NA	NA	NA	NA	NA	NA	NA	NA	NA	NA	NA	NA	NA	NA	NA	NA	NA	NA	NA	NA	NA	NA	NA	NA
Broad	STAR	NM_000349	8	8	3	89	5	1001	0.00728597	0.0326087	0.00497018	6.7254	0.0233939	-0.123273	-0.101814	-1.57798	3.54087	-7.12811	NA	4.3902	6.50165	-3.82595	-0.233358	3.29988	89.5647	-4.21054	2.30728	2.4551	0.152665	0.644207	-7.57168	-12.3667	-0.480471	-18.9367	5.9759	0.22778	22.4221	56.3053	-7.53153	14.1993	-0.120594	0.060997	11.5318	0.769325	-93.3517	NA	0.0412334	-1.63183	4.45273
Broad	FGFR1	NM_015850	21	21	11	81	56	950	0.06102	0.119565	0.055666	2.30136	0.021641	0.212258	0.0419946	3.95738	6.54562	8.15315	-7.26116	0.529418	3.67299	-6.66166	-0.1375	-0.0015768	17.2685	1.38552	-1.49073	0.701712	0.455837	-0.629859	-2.11463	23.2345	-7.97404	9.46181	1.67133	1.78577	7.41289	10.8146	-3.66574	6.44994	-0.0599755	0.0809371	-4.06156	-0.191277	-72.6801	-1.74149	0.230791	0.0694827	-3.63027
Broad	RPS20	NM_001146227	1	1	12	80	49	957	0.0555556	0.130435	0.0487078	2.92517	0.00323079	0.48434	-0.0375314	3.72689	1.43169	-2.83806	7.10327	-0.345557	-2.63052	1.91339	0.0549739	-0.771018	-15.7625	-1.57443	2.04623	0.266482	-0.208611	0.828161	-0.0499767	-2.66349	0.72198	-7.71648	-0.733709	-0.424368	-7.74839	0.3373	2.64371	-2.78587	0.076289	-0.00496792	-0.732176	-0.093569	48.4358	-9.74192	-0.117942	-1.012	0.465295
Broad	SULF1	NM_001128204	12	12	5	87	11	995	0.0145719	0.0543478	0.0109344	5.18409	0.00770221	-0.00847019	-0.0743751	-9.00385	-2.28633	-0.655644	8.16582	-0.427234	1.64949	-5.36049	-0.135678	0.892101	-20.9491	5.24727	-4.76015	0.109492	0.163155	1.80344	1.43671	10.1348	-8.7235	-87.2519	0.142273	-0.511242	-25.9734	9.88117	-7.72138	-19.6905	-0.0406191	-0.0834816	-3.98902	-0.199199	323.753	NA	0.0480006	-0.379927	27.1063
Broad	EYA1	NM_001288575	14	14	2	90	89	917	0.082878	0.0217391	0.0884692	0.229147	0.0272049	0.957448	0.0676843	26.0596	-0.799835	0.859835	0.355624	0.432991	0.960134	-3.07589	-0.162229	-1.75775	-74.7184	-2.68026	4.49938	-0.98308	0.0800772	6.1435	-15.5571	-15.5746	-7.98409	37.4359	-0.403177	-0.691834	33.2589	19.3229	-5.33016	43.3471	-0.160536	0.250507	8.32696	0.397468	-89.1017	-5.61789	-0.11979	-1.61819	-7.5303
Broad	RIPK2	NM_003821	5	5	0	92	49	957	0.0446266	0	0.0487078	0	0.0292973	NA	NA	NA	NA	NA	NA	NA	NA	NA	NA	NA	NA	NA	NA	NA	NA	NA	NA	NA	NA	NA	NA	NA	NA	NA	NA	NA	NA	NA	NA	NA	NA	NA	NA	NA	NA
Broad	VPS13B	NM_017890	64	64	13	79	76	930	0.0810565	0.141304	0.0755467	2.01204	0.0425903	0.609545	0.0202028	3.76431	2.9363	-4.55442	1.97642	-1.82802	-5.03768	-1.29027	-0.035705	0.438783	29.5032	0.80875	-1.2401	0.283123	0.164987	-0.783022	3.66471	7.24808	-3.02888	34.8599	-0.234156	-0.160735	3.77435	-2.07013	-4.07368	3.50724	-0.0191436	0.114571	-1.42951	0.291997	109.39	-7.02863	-0.242227	-0.193736	5.77809
Broad	SLC25A32	NM_030780	5	5	12	80	63	943	0.068306	0.130435	0.0626243	2.24303	0.0271398	-0.216948	0.031608	10.9895	3.99733	-2.2162	4.01913	-1.08953	-2.40246	2.96402	0.0890348	0.141067	-7.77097	1.54027	-0.288471	-1.23991	-0.139854	2.46909	4.08927	22.182	2.41643	-14.3475	0.00458795	-0.218096	25.2312	-2.2974	-1.31503	20.8344	-0.0678655	0.159995	4.07476	0.791853	-37.2363	13.41	-0.140168	2.7994	-3.67072
Broad	DEPTOR	NM_001283012	9	9	6	86	15	991	0.0191257	0.0652174	0.0149105	4.59799	0.00568529	-0.704511	0.0597657	2.69078	4.16404	5.52507	-1.87901	-2.56908	0.158855	-4.90868	-0.201813	-0.710022	-13.2962	-1.25592	1.42805	-0.36518	-0.148002	0.897247	-18.1005	-19.285	0.469174	46.2486	-0.136465	-0.4572	-11.569	10.2536	-4.40726	-13.1485	-0.160211	-0.0350082	0.508303	-0.441601	-51.6657	NA	0.202457	-0.541457	-3.23671
Broad	EXOSC4	NM_019037	6	6	3	89	5	1001	0.00728597	0.0326087	0.00497018	6.7254	0.0233939	-2.01739	-0.0143791	-8.45771	-3.94933	-14.8926	1.87775	4.66325	3.69282	-7.2089	-0.180131	-1.12452	-18.5867	0.469756	-1.53183	-0.266717	-0.204009	-1.24928	-17.7637	-10.0915	14.7174	151.901	-1.26796	-0.0666621	51.8272	-12.5404	3.07384	48.5066	0.0776031	0.136943	NA	0.467637	-53.0223	-8.38066	-0.118246	-1.26602	-5.31502
Broad	MAF1	NM_032272	3	3	2	90	2	1004	0.00364299	0.0217391	0.00198807	11.1003	0.0372765	1.29715	0.0388412	-5.00252	-6.2777	1.29794	9.05767	-4.64003	-4.62208	7.0061	0.0397727	-2.0739	-61.0665	-7.29695	3.39697	3.60287	-0.490037	2.9462	6.53742	-6.76661	-8.76967	-22.9801	-0.80643	-0.359665	-38.6864	42.3686	-6.59148	-41.9102	0.113946	-0.19016	-1.76602	-0.652585	-117.637	NA	-0.247511	-0.566467	-6.84508
Broad	DGAT1	NM_012079	12	12	4	88	10	996	0.0127505	0.0434783	0.00994036	4.51631	0.0240449	0.356955	0.0266567	-4.55079	-0.0586896	-2.85231	2.12002	0.410758	0.991867	-15.5106	-0.287699	1.60336	94.1339	6.41513	-7.23092	-0.0406988	0.511163	-2.50878	-0.693749	9.04737	-8.93047	-37.9138	1.28901	0.0428724	-15.0728	-17.908	-0.100818	-13.1795	-0.073537	-0.0277687	-4.33616	-0.472226	204.279	NA	0.101598	0.57097	38.7648
Broad	FOXH1	NM_003923	3	3	2	90	2	1004	0.00364299	0.0217391	0.00198807	11.1003	0.0372765	1.74684	0.0306203	0.952549	8.25029	0.561897	4.02278	-6.82274	-4.15024	9.45239	0.17675	-0.63576	-0.907694	8.24959	-5.71305	-0.793522	2.34531	NA	8.1607	5.39969	-7.12	-29.8939	2.23858	0.0784299	14.7165	14.971	-9.71224	21.9522	-0.0491573	0.08813	6.93844	0.598814	-72.9137	-6.09668	-0.272242	-1.41449	NA
Broad	ZNF250	NM_001109689	4	4	3	89	4	1002	0.00637523	0.0326087	0.00397614	8.40881	0.0155553	-0.165045	-0.0895549	17.341	11.0958	-2.40035	-0.18179	-1.16694	0.960134	-0.8112	-0.254845	5.24852	-50.2292	6.54494	-5.28957	0.384143	0.405565	3.39751	-1.44118	17.6231	-6.38039	-50.8832	0.120141	-0.691834	-4.13614	-2.71738	-6.40662	4.8442	-0.277556	0.191407	8.32696	0.397468	537.429	0.4013	-0.11979	-1.38356	-1.71119
Broad	IFNK	NM_020124	3	3	2	90	2	1004	0.00364299	0.0217391	0.00198807	11.1003	0.0372765	2.03252	0.0198307	-5.11377	0.333057	-3.90337	10.0828	-0.549039	-2.56975	-5.74512	-0.106272	0.901118	95.7553	-0.725197	-0.249277	0.356351	0.121341	-1.85365	8.79006	-10.7291	-4.56826	115.546	-1.27402	-0.10247	-26.8283	2.38139	4.04443	-33.0598	0.016786	-0.14706	-2.32042	-0.874352	-31.5699	NA	-0.170911	0.237042	25.3365
Broad	PIGO	NM_152850	3	3	2	90	1	1005	0.00273224	0.0217391	0.000994036	22.1861	0.0197102	0.459117	0.0343812	-3.26609	-13.5702	-4.79517	NA	NA	NA	11.886	-0.240968	-0.308446	2.02289	8.88172	-5.82627	-1.47588	-0.560804	2.29935	-2.71677	-20.385	4.5557	95.1511	-0.88892	NA	21.7507	2.69821	5.66127	16.1815	0.00781568	0.0635436	NA	0.503423	-133.651	4.45126	NA	0.0639671	-16.4952
Broad	POLR1E	NM_001282766	6	6	6	86	24	982	0.0273224	0.0652174	0.0238569	2.85047	0.0335668	-0.620775	-0.0364463	-7.78302	-5.21026	-1.16175	9.56349	-4.57523	-3.21143	-0.972088	-0.016059	1.78627	6.14853	6.67321	-5.44659	-0.584647	-0.607596	0.64135	9.407	58.168	-12.8959	-26.7435	-0.75772	-0.279775	-21.2101	12.6995	-7.23795	-18.1472	-0.0848341	-0.0761448	-2.08609	0.675166	180.201	44.8468	-0.0574898	4.5962	16.003
Broad	IGFBPL1	NM_001007563	6	6	4	88	9	997	0.0118397	0.0434783	0.00894632	5.02173	0.0183298	-1.42035	-0.107124	13.0692	7.78513	10.067	-3.51038	2.19516	1.91759	2.47338	-0.0359669	-1.24817	-58.3305	-3.63459	4.70389	-0.254253	-0.58972	1.59616	4.72469	-12.1313	3.05929	-32.1934	-0.37345	-0.273279	-55.0757	-22.1136	2.29544	-20.5226	0.0709042	-0.152899	6.35866	0.283344	-57.7579	NA	-0.151501	-1.29258	-0.251038
Broad	PGM5	NM_021965	9	9	3	89	6	1000	0.00819672	0.0326087	0.00596421	5.60051	0.032992	0.383141	0.0112118	-1.76037	3.51744	22.3234	4.92903	-2.05285	1.15717	3.90976	0.00890684	3.57252	1.91005	12.1799	-9.22853	-1.34546	-0.80191	1.92751	48.0358	-7.43671	-16.5073	31.0322	-1.18	-0.565671	-14.0873	8.79311	1.42006	0.909665	0.129167	-0.0524601	4.41786	-0.56043	22.162	NA	0.44294	-0.982797	-3.12516
Broad	PLPPR1	NM_207299	5	5	4	88	8	998	0.010929	0.0434783	0.00795229	5.65392	0.0135455	-0.453608	0.0148949	1.60026	-8.97611	6.93785	-0.633593	2.82835	6.0265	8.31481	0.0592842	-1.38776	-31.508	2.70241	-3.08026	0.368038	-0.733002	-0.15489	-5.65403	-20.4672	-1.76057	-22.3747	-0.197898	-0.390685	6.74264	-7.03	-1.0469	12.4011	-0.108677	0.0983137	-4.17888	-0.460607	-83.6077	-5.61789	-0.10634	-0.272366	-5.24049
Broad	OR13C8	NM_001004483	8	8	1	91	82	924	0.075592	0.0108696	0.0815109	0.123942	0.0113328	-1.07736	0.00758839	-18.8043	-12.5846	-17.7709	-0.504011	-4.4173	2.47674	1.4342	0.928227	-1.42081	61.3077	-13.5631	8.44759	2.67865	-1.01674	-4.98093	30.4657	-2.1837	0.745041	-36.0944	-0.955095	-1.00578	21.2847	-10.5347	16.2229	-0.770407	0.22925	-0.0292686	9.41099	-0.90884	-174.496	NA	-0.303458	-0.302931	-18.1422
Broad	DNAJC25	NM_001015882	4	4	2	90	2	1004	0.00364299	0.0217391	0.00198807	11.1003	0.0372765	-2.19986	-0.0690549	17.0588	5.19565	7.7634	-2.33687	1.08709	-1.01051	-0.754181	0.0439259	-1.6328	-4.90249	-0.561363	-0.38516	-0.338069	-1.19141	-1.69797	5.69213	-8.38918	-15.7321	-63.8209	-1.83012	0.236669	5.32585	-48.9893	12.2088	-13.3579	0.0210015	0.0475257	NA	-0.201764	-38.8202	NA	-0.121534	-1.36693	1.59284
Broad	C9orf43	NM_001278629	4	4	7	85	31	975	0.0346084	0.076087	0.0308151	2.58692	0.0337097	-1.46517	-0.051815	-12.6616	-6.79167	-0.646148	-0.555872	4.10661	8.81453	2.0414	-0.069591	-0.45151	-36.395	3.96278	-3.51604	0.494221	-0.207783	0.76943	-8.99849	-17.6771	11.5615	1.03381	0.0111411	-0.233615	-19.9242	-32.0757	5.57687	-25.4712	0.0519381	-0.227033	-5.7328	-0.495878	-89.3031	NA	0.12982	0.625656	-5.29867
Broad	KIF12	NM_138424	7	7	5	87	7	999	0.010929	0.0543478	0.00695825	8.16878	0.00183156	0.595269	0.0251134	3.09318	-0.331946	-4.71299	9.17306	-2.04721	-7.6332	5.41894	0.0853964	-0.774718	-16.4359	-5.46781	4.83513	0.804738	0.343753	0.463014	4.21549	-9.18164	-3.63431	30.9295	-1.41084	-0.251139	-9.77227	-4.39604	1.25476	-15.188	-0.0620133	-0.0687788	4.41786	-0.340715	-52.9217	-5.40928	-0.161369	-1.22658	-2.97285
Broad	ASTN2	NM_014010	35	35	24	68	176	830	0.182149	0.26087	0.17495	1.66356	0.047912	0.672234	0.03009	7.82335	4.86487	0.140005	-6.27519	-0.986223	1.38078	0.898133	-0.161489	-1.16445	1.20103	0.191737	-0.150122	-0.111602	0.16146	0.0756404	-5.96353	-10.9543	-1.7956	14.5745	0.233563	-0.0541832	19.3779	-1.93592	-0.6878	18.6859	-0.0214211	0.0699467	-1.61261	0.222737	-55.3241	-8.08689	0.0553429	-1.16299	-1.44134
Broad	PTGS1	NM_001271368	11	11	6	86	20	986	0.0236794	0.0652174	0.0198807	3.43335	0.0171058	0.88377	0.00446468	-7.50545	0.0633779	5.61463	10.612	0.120267	-4.20165	9.8459	0.202661	-0.953039	-3.72251	-4.47261	5.3442	-0.503719	-0.658882	0.625669	-3.43708	-14.2532	2.17627	72.9534	-1.10194	-0.36087	-17.7968	8.21354	-3.86739	-23.7973	-0.0575388	-0.111489	1.5279	0.539303	-25.7891	NA	-0.147762	3.3733	-1.58561
Broad	OR1Q1	NM_012364	3	3	4	88	9	997	0.0118397	0.0434783	0.00894632	5.02173	0.0183298	-0.238701	-0.0263491	3.7565	5.30747	-1.76086	-1.62612	3.3873	3.47246	-3.58522	-0.279509	0.285215	-0.705042	-0.886913	0.264487	-0.626433	-0.139907	0.294204	-7.0183	-6.85427	-2.82618	33.3977	0.459051	0.108292	-2.01416	-8.89931	0.57471	-5.34555	0.177542	-0.0554319	0.662222	-0.382802	-59.646	NA	-0.108604	-0.517198	28.03
Broad	OR1L3	NM_001005234	4	4	7	85	28	978	0.0318761	0.076087	0.027833	2.87221	0.0221069	-0.288488	-0.0262365	10.8491	6.16501	-0.721865	-0.538426	-3.5368	-2.72139	-3.37449	-0.181404	1.01311	34.8657	2.41638	-3.29469	1.09157	-0.318692	-0.0403269	-4.14434	1.13454	-3.08978	-0.669879	1.49456	-0.0454968	0.553653	12.6938	-5.33557	-0.376272	-0.0974555	0.0718078	2.77538	-0.0388815	123.424	NA	0.0145569	-0.547764	12.8785
Broad	CFAP157	NM_001012502	11	11	5	87	10	996	0.0136612	0.0543478	0.00994036	5.70675	0.00566574	0.511588	0.0727296	-3.919	-4.31912	-6.11196	2.54018	-0.925765	-0.617185	9.60278	0.19816	-0.17816	-8.73584	1.73181	-0.976047	-0.288825	-0.522101	0.139672	-0.772928	-10.6781	3.72822	-67.2097	0.0669448	-0.271569	-12.0947	-5.84671	-1.66089	-12.803	-0.0922402	0.0382594	18.226	-0.318637	-25.3861	-4.27054	-0.158811	-1.24244	-4.45203
Broad	PRDM12	NM_021619	4	4	3	89	2	1004	0.00455373	0.0326087	0.00198807	16.8157	0.00503412	-1.40156	-0.0467365	1.03151	-0.627893	-7.2185	6.12646	-0.303608	-0.836403	-0.278793	0.0735112	1.28365	27.6836	3.07341	-1.63021	-1.31781	-0.52685	0.753343	-4.56695	-12.0935	-5.97609	-19.506	1.14577	0.236669	2.92533	-33.9993	3.74171	-2.70734	-0.122072	0.0510961	NA	-0.0516064	-38.8202	-6.77306	-0.121534	-0.764049	1.24605
Broad	ABL1	NM_007313	14	14	6	86	10	996	0.0145719	0.0652174	0.00994036	6.92411	0.00118549	-0.256276	-0.00520286	0.0188106	-2.95314	-0.80457	1.5599	-1.324	0.984157	1.6659	-0.0226133	-0.640712	-24.3242	2.8937	-1.82685	-0.281923	-0.480292	-0.133235	-2.94605	-9.76511	-4.69551	4.47312	3.00719	-0.262775	13.5866	-27.9347	-2.39447	17.154	-0.14512	0.111138	-2.02769	-0.0395859	-67.4724	-2.43914	-0.218715	-0.223009	-5.42163
Broad	FAM78A	NM_033387	7	7	3	89	6	1000	0.00819672	0.0326087	0.00596421	5.60051	0.032992	-1.89725	-0.0027401	-3.83172	-5.80363	1.95511	-6.96074	3.91688	7.18829	8.0685	0.0158381	-1.42144	-18.5371	-6.7554	7.10573	0.0417426	-0.583899	-0.634665	-15.1105	-18.5371	-6.99733	-63.1748	1.2235	2.20044	3.21609	-31.0214	9.97067	-3.64422	0.14737	-0.108082	-5.1157	-1.4448	-65.5027	-7.21927	-0.131408	1.24384	-3.74958
Broad	SAPCD2	NM_178448	4	4	2	90	2	1004	0.00364299	0.0217391	0.00198807	11.1003	0.0372765	1.04564	0.051976	13.66	2.3002	-1.20558	6.99975	-5.55418	-4.50318	9.88763	0.221767	-0.937254	2.58673	-4.02124	2.8871	1.45183	-0.335497	-3.60876	9.46613	-3.58873	0.842996	-21.4892	-0.434979	0.0465566	-1.93996	2.29643	-5.13034	2.50483	-0.084152	0.260685	16.6958	0.540552	35.6872	NA	-0.170659	-2.12978	-5.95995
Broad	PFKFB3	NM_001145443	11	11	4	88	13	993	0.0154827	0.0434783	0.0129225	3.46566	0.0470819	-0.350126	0.0931529	1.52686	8.33699	3.43328	-1.22407	-6.06431	-1.84321	3.17499	-0.0662005	-0.648832	2.52776	3.74501	-4.86822	0.79861	0.468493	0.0317317	-1.46097	-10.1054	14.5026	-20.9335	-0.298838	0.333499	-21.366	5.62623	1.37506	-28.4232	-0.0359605	-0.20417	3.00677	-0.17153	-70.7807	-6.09668	-0.187996	-1.12485	3.10774
Broad	CUBN	NM_001081	63	63	15	77	292	714	0.279599	0.163043	0.290258	0.476615	0.0103545	0.513989	0.0169957	-1.16591	-2.53947	3.86877	-0.681008	-0.76258	-1.3157	-2.27582	-0.138387	0.0929022	-25.0066	-1.77083	2.36585	-0.305781	-0.26149	1.02087	10.2749	-11.1161	-1.51167	24.4762	0.18965	0.418493	-4.10819	-0.333585	-3.27019	8.39647	-0.0884855	-0.00320252	0.557276	0.318587	-62.6011	-5.56555	0.0136744	-0.050999	3.60936
Broad	CCDC7	NM_001321115	28	28	7	85	28	978	0.0318761	0.076087	0.027833	2.87221	0.0221069	1.56727	0.0921197	4.78942	2.64125	3.01728	2.82048	-1.11666	-0.251071	-3.26795	-0.172967	0.993627	6.35971	6.74765	-6.69716	0.861457	-0.576944	-0.229145	5.32174	34.7389	-4.11762	4.88865	-0.28456	0.618807	7.99129	31.9378	-2.5421	1.94325	-0.0403025	0.119971	-1.71591	0.570606	-29.0538	35.4087	-0.161852	4.91282	4.77281
Broad	NRP1	NM_001244972	15	15	6	86	22	984	0.0255009	0.0652174	0.0218688	3.11552	0.0244114	0.460088	0.0198841	5.79698	3.83622	6.83042	-4.72293	0.693498	-6.17443	-3.70598	-0.215587	0.06509	-26.7285	2.91681	-2.05558	-1.06366	0.476311	0.875928	-2.94133	-4.48745	-7.70627	-16.9169	-0.750757	0.222992	-4.24209	-3.93766	0.626492	-6.84645	-0.0346988	0.0468158	-8.38478	-0.174195	-49.2737	20.6296	-0.134262	6.89209	-2.89416
Broad	C10orf71	NM_001135196	17	17	6	86	21	985	0.0245902	0.0652174	0.0208748	3.26688	0.0205377	-0.0895388	0.00397284	2.51691	4.66606	-2.15795	-6.5405	5.58798	8.19914	6.98418	0.22395	-0.37134	-40.2854	-6.4715	5.21291	1.32203	-0.76359	1.07865	2.43201	-13.891	4.11845	-8.8367	1.9915	-0.19581	-17.0278	-15.5296	-0.78143	-15.8446	0.0370885	-0.170997	13.7612	-0.681578	-40.0033	-2.43914	-0.10338	-0.0374981	0.366726
Broad	PRKG1	NM_001098512	5	5	17	75	89	917	0.0965392	0.184783	0.0884692	2.33299	0.00527675	-0.165026	0.0102126	2.09928	4.00662	-1.70347	-1.41088	-0.88772	4.90585	-3.73885	0.0177237	0.0884491	31.0125	0.696591	0.577093	-0.981443	-0.249069	-0.736248	3.73089	14.0904	-5.50484	-28.4934	1.9798	0.194088	26.7282	0.703892	0.270485	21.3011	0.0429618	0.0715168	-0.423015	0.532852	-25.0099	6.09878	-0.0722276	-0.364012	-8.06159
Broad	ANK3	NM_001204403	23	23	13	79	45	961	0.0528233	0.141304	0.0447316	3.50782	0.000580844	-1.30467	-0.0637501	-1.58279	-3.36121	-0.230988	-5.27895	2.71076	5.09992	-2.92283	-0.164715	-0.988536	11.3928	-0.959383	0.336974	0.197787	-0.0915851	0.173357	-10.2274	-18.6055	12.7581	-1.72137	-0.550325	-0.176893	-10.0492	-1.84905	4.13705	-7.31955	0.00853386	-0.0156945	-6.55454	-0.0838021	-87.2787	6.57612	-0.159556	-0.171417	-6.81093
Broad	ZNF365	NM_199451	11	11	4	88	13	993	0.0154827	0.0434783	0.0129225	3.46566	0.0470819	1.58132	0.0990303	-2.47843	-2.94618	7.87485	5.3452	-1.15217	-1.45347	3.13374	-0.0424169	3.55559	9.21774	3.89507	-5.57205	1.77077	-0.203802	-0.3127	1.48743	-6.42134	4.01473	-11.814	0.287053	0.0267141	1.23922	29.942	-1.50979	-7.96027	0.0686451	0.0439129	5.32447	-0.0932965	192.585	NA	-0.0999856	-0.764155	22.3989
Broad	SLC29A3	NM_001174098	5	5	4	88	12	994	0.0145719	0.0434783	0.0119284	3.75737	0.0384036	0.967206	0.0687839	-0.314798	1.79695	-7.54279	7.73036	-1.66506	-0.0619641	-10.5806	-0.343325	-1.53943	-42.5658	-1.93358	1.13196	0.878471	-0.219696	-0.0138119	-10.9479	-12.558	-0.661189	11.6872	-1.26656	-0.38338	-14.4851	-10.7459	1.69708	-15.3311	0.192576	-0.221363	16.336	-1.39824	-74.733	NA	-0.178472	-1.35015	-6.10258
Broad	SEC24C	NM_004922	19	19	7	85	28	978	0.0318761	0.076087	0.027833	2.87221	0.0221069	-0.787727	0.0281022	-12.4191	-14.9699	11.3846	-3.14832	-0.771984	3.52994	11.0073	0.177981	1.04978	-6.40502	4.89552	-3.16198	-1.28327	-0.112067	1.45828	1.8677	-3.92797	4.8085	32.0693	-0.761089	-0.162239	-2.65154	-8.18284	3.78364	-9.52202	0.0260795	0.0625096	14.8347	0.513616	-64.5376	1.53722	0.452807	-0.123405	-6.03701
Broad	LIPF	NM_001198828	4	4	3	89	2	1004	0.00455373	0.0326087	0.00198807	16.8157	0.00503412	-0.584543	-0.137254	2.6342	-4.44677	-2.15813	8.54822	-0.464187	-8.70965	4.46571	0.0441422	3.21756	66.7409	-0.431814	0.985299	-0.532743	0.294002	-3.00605	-5.26697	8.22798	-4.66414	46.343	-1.49386	2.52968	7.57024	10.4393	-12.0804	26.702	-0.256024	0.0597922	NA	-0.191141	407.036	0.557802	-0.066345	-0.479232	-0.174681
Broad	IFIT1	NM_001270928	10	10	4	88	12	994	0.0145719	0.0434783	0.0119284	3.75737	0.0384036	0.411306	0.0079267	5.05778	6.08037	18.6847	-7.84418	-3.44021	-2.3857	-4.83586	-0.289581	1.6812	21.9435	1.91229	-0.67863	-1.58907	0.142626	0.841092	22.0772	-6.9853	-5.0981	-46.4606	0.0280208	-0.317717	-41.1919	6.60671	-2.20817	-7.95263	0.0550539	-0.161934	-6.58099	-0.870585	-56.4831	NA	-0.166792	-1.55707	-6.36612
Broad	CYP2C9	NM_000771	11	11	3	89	105	901	0.0983607	0.0326087	0.104374	0.289459	0.0264687	0.728193	0.150502	1.23371	-3.03063	-10.2653	5.21256	-1.64651	-0.996985	1.92072	-0.0545255	-1.36985	-55.9199	-2.60496	0.716763	1.09038	-0.618247	5.69275	3.63537	-6.21763	1.73577	-73.4862	-0.650736	-0.407193	-41.6029	-5.09431	7.25482	-52.1242	0.269385	-0.367149	13.4838	-1.30287	-30.2891	-10.7551	-0.132169	-1.41429	2.73874
Broad	HOGA1	NM_001134670	6	6	3	89	7	999	0.00910747	0.0326087	0.00695825	4.79811	0.0443239	1.70426	0.0583354	-4.92034	-6.94331	-5.80993	5.62329	-3.23861	0.911537	-29.309	-0.836525	-3.57268	-21.9391	-14.3828	12.9309	1.49684	-0.101441	-1.84324	-8.55515	-10.5109	-18.8576	22.9706	-1.09995	-0.263501	-46.731	-38.1529	-2.90712	-39.677	0.221526	-0.191683	-5.7672	-1.20818	-93.8097	-10.7551	-0.257525	-1.79787	-15.3163
Broad	HPSE2	NM_001166244	9	9	3	89	6	1000	0.00819672	0.0326087	0.00596421	5.60051	0.032992	-1.50912	0.0355766	0.332131	2.00469	-1.48302	4.60456	-0.387688	4.02438	-10.7052	-0.138656	-0.339578	57.202	-1.53889	2.21773	-0.0165013	-0.321273	0.27139	1.57337	-5.7531	0.205074	42.642	-1.34379	-0.0998358	52.7806	2.03527	0.839363	41.6318	0.111196	0.227011	-1.5952	1.45129	-102.58	-8.38066	-0.200368	-0.42991	-7.08264
Broad	TWNK	NM_021830	6	6	3	89	3	1003	0.00546448	0.0326087	0.00298211	11.2134	0.00945896	0.118105	-0.00473608	3.70183	4.09069	9.06044	0.861654	-5.39404	-4.24893	2.08834	0.0320415	-0.331722	12.585	-2.71048	0.266476	1.00565	1.60119	-2.40022	2.59633	-9.18412	5.40712	-46.007	-0.230223	0.333499	-24.031	25.3689	-2.76944	-26.2548	0.182674	-0.161881	3.00677	-0.665309	49.7783	NA	-0.0709381	-1.84913	3.10774
Broad	SLK	NM_014720	5	5	3	89	6	1000	0.00819672	0.0326087	0.00596421	5.60051	0.032992	-0.158605	-0.08707	6.93521	9.45801	15.6425	-6.64372	NA	NA	5.47808	-0.159781	1.20328	-37.8563	5.69833	-5.26786	-4.9346	-0.703151	0.69145	-6.47469	-5.37558	-3.11475	-32.8006	1.5224	-0.0921483	19.4874	-20.9865	-1.79253	20.8417	0.31129	-0.153381	-5.53087	2.86756	-113.683	NA	NA	-2.04062	3.49818
Broad	ACSL5	NM_203379	5	5	7	85	24	982	0.0282332	0.076087	0.0238569	3.36372	0.0114136	-1.37921	-0.0749664	9.35576	0.71071	1.62597	-5.07708	0.869146	1.23923	-4.51034	0.0557711	0.517788	-14.7513	1.50124	-1.7707	0.145909	0.588434	-0.220793	-4.66558	-2.76604	-0.733765	27.5933	-0.695189	-0.0519505	0.929687	3.71289	-1.46951	8.89667	0.0209341	-0.0034171	12.5907	0.949405	128.313	-2.19474	-0.168402	-0.3218	-8.9276
Broad	SLC18A2	NM_003054	9	9	7	85	23	983	0.0273224	0.076087	0.0228628	3.51321	0.00947347	-0.550954	-0.0364048	2.81239	-0.227141	-2.6503	-9.86514	-1.02113	-1.68327	-2.27736	-0.201524	0.738179	-14.1883	6.10684	-5.01091	-1.21273	0.058837	2.57593	10.4735	7.34413	4.87533	71.7845	-0.984682	-0.00876898	-6.75981	2.58237	-3.10641	13.3663	0.0520239	-0.00667201	-8.66426	0.12769	220.732	-2.85611	-0.103378	-0.486627	-0.961367
Broad	PTPRE	NM_001323355	13	13	4	88	10	996	0.0127505	0.0434783	0.00994036	4.51631	0.0240449	-0.073809	0.0635255	5.719	8.06501	2.75021	6.93988	-6.94202	NA	-6.93406	-0.0672676	0.359846	60.3398	3.68494	-3.71136	0.868671	0.725157	-2.41625	-1.77016	-8.94456	-4.89006	23.5446	0.0260721	4.21687	10.3226	17.8224	-2.39071	0.301207	-0.00561884	0.00740769	-16.2502	0.276432	-85.7413	-6.09668	-0.170185	-0.89678	-7.84697
Broad	PGGHG	NM_025092	13	13	5	87	17	989	0.0200364	0.0543478	0.0168986	3.33763	0.0310274	-1.22218	-0.0336307	3.98349	-0.293488	-6.60792	1.68529	0.551369	0.549117	-5.36637	-0.125891	0.132371	28.7539	-1.07764	-0.290983	0.937178	-0.193222	-2.95582	-8.22847	4.55876	4.41445	25.1174	0.461254	-0.122851	4.80005	0.856926	-0.668911	0.694251	-0.0170209	0.0842061	-0.771507	0.0281232	137.529	NA	0.00659765	-0.466206	13.2573
Broad	RNH1	NM_203386	12	12	4	88	12	994	0.0145719	0.0434783	0.0119284	3.75737	0.0384036	-1.36574	-0.0850295	7.77904	9.65369	3.01918	-0.190666	1.11527	0.155185	1.89782	0.00407526	0.636881	15.1629	1.7624	-0.48486	-0.720465	-0.308512	-0.628723	8.82212	-10.4857	4.23632	13.0243	-0.831277	-0.29611	-31.5435	-10.1142	-4.89415	24.7356	-0.195815	0.176693	-3.17014	0.265246	-34.5065	NA	-0.080703	-1.1451	-1.38373
Broad	TMEM80	NM_001276274	11	11	10	82	36	970	0.0418944	0.108696	0.0357853	3.28041	0.00337061	0.0530275	0.00863851	6.1223	-1.73148	-0.782681	-1.8933	0.393374	1.03249	1.75925	0.259436	-0.536205	-11.4842	0.376414	-1.1712	0.517384	0.349592	0.16282	4.92759	-6.80448	4.32309	30.5482	0.168746	-0.0035478	-10.5093	8.95644	-1.92765	3.05616	-0.0578525	0.0430366	0.0902114	-0.300095	-59.9262	10.6532	-0.157422	3.72173	-6.71678
Broad	RPLP2	NM_001004	1	1	5	87	14	992	0.0173042	0.0543478	0.0139165	4.06371	0.016751	-1.08555	-0.0739354	7.38994	5.41887	9.65281	-0.190666	-5.47259	-5.43083	6.21069	0.0711895	0.583488	-39.9673	6.03518	-3.67445	-1.42519	-0.511476	2.27909	19.9382	-9.48204	-3.3389	9.1738	-0.260702	-0.351134	-36.1033	2.50806	-2.78687	-5.50062	0.0327559	-0.167207	-6.40276	-0.674658	-6.0598	NA	-0.160166	-1.42381	-1.22495
Broad	PGAP2	NM_001256235	5	5	3	89	4	1002	0.00637523	0.0326087	0.00397614	8.40881	0.0155553	-0.988391	-0.0833851	-13.6576	-9.47032	-7.28382	-1.22535	9.98915	1.6851	3.92047	0.0998156	-1.35291	-9.55631	-4.74848	4.92506	-1.09823	0.0165909	-1.49058	0.586083	-12.241	18.7397	42.3481	-0.907501	-0.348479	4.7533	-9.36467	3.55101	-2.35107	0.0332668	-0.0166829	-4.672	0.000127717	-56.9319	-8.39178	-0.177296	-0.386242	-5.53225
Broad	OR51V1	NM_001004760	5	5	3	89	7	999	0.00910747	0.0326087	0.00695825	4.79811	0.0443239	0.513927	-0.0089214	2.85184	4.13529	-7.17423	2.2981	-3.60662	1.47265	-6.32151	-0.231792	2.73356	-11.8921	7.87511	-4.17416	-2.72291	-0.804786	-2.28841	11.7172	63.2671	-1.91336	-61.1014	5.53854	-0.375057	4.08549	-2.11833	-5.21124	5.95543	-0.17171	-0.0487762	-13.3494	0.376844	-72.674	23.4076	-0.13624	0.646106	-3.29834
Broad	OR56B4	NM_001005181	5	5	4	88	10	996	0.0127505	0.0434783	0.00994036	4.51631	0.0240449	0.672841	0.0519685	1.53422	1.63118	12.3115	-0.855056	-1.7728	3.53706	0.338899	-0.0089146	-0.0834714	1.72182	7.52205	-7.64912	0.701211	-0.379884	-2.07046	-1.11338	-12.0695	-1.9798	27.7393	0.207059	1.89036	-0.054648	18.1156	-2.19723	-5.7816	-0.0338419	0.0421953	-7.19058	-0.237691	-68.1247	NA	0.425305	-0.789175	-5.19917
Broad	CNGA4	NM_001037329	14	14	6	86	24	982	0.0273224	0.0652174	0.0238569	2.85047	0.0335668	-1.12335	0.0191727	-9.53809	-4.38602	-10.2651	1.97712	-3.20202	-2.03284	-4.92987	-0.241778	-1.56066	-15.8813	-0.674047	1.00285	-0.3704	-0.496124	0.677224	-10.858	-17.0362	8.26279	-23.7023	-1.08498	-0.366992	7.26219	-10.1146	8.90569	-3.97416	0.106082	-0.113699	16.8147	-0.144135	-99.1603	-2.70191	-0.164001	-0.201374	-5.79303
Broad	OR10A6	NM_001004461	10	10	7	85	30	976	0.0336976	0.076087	0.0298211	2.67572	0.0294687	1.30449	0.0840405	-6.28367	-3.90903	-2.12936	4.57551	-2.1322	0.918898	-10.0037	-0.364296	-0.64164	-24.4596	-1.19085	2.35621	-0.340665	-0.251901	0.103299	-6.38016	-14.4839	-5.94647	-10.0282	-0.372732	0.626725	-22.4187	-13.8306	-2.23325	-26.9695	0.0395347	-0.283658	0.629893	-0.857326	-68.4726	-10.7551	0.174264	0.378452	-6.85619
Broad	MRVI1	NM_001206881	10	10	3	89	7	999	0.00910747	0.0326087	0.00695825	4.79811	0.0443239	1.89971	0.162409	-6.55039	6.00627	5.4469	-10.415	NA	NA	-23.2538	-0.517039	0.404972	11.643	7.72007	-5.63709	-0.63265	0.0916088	-2.02741	-13.2763	14.9496	-3.81752	59.3079	0.894604	4.21687	6.69702	15.6723	1.13731	1.67568	-0.0786007	-0.0842238	-16.2502	-0.51243	302.336	NA	1.55552	-0.304206	-4.08511
Broad	SAA4	NM_006512	4	4	2	90	2	1004	0.00364299	0.0217391	0.00198807	11.1003	0.0372765	0.496689	0.0678216	-5.80533	5.71667	-11.0578	9.53749	1.03924	-11.287	-7.36242	-0.285381	-1.2705	5.20885	-2.47196	4.48501	-2.25852	-0.641882	-1.43066	-14.4548	-17.3855	12.3151	115.107	0.45727	-0.461294	-2.05581	-9.87295	-1.59571	-4.41095	-0.025274	0.0404804	-5.32578	-0.031806	-4.03714	NA	-0.0796597	-1.93676	-0.218428
Broad	SAA2-SAA4	NM_001199744	5	5	3	89	3	1003	0.00546448	0.0326087	0.00298211	11.2134	0.00945896	0.951753	0.0728701	-1.5336	4.79433	-5.57974	10.0189	-0.748626	-9.35321	-2.92947	-0.153948	-0.351536	-2.85581	1.24928	-0.225696	-0.608685	-0.826771	-0.348728	-15.4077	-16.6266	7.62783	75.1869	0.0377341	-0.431322	-5.06338	7.52401	-3.46805	-8.85809	-0.042957	0.0580467	-2.65066	-0.061653	58.1018	NA	-0.0832639	-2.13429	0.108296
Broad	SAA1	NM_000331	3	3	8	84	29	977	0.0336976	0.0869565	0.028827	3.20328	0.00905128	-0.714753	-0.0162626	-11.8468	-1.91076	2.93492	4.61169	-0.569088	-14.8396	0.161351	0.0569438	-0.311798	-29.5638	0.294249	-0.677462	-0.558127	0.349006	-0.571338	-11.4248	-6.78905	5.61625	73.08	-0.688784	-0.466327	11.0037	0.0503969	1.35929	9.34958	0.0497833	-0.0333506	1.85097	-0.185129	28.9193	0.560362	0.543407	-1.35712	-4.55691
Broad	CSRP3	NM_003476	7	7	3	89	6	1000	0.00819672	0.0326087	0.00596421	5.60051	0.032992	-0.73824	-0.0185273	-3.6164	4.52506	-1.41782	-9.00002	-1.1275	-20.5744	-4.8731	-0.159822	-1.08386	-48.8292	10.6612	-11.4853	0.36117	0.0444717	-2.3343	-22.1029	-16.6556	8.24893	51.922	-2.11169	-0.588713	69.6522	-25.4074	11.0179	61.4367	0.216794	0.0987167	NA	NA	-65.6849	NA	-0.118246	-0.726106	NA
Broad	ACCSL	NM_001031854	4	4	9	83	36	970	0.0409836	0.0978261	0.0357853	2.91724	0.00966112	-0.585545	-0.0305406	2.96579	6.85937	-3.42726	4.37318	-3.26945	-6.08722	0.926678	0.126581	-0.962394	-11.6002	0.00816723	-0.94411	0.679004	0.592228	0.0343772	5.61366	-7.96345	2.31458	34.397	-0.657703	0.643114	-7.47785	-2.185	1.87645	2.68071	0.0322256	-0.0692001	-6.25331	-0.557147	-85.7509	-2.92411	-0.169926	-0.984898	-8.90608
Broad	OR8I2	NM_001003750	7	7	4	88	3	1003	0.00637523	0.0434783	0.00298211	15.107	0.00133053	-0.951312	-0.0184482	-8.11497	-2.3658	0.0814376	1.01456	1.42349	2.90498	-1.06099	-0.157993	-1.4389	-37.1835	-9.21771	8.60825	0.8732	-1.04076	1.49239	-7.80741	-20.1167	-1.29215	-15.4957	-0.573302	-0.649012	-31.6765	-14.407	4.42577	-35.1449	0.0669803	-0.25532	8.68284	-0.110979	-62.8844	NA	-0.159306	-0.102169	-5.01937
Broad	OR9Q1	NM_001005212	8	8	5	87	9	997	0.0127505	0.0543478	0.00894632	6.34449	0.00404187	0.525656	-0.00812481	-5.07246	-6.89959	2.00801	-6.0277	1.05724	1.27507	6.28912	0.251683	2.03606	-35.1246	10.8928	-7.62191	-2.32189	0.792326	1.42388	19.1745	28.4933	-2.00484	-10.8117	-0.889111	0.0688422	50.703	17.5282	-0.152703	47.5797	-0.0358151	0.238819	2.39539	1.90624	-39.2695	20.6296	-0.0535776	6.04805	-0.199003
Broad	OR4D9	NM_001004711	5	5	3	89	3	1003	0.00546448	0.0326087	0.00298211	11.2134	0.00945896	0.074473	-0.0206068	-3.94138	3.87954	3.29393	0.557445	-5.58512	-10.6502	9.85637	0.195131	-1.25839	-25.9847	0.0161685	0.126576	0.553917	0.434584	1.51977	-4.32918	-12.9994	-2.57473	-8.62795	-0.606557	-0.568838	-10.075	5.51769	0.492146	-16.224	0.0219817	-0.187536	-9.03958	-0.667644	-60.3307	-6.09668	-0.149169	-1.21121	-5.08906
Broad	LBHD1	NM_024099	3	3	2	90	1	1005	0.00273224	0.0217391	0.000994036	22.1861	0.0197102	1.30229	0.0535224	1.18844	4.68206	-3.7948	-0.171049	0.576275	3.69282	4.55097	-0.0528099	-0.256525	31.4151	0.322932	-3.78178	-2.80298	0.287962	2.9953	NA	NA	NA	NA	NA	-0.0921483	NA	NA	NA	NA	NA	NA	-5.53087	2.86756	NA	-7.75942	NA	-1.41323	4.88114
Broad	NAALADL1	NM_005468	16	16	11	81	52	954	0.057377	0.119565	0.0516899	2.48859	0.0156983	0.317554	0.0297329	4.96724	6.05003	0.456673	4.31507	0.945438	-4.87163	-1.07741	0.076543	-1.60667	-35.3406	-6.77439	6.06301	0.22705	0.124969	1.27456	-8.50481	-16.7518	6.02394	72.8182	-0.856264	0.499473	-11.5456	6.38111	-4.51388	2.05192	-0.154992	-0.0781392	-2.42327	-0.238069	-54.4872	-4.00207	-0.152931	-0.636821	-4.85454
Broad	FAU	NM_001997	3	3	2	90	1	1005	0.00273224	0.0217391	0.000994036	22.1861	0.0197102	1.56751	0.165818	-14.5493	-3.62268	0.320416	8.31446	0.335355	-1.18941	11.3444	0.296527	-1.28002	-30.7656	-7.99172	5.37326	1.14008	-0.879586	0.838318	-9.48395	-14.08	14.2977	-27.5256	-1.12412	-0.44272	-49.3139	31.5645	-5.29804	-54.5597	-0.0950616	-0.319707	23.1567	-1.17561	-32.4292	NA	-0.131379	-1.92168	-0.970666
Broad	SLC25A45	NM_001278251	4	4	6	86	26	980	0.0291439	0.0652174	0.0258449	2.62634	0.0447118	1.14489	-0.0522409	0.224824	2.69346	-0.363059	0.559453	-2.71319	-1.36555	-10.3763	-0.378857	-0.959513	8.91028	-2.4965	2.15883	0.0239575	0.160983	0.0821424	-1.66072	-8.34329	-10.9947	-8.49565	1.97716	0.0713786	-0.0419657	4.97675	-4.16077	-1.63005	-0.00615021	0.0584652	-0.402237	0.558377	-77.3927	NA	-0.172329	-0.90044	-1.14241
Broad	CATSPER1	NM_053054	13	13	11	81	214	792	0.204918	0.119565	0.212724	0.502839	0.0418771	1.0382	-0.0503232	-2.5455	2.08535	6.77326	-1.50569	-1.02192	-5.04478	5.44594	0.0278245	0.307148	29.9572	1.26104	-1.08866	-0.374733	0.378586	-0.204655	-0.307316	-10.8263	-0.63722	13.5358	-0.241429	0.588221	16.1195	15.1131	-3.00235	14.2839	0.0600785	0.0076955	6.59569	0.0102983	-45.2437	-6.09668	-0.133512	-0.334035	14.0198
Broad	RIN1	NM_004292	21	21	19	73	126	880	0.132058	0.206522	0.125249	1.81653	0.0355474	-0.269935	0.026052	-0.311903	-2.06336	-2.95605	2.93755	-0.038788	-2.00562	-1.29734	-0.208741	-0.810173	-35.6676	-4.09573	5.50856	-0.836813	-0.378859	-0.012714	-5.16274	-0.68996	-3.28335	-34.5899	-0.929761	-0.178386	-15.7447	-14.0383	1.80592	-10.9569	-0.00712748	-0.0483847	-2.46013	0.136082	-91.0142	14.8122	-0.180243	3.52616	-5.76742
Broad	B4GAT1	NM_006876	4	4	4	88	10	996	0.0127505	0.0434783	0.00994036	4.51631	0.0240449	1.52547	0.10946	9.2978	0.427083	-4.16591	-5.43029	0.826432	-1.57588	2.84692	-0.0928959	-0.298436	-65.7363	1.7283	-0.455563	-0.594724	0.194318	4.55572	4.42919	-0.167627	-1.47278	28.8712	-0.955039	-0.143112	29.3081	4.75578	-2.5785	28.8595	-0.0634233	0.227343	8.32696	1.0358	-68.9512	11.2389	-0.0900293	7.90931	-2.47218
Broad	SYT12	NM_001177880	7	7	3	89	7	999	0.00910747	0.0326087	0.00695825	4.79811	0.0443239	0.852266	-0.110958	-1.42091	10.6022	-1.36783	-12.6544	2.3075	9.38308	-20.9078	0.833101	-1.86231	-53.2838	15.0226	-16.9254	3.08721	2.36038	1.44763	62.8318	165.952	-0.572462	31.8818	NA	0.0205077	NA	NA	NA	NA	NA	NA	-5.53087	2.86756	-51.7961	-1.74149	-0.0401171	-1.20307	4.88114
Broad	PPP6R3	NM_001164164	7	7	10	82	33	973	0.0391621	0.108696	0.0328032	3.58889	0.00196259	-0.287135	0.000507626	-1.22235	-3.518	-0.2723	4.41316	-3.4254	-4.91568	2.08147	-0.0799835	-1.21407	-8.3176	-9.78268	7.60249	1.06394	-0.0254469	1.19806	0.20202	-9.19629	1.29934	-38.6129	-0.481789	-0.224518	-9.11381	-10.9684	7.8021	-18.8785	0.159448	-0.0845142	-2.18234	-0.0637147	-67.2915	-5.31723	-0.165681	-1.15069	-3.0971
Broad	LIPT2	NM_001144869	5	5	3	89	4	1002	0.00637523	0.0326087	0.00397614	8.40881	0.0155553	1.04581	0.0847508	4.50665	-6.67582	0.0517572	-13.3006	-0.977594	-5.31872	-1.56914	-0.196834	0.1145	-1.3571	-6.39184	4.66817	1.21022	0.552587	3.80347	6.12038	9.06012	8.52927	-15.1375	-0.0365357	0.0477826	-0.975655	11.5543	3.55098	-8.07243	0.104322	0.0330558	-8.93093	-0.150209	-57.3014	20.6296	-0.149203	11.1124	-4.66582
Broad	GDPD5	NM_030792	15	15	7	85	14	992	0.0191257	0.076087	0.0139165	5.81731	0.00101514	0.0423977	-0.0029737	10.8218	2.52337	-2.6859	-0.77229	-0.0485017	3.46968	1.61977	-0.0467681	-1.6749	-67.2433	-6.90838	5.70116	0.594275	-0.307316	0.506689	-13.0267	-23.19	-1.81179	-27.2425	-0.535583	-0.230373	-2.63071	-14.1031	6.73813	-6.06155	0.0804782	-0.0320073	0.699341	-0.372032	-49.2096	-7.21927	-0.11166	-0.698126	-1.19539
Broad	SIK2	NM_015191	4	4	3	89	7	999	0.00910747	0.0326087	0.00695825	4.79811	0.0443239	0.938276	0.10566	-2.35446	3.14116	8.69999	0.873327	-6.55746	0.224126	-2.63945	-0.147994	2.19775	25.2312	11.7611	-9.65017	-0.550237	0.0814875	-0.204644	17.8714	82.5036	1.05633	-51.1835	-0.35922	-0.363707	-5.21592	7.7999	-0.752623	-4.66489	-0.112899	-0.056953	-0.804244	0.514889	-46.2068	20.8317	1.3367	-1.11098	38.1479
Broad	FDXACB1	NM_138378	15	15	8	84	34	972	0.0382514	0.0869565	0.0337972	2.71906	0.0194823	0.331137	0.0358121	6.79292	9.38711	9.09563	-5.00402	1.68835	3.65735	-3.81295	0.098817	-0.225105	-11.8411	4.64229	-4.97085	1.30442	0.0305369	-0.00427537	2.17787	55.3628	-3.63469	24.1528	0.370233	0.472269	-2.27837	7.31464	0.591982	-4.97775	-0.00689781	-0.0268578	-0.660046	-0.934011	154.014	-1.74149	0.574423	-0.187709	-1.78468
Broad	C11orf57	NM_001082969	4	4	5	87	9	997	0.0127505	0.0543478	0.00894632	6.34449	0.00404187	1.09987	-0.00768805	12.8477	8.35855	5.55028	-15.9615	5.95317	13.7092	2.55418	-0.0452837	4.13179	-26.082	1.51644	-1.79134	0.385786	0.577266	-0.87657	1.39895	-7.30518	7.01054	-6.5847	0.952342	-0.39115	-9.38121	7.13917	-5.05272	-5.52255	-0.154333	-0.116479	-9.68397	-0.471952	101.085	-10.7551	-0.127315	-0.287238	NA
Broad	PTS	NM_000317	3	3	2	90	2	1004	0.00364299	0.0217391	0.00198807	11.1003	0.0372765	-2.368	-0.00120417	-6.1699	0.252019	0.39796	-1.571	6.56703	10.0393	8.97516	0.00400378	-0.781745	-96.956	-2.16365	-0.981022	2.1757	-0.616662	-0.249563	-14.4036	-29.7841	6.62403	-22.265	0.740794	NA	-78.8236	-46.5402	-1.95515	-67.1346	-0.161412	-0.464791	-12.0394	-2.12029	-74.1133	NA	-0.103469	3.5638	-2.86436
Broad	PCSK7	NM_004716	13	13	13	79	71	935	0.0765027	0.141304	0.0705765	2.16506	0.0224231	-0.242655	-0.0493308	7.46195	6.54925	3.10313	-3.87263	-0.8964	0.0845811	-1.59165	-0.0711623	-0.365644	12.5026	-2.09904	2.5902	-0.201995	-0.4054	0.741007	1.97034	-0.822733	4.18604	-1.99467	-0.380297	0.436061	-15.5999	7.06226	-3.03822	-4.87595	0.00669683	-0.00252124	-5.29147	-0.108876	108.966	0.4013	-0.132573	-0.746024	-2.57429
Broad	JAML	NM_001098526	4	4	3	89	3	1003	0.00546448	0.0326087	0.00298211	11.2134	0.00945896	2.22125	0.0602638	9.1026	9.01332	8.4946	1.40177	-1.90854	-0.435229	8.51733	0.213711	-2.34257	0.512185	6.64293	-5.49956	-0.154732	-0.624712	-2.2931	9.33602	0.177784	-1.21092	-58.5337	1.9087	-0.276806	-13.6694	23.4573	-6.3514	5.6303	-0.0633427	0.138392	0.85472	0.257964	-63.4956	NA	-0.246747	-2.13207	-8.50255
Broad	PUS3	NM_031307	11	11	0	92	50	956	0.0455373	0	0.0497018	0	0.0177159	NA	NA	NA	NA	NA	NA	NA	NA	NA	NA	NA	NA	NA	NA	NA	NA	NA	NA	NA	NA	NA	NA	NA	NA	NA	NA	NA	NA	NA	NA	NA	NA	NA	NA	NA	NA
Broad	TEAD4	NM_003213	8	8	4	88	6	1000	0.00910747	0.0434783	0.00596421	7.54678	0.00655095	2.07712	0.040348	13.4977	10.3346	6.29598	-13.6934	5.79247	1.75582	-1.19388	-0.156539	5.90124	32.1944	3.14447	-3.38846	0.955302	-0.481638	-0.844802	7.11342	-0.42253	5.47794	-7.76252	1.08532	0.0409383	19.5371	19.2906	0.23102	11.3198	0.0802811	0.196499	8.39846	0.495667	251.134	NA	-0.128258	-0.0854371	30.8084
Broad	NDUFA9	NM_005002	9	9	5	87	16	990	0.0191257	0.0543478	0.0159046	3.54935	0.0256341	0.813133	0.0298364	7.20655	-2.63741	-7.00222	4.1461	-1.39649	-0.415355	2.86197	-0.0401382	-0.591392	25.3529	-6.55562	3.81589	2.20142	-0.256575	-1.72815	-1.66687	-8.9115	4.58533	-21.566	1.49385	0.00824277	2.63586	15.5481	-4.36564	0.208036	-0.0761452	0.211491	14.5868	0.360419	-37.977	-10.7551	-0.0675252	-1.96204	-2.69682
Broad	PIANP	NM_153685	7	7	4	88	7	999	0.0100182	0.0434783	0.00695825	6.46391	0.00964083	0.772769	-0.0384884	3.5352	0.812471	3.95285	-3.99069	-2.3596	-3.68633	8.25224	0.276085	2.28589	45.81	1.06935	-0.431668	-0.802506	-0.121	-0.00198975	-4.46678	-2.25351	-1.97935	45.2937	-0.743857	0.66199	40.1863	26.8679	-3.08457	39.5381	-0.0549787	0.151282	-9.03958	0.223107	-28.975	20.6296	-0.109631	10.3563	-3.99865
Broad	ATN1	NM_001007026	14	14	6	86	26	980	0.0291439	0.0652174	0.0258449	2.62634	0.0447118	1.26754	0.0119406	6.6225	7.22728	8.19748	5.11955	-0.844688	-6.36212	7.58223	0.291335	-1.26114	-46.614	2.8599	-4.15097	1.39609	-0.0634272	2.05174	-8.1084	-14.331	-4.14084	-20.9861	-1.13983	-0.381184	10.9183	15.9255	-1.64951	5.99946	-0.0588487	0.146352	2.37651	0.826078	-13.4344	NA	-0.153727	-2.14435	-1.75037
Broad	LPCAT3	NM_005768	5	5	9	83	48	958	0.0519126	0.0978261	0.0477137	2.16209	0.048028	-0.574594	-0.0218007	4.49524	1.39028	-4.32909	2.58769	0.389396	1.28578	5.84106	0.296642	-1.19965	-35.1988	-0.688237	-0.290328	0.59895	0.0502037	1.53967	-2.59285	-14.9493	3.15012	6.34887	0.0395898	-0.171167	17.2785	-6.96225	5.40777	15.5336	0.189776	0.0608243	5.66647	0.838013	-90.6254	6.57612	-0.183173	-0.903219	-7.67866
Broad	BCL2L14	NM_138723	6	6	15	77	93	913	0.0983607	0.163043	0.0924453	1.91109	0.0419361	0.639297	0.0370352	-3.4026	1.85924	6.11541	4.12289	0.868193	-0.999056	-0.201887	0.154673	0.757085	-4.49967	4.96896	-4.09311	-0.535231	0.156734	0.341062	16.6772	43.1174	-0.978261	15.0245	-0.566778	0.505343	14.4345	11.7226	-2.77027	18.0983	-0.063546	0.0402576	-5.93374	0.695722	-70.2002	8.68963	-0.152491	-0.873711	-5.86429
Broad	GPRC5D	NM_018654	4	4	3	89	6	1000	0.00819672	0.0326087	0.00596421	5.60051	0.032992	-1.3173	-0.0720802	11.1557	14.6947	18.0124	5.09383	4.5536	4.7421	6.31469	-0.0340835	2.3154	-43.5454	13.9537	-10.555	-3.83149	-0.50913	4.2408	22.9356	-15.7186	-7.29542	-55.1588	0.206718	-0.766074	13.0428	-9.81213	-0.363543	18.3751	0.230978	-0.0783787	-5.4403	0.00443433	-31.0779	NA	-0.0585561	-1.91002	-0.324633
Broad	C12orf77	NM_001101339	6	6	3	89	5	1001	0.00728597	0.0326087	0.00497018	6.7254	0.0233939	-0.0354088	0.0915838	-1.705	0.591541	8.28588	7.04962	-1.36854	-9.25783	-8.69555	-0.290174	-0.959326	9.83867	-5.69323	6.85121	-0.640449	-0.67505	-0.479644	-10.062	-8.5655	5.34195	-4.23531	-0.397934	-0.284355	-21.6986	-32.0526	0.862417	-21.4253	-0.00450598	-0.082191	-6.34911	-0.619993	-22.5962	NA	0.613309	-1.39662	11.8905
Broad	H3F3C	NM_001013699	2	2	2	90	1	1005	0.00273224	0.0217391	0.000994036	22.1861	0.0197102	0.157938	-0.00964323	-16.3536	-5.96543	13.3563	-0.49405	-3.62528	5.11734	3.61587	0.0127922	2.62517	-6.47909	13.7737	-11.756	0.0634407	NA	NA	NA	NA	NA	87.7666	NA	-0.0921483	NA	NA	NA	NA	NA	NA	-5.53087	2.86756	NA	NA	1.61468	-0.54408	4.88114
Broad	RAPGEF3	NM_001098531	25	25	15	77	95	911	0.100182	0.163043	0.0944334	1.86685	0.044898	0.757731	-0.00442419	-5.84233	-3.43787	0.0349847	3.20702	-0.642529	-0.436388	2.07484	-0.00902743	-0.526412	-2.80288	0.920504	-1.4049	-0.249352	0.288275	-0.684063	0.878186	-11.3423	5.32268	10.4703	-0.243979	0.0621222	-5.69328	12.4567	-2.47888	0.618431	0.0126853	0.0469939	-2.2958	-0.232222	-57.7299	11.2389	-0.146545	1.64905	-3.62064
Broad	DDX23	NM_004818	9	9	3	89	6	1000	0.00819672	0.0326087	0.00596421	5.60051	0.032992	0.94292	0.0694763	6.64427	1.61338	-15.2217	-9.26285	7.81484	19.3336	-0.510682	-0.202298	0.864078	19.3243	-2.61361	3.54878	-1.28106	-0.15604	-0.46509	-9.88712	6.4344	0.204737	122.461	-0.537632	-0.109409	30.1062	-1.3773	-7.39513	37.2909	-0.167621	-0.120949	-5.49486	1.18204	105.591	-11.6481	0.893743	-1.69712	-3.77618
Broad	WNT10B	NM_003394	8	8	3	89	5	1001	0.00728597	0.0326087	0.00497018	6.7254	0.0233939	1.1017	0.0777923	-6.21402	1.34089	-7.94645	5.12634	-3.60208	-1.19098	9.14829	0.111327	-1.05098	5.06513	0.909047	-1.47272	1.26884	0.317155	-2.24406	6.21907	-6.83396	-0.74484	-0.427513	0.382979	-0.125072	1.76297	5.31655	-0.700126	-0.443802	0.00876096	0.0390928	8.64874	0.0200477	-18.1726	-6.09668	-0.12847	-1.97516	-2.71142
Broad	KRT83	NM_002282	9	9	7	85	13	993	0.0182149	0.076087	0.0129225	6.26906	0.000725944	1.24939	-0.00207467	7.1579	0.192615	0.953338	1.01531	0.439974	2.11075	4.23245	-0.00970814	-0.871452	-41.1881	-0.47073	1.39149	0.397867	-0.463053	2.12872	-6.68522	-16.6037	-3.45988	-37.4263	2.21683	-0.00847519	-5.85298	17.8363	-5.48932	-1.83121	0.00241597	-0.0168867	-2.18964	-0.561675	-12.1933	-3.51117	-0.139711	-0.773429	-5.39614
Broad	SP7	NM_001300837	6	6	6	86	25	981	0.0282332	0.0652174	0.0248509	2.73396	0.0388835	1.57325	0.107979	12.6484	13.3535	0.529037	2.93193	0.701999	1.90595	1.09644	-0.037951	-1.16277	-20.3909	-6.96023	5.43071	1.26107	-0.822674	0.570465	-3.84842	-17.5261	0.815681	24.521	1.79401	-0.413876	-0.32705	20.8491	-5.84982	-1.87606	-0.103101	0.103781	6.01776	-0.010259	-60.3878	-2.43914	-0.154865	-0.264622	11.0852
Broad	SMUG1	NM_001243787	6	6	3	89	4	1002	0.00637523	0.0326087	0.00397614	8.40881	0.0155553	-2.68774	-0.0205063	0.0705779	0.502291	-6.9325	1.80655	NA	NA	-2.20977	-0.0212491	-0.182927	79.9163	2.92805	-1.81107	-0.493463	-0.559945	1.9135	-10.7588	-16.9122	17.2562	23.1687	-0.830961	NA	32.4206	-6.19606	10.214	8.53895	0.0546824	0.0872573	NA	1.00884	-164.553	6.57612	-0.312136	0.0612104	-12.0185
Broad	GPR84	NM_020370	16	16	19	73	120	886	0.126594	0.206522	0.119284	1.92035	0.0213887	0.558991	0.0343584	5.52002	0.027576	1.16376	-2.75252	3.43085	4.75945	-0.247024	-0.0565799	-0.46818	1.60304	-1.14205	0.467773	0.553386	-0.0916148	0.310395	2.08637	16.6234	-0.10457	3.3984	0.239601	0.107886	7.0954	15.9726	-1.50284	4.86442	0.0367943	0.0195373	0.507022	-0.143507	87.327	-5.90419	-0.0439635	-0.925699	1.78819
Broad	B4GALNT1	NM_001478	7	7	3	89	5	1001	0.00728597	0.0326087	0.00497018	6.7254	0.0233939	0.422066	-0.0994377	-12.1921	-7.0602	-5.77479	9.2207	-0.418231	-10.5744	-2.44646	0.0605983	1.1765	79.6999	0.154871	1.81872	-2.75816	-0.282443	-1.1441	-13.6847	-14.0174	9.5411	161.301	-1.29862	0.665882	51.7571	4.45505	-9.03514	63.4116	-0.191144	0.133389	-9.95697	0.643838	-22.3261	-8.38066	-0.066345	-1.11489	-1.98654
Broad	USP15	NM_006313	8	8	3	89	5	1001	0.00728597	0.0326087	0.00497018	6.7254	0.0233939	-0.613373	0.0265345	-5.89464	-2.16217	-11.0227	1.91901	-3.25797	-2.11539	-19.0035	-0.485431	0.126714	65.9611	-0.867444	2.03023	-1.48908	0.251929	-2.73675	-11.2151	-22.134	-10.7245	-80.8138	-0.723059	-0.00307469	-23.2385	-23.7167	-0.56793	-23.0165	-0.106557	-0.246223	-11.5473	-1.16082	-78.0509	NA	-0.120782	0.801016	27.3047
Broad	WIF1	NM_007191	9	9	5	87	18	988	0.0209472	0.0543478	0.0178926	3.1494	0.0370863	-0.719457	-0.0113621	-3.08106	-1.0314	3.89169	-8.60622	-2.02666	-0.743872	-13.1163	-0.307727	0.488588	7.27314	0.660128	-0.491007	-0.513975	-0.325431	-1.61772	-0.247383	18.1157	-6.79669	-37.7162	-0.278234	-0.0615021	10.9365	-15.1535	0.783829	13.2548	-0.135678	0.160669	-3.53983	0.284646	457.804	-8.39178	1.37582	0.362066	9.75742
Broad	LOC100129940	NM_001292024	2	2	2	90	0	1006	0.00182149	0.0217391	0	Inf	0.00695057	-0.814018	-0.0194428	-6.48693	-3.22191	-8.6749	-7.03693	2.73222	2.79834	-4.54239	-0.32595	-0.762714	-82.3702	-13.7361	14.3133	-0.907447	-0.55829	1.25891	-2.5501	-23.0772	3.23396	-23.7022	-0.932789	-0.533518	-28.2097	-23.7868	1.7302	-30.0131	0.0521606	-0.237491	8.47224	0.593064	-99.7254	NA	-0.183444	0.315391	-3.29834
Broad	NUP107	NM_020401	12	12	6	86	16	990	0.0200364	0.0652174	0.0159046	4.30706	0.00729676	-0.155365	-0.00266159	0.0678321	0.921085	-4.15472	4.97171	1.81919	1.67248	1.94473	-0.077787	-1.90958	-44.0489	-3.95438	3.18884	0.722201	-0.631096	3.1616	-0.568293	-14.7398	-1.00288	-3.66313	-0.306132	-0.391228	-2.50145	-14.184	6.67951	-13.4451	0.163905	-0.0554602	6.33822	0.322541	-57.2301	NA	-0.153613	-0.39756	-1.7397
Broad	C12orf29	NM_001009894	3	3	2	90	1	1005	0.00273224	0.0217391	0.000994036	22.1861	0.0197102	-0.0150204	0.0365101	-15.074	-11.4492	6.39155	-0.49405	-3.62528	5.11734	-7.49771	-0.158577	2.55278	96.8323	11.4545	-10.9447	-0.338163	1.49775	-4.2582	4.61341	-21.0227	-13.2613	87.7666	NA	0.411356	-39.993	-32.4176	1.87328	-34.8049	-0.0994625	-0.244958	-9.58851	-1.20284	-83.5976	NA	0.813409	1.56751	60.0705
Broad	NTN4	NM_001329701	11	11	4	88	8	998	0.010929	0.0434783	0.00795229	5.65392	0.0135455	0.786925	-0.00246388	18.6582	22.5564	0.3017	-12.6544	4.10948	9.38308	-20.0356	-0.44347	-0.829547	39.6442	2.03256	-1.51151	0.099261	-0.0457544	-0.612835	-10.5553	-6.71748	-5.79936	20.6177	1.49949	2.15312	7.54982	30.0173	-3.08492	-5.9222	-0.0786007	-0.0842238	-16.2502	-0.51243	-63.3496	NA	-0.106053	-0.33082	-10.2012
Broad	TMPO	NM_001307975	4	4	2	90	2	1004	0.00364299	0.0217391	0.00198807	11.1003	0.0372765	-1.80077	-0.00989839	-3.75469	-6.92927	-0.693288	6.93988	NA	NA	-10.5728	-0.0574838	-0.381555	74.6846	-14.1094	12.0712	-1.01082	0.32618	0.0535593	20.9248	-12.2312	-2.02365	-32.5452	-0.846298	-0.0615021	44.1992	1.92789	8.3665	16.1237	0.137342	0.114411	-4.79017	0.875214	NA	-8.39178	-0.153851	2.22812	-5.03104
Broad	TCP11L2	NM_152772	10	10	5	87	17	989	0.0200364	0.0543478	0.0168986	3.33763	0.0310274	1.31065	0.064082	4.8687	2.66004	2.79642	-0.63284	2.21992	1.55398	6.07582	0.0702278	-0.473309	-18.2455	-1.98717	1.49344	1.26973	-0.546598	0.0344039	2.17532	-2.25219	6.12271	38.2382	-0.54811	-0.337962	-19.7076	26.674	-0.92273	-11.4313	-0.034766	-0.0078865	-2.04514	-0.192197	-67.0751	20.6296	-0.234437	6.99481	-9.89186
Broad	USP30	NM_001301175	4	4	3	89	7	999	0.00910747	0.0326087	0.00695825	4.79811	0.0443239	-0.336551	-0.101689	-0.296891	2.73585	-5.77479	-2.08393	1.3818	3.57885	0.510609	0.936968	-1.66817	6.92254	-4.17352	0.851059	3.16943	1.51999	0.873263	-3.74226	-11.5118	-0.0242557	7.64793	0.502335	0.61575	-24.2928	-13.5301	-4.63682	-16.0417	-0.124168	-0.0999515	NA	NA	-70.7004	NA	-0.0982447	-0.296936	-4.2471
Broad	MYO1H	NM_001101421	18	18	11	81	40	966	0.0464481	0.119565	0.0397614	3.27419	0.00223614	-0.244173	-0.00855307	2.20964	0.922683	-1.70868	5.89159	1.55416	-3.04168	4.73889	0.00758598	0.262707	7.26153	-1.22995	0.760094	-0.686919	-0.70773	0.389756	-6.32092	-17.1311	2.7539	36.5559	-1.05161	-0.320447	-3.03825	-12.8963	4.64392	-5.53839	0.0472821	0.0157293	-5.80487	-0.275915	-56.7825	-2.50546	-0.158836	-0.497336	-5.35371
Broad	MYL2	NM_000432	2	2	2	90	0	1006	0.00182149	0.0217391	0	Inf	0.00695057	-2.13382	-0.0544612	-15.6683	-9.68068	20.7484	0.237937	-3.62528	5.11734	4.63047	-0.0726561	1.98325	-22.2323	10.096	-8.81818	-2.42159	0.208186	3.39683	-6.47469	-5.37558	-3.11475	62.8906	1.5224	NA	19.4874	-20.9865	-1.79253	20.8417	0.31129	-0.153381	NA	NA	-113.683	NA	1.61468	-1.21824	NA
Broad	RNFT2	NM_001109903	4	4	2	90	2	1004	0.00364299	0.0217391	0.00198807	11.1003	0.0372765	1.45055	-0.0557965	28.1757	23.5778	10.2545	-1.22449	-0.0390113	2.11063	21.7137	0.500416	-2.11031	-10.4805	15.6053	-17.5783	1.52801	-0.508501	-0.6756	8.71898	-13.2244	0.620222	-9.41149	-0.742355	-0.390685	15.7404	6.39962	2.63712	4.88078	0.0118427	0.168634	2.04103	0.0418785	-61.2468	NA	-0.106853	-2.60499	-0.127575
Broad	CABP1	NM_001033677	3	3	2	90	1	1005	0.00273224	0.0217391	0.000994036	22.1861	0.0197102	-0.338444	-0.167462	17.416	-5.47111	-2.17685	-5.9554	3.10113	9.38308	1.89304	-0.0486789	-0.562488	-7.7124	5.43351	-1.37234	-2.64541	0.264916	2.44409	-7.69297	-4.0532	-2.13338	16.4902	0.327918	0.128549	58.3824	43.3119	-2.56091	73.87	-0.0399742	0.307015	NA	NA	-80.7211	-5.61789	-0.0401171	-1.61603	-13.4038
Broad	IFT88	NM_001318493	14	14	10	82	34	972	0.0400729	0.108696	0.0337972	3.48011	0.00236538	-0.420799	0.0358086	0.66432	-0.910838	9.54295	-1.05363	-0.479921	-5.09401	-2.25392	0.293885	-0.273494	24.9219	1.19523	-2.38971	0.0759843	0.447546	-0.493077	6.51575	49.9214	3.85198	10.2843	-0.636714	-0.14183	16.7484	-0.909631	3.63674	5.11779	0.061487	0.0719147	1.57237	0.195495	-43.0282	-2.25745	0.152836	-1.75485	4.44261
Broad	C1QTNF9	NM_001303138	5	5	15	77	76	930	0.082878	0.163043	0.0755467	2.38128	0.00851837	-0.88696	-0.0309771	4.63882	3.32774	2.9166	-0.714895	-0.295819	-1.66548	-0.31915	-0.0985665	0.486004	-36.3191	0.956656	-0.724286	-0.372798	-0.229735	0.807266	2.39784	-7.03215	-2.99601	-26.7301	-0.837569	-0.331756	-26.461	-25.2051	-1.6253	-17.663	-0.15679	-0.0925351	1.34798	-0.167713	44.8223	0.557802	-0.184238	-0.488685	5.27553
Broad	PABPC3	NM_030979	12	12	5	87	17	989	0.0200364	0.0543478	0.0168986	3.33763	0.0310274	0.764079	0.0104881	1.54572	-5.41234	0.781189	-13.4108	6.82121	13.9076	3.25589	0.129784	-0.745392	9.05664	-1.71031	2.6329	-0.1601	0.824188	-0.248087	-3.79012	-4.20414	1.57403	-11.2149	0.53585	0.686161	32.177	3.08072	1.50096	26.1511	0.0497702	0.144005	2.06239	0.369652	-35.1133	20.6296	-0.143363	7.64074	-5.41799
Broad	MTUS2	NM_001033602	15	15	15	77	88	918	0.0938069	0.163043	0.0874751	2.03052	0.0241011	0.331319	0.0157534	-2.19278	-0.849064	1.02005	6.63934	0.140362	-0.518324	0.515723	-0.0803885	-0.869503	-9.19066	1.27247	-0.438828	-0.643649	-0.345582	0.194266	1.055	-12.692	-2.08934	5.25695	-0.389671	0.216377	-10.9571	8.9986	-0.885437	-4.45606	0.0379064	-0.068245	3.62648	-0.579179	-51.2466	-5.61789	-0.177171	0.489365	1.89123
Broad	DIAPH3	NM_001258366	25	25	4	88	156	850	0.145719	0.0434783	0.15507	0.24787	0.001836	1.10281	-0.00612877	5.53211	0.342131	5.5512	-13.3006	-4.73849	-8.1834	-0.099827	-0.0955316	0.00132634	-8.57608	-9.08543	8.38338	0.638881	0.462365	1.41347	-2.3242	4.34802	6.42682	-7.41054	-0.643625	-0.152405	7.39943	14.0428	2.62335	-2.52546	0.00449032	0.0199543	-7.4114	0.637738	-42.333	20.6296	-0.146054	7.88055	-2.558
Broad	SPRY2	NM_005842	2	2	2	90	0	1006	0.00182149	0.0217391	0	Inf	0.00695057	1.49763	0.113614	-11.1283	-7.86332	-1.45492	NA	-2.0169	-4.0313	10.9611	0.366538	-1.23815	-61.6989	-9.59762	8.67459	0.592752	-0.299736	2.66094	25.9568	-3.36322	-0.393682	-25.7684	-0.790937	0.0191772	-3.26981	28.0938	-6.88322	-3.48615	0.20804	0.0378962	NA	1.18028	-39.2695	NA	-0.16804	-0.818043	0.986369
Broad	FGF14	NM_001321947	3	3	2	90	1	1005	0.00273224	0.0217391	0.000994036	22.1861	0.0197102	0.915144	0.0583354	0.531639	-7.64738	-5.5469	2.93105	-3.14126	NA	NA	NA	NA	NA	NA	NA	NA	-0.664364	NA	NA	NA	NA	90.2896	NA	-0.39115	NA	NA	NA	NA	NA	NA	NA	NA	-46.3131	-10.7551	-0.191933	NA	NA
Broad	BIVM-ERCC5	NM_001204425	34	34	14	78	83	923	0.0883424	0.152174	0.082505	1.99441	0.0331923	1.07422	0.0594827	0.729754	1.51514	-2.99533	1.82705	-1.32008	-3.39232	-2.03166	-0.112754	-1.10976	-28.0336	-1.52661	2.10669	-0.767199	-0.256268	1.53234	-10.8043	-15.8519	-1.17688	-10.5319	0.236885	0.193131	-12.6999	8.24675	-3.27083	-10.0815	-0.101299	-0.0483487	-0.291814	-0.190277	-40.2969	-8.97967	-0.176751	-1.00683	-6.04207
Broad	ERCC5	NM_000123	23	23	12	80	68	938	0.0728597	0.130435	0.0675944	2.06736	0.0349628	1.40801	0.0609612	-1.0942	0.589555	-3.07736	2.06219	-0.0986153	-3.00958	-4.17829	-0.172582	-1.04849	-29.5353	-0.522366	1.70873	-0.547681	-0.253796	1.37467	-10.7219	-15.5654	-0.509529	-12.8375	0.405824	0.296545	-13.4993	9.84396	-4.38774	-8.38768	-0.124389	-0.0260445	1.26216	-0.0827677	-40.2001	-7.57047	-0.172655	-0.795212	-5.8059
Broad	OR4Q3	NM_172194	6	6	15	77	74	932	0.0810565	0.163043	0.0735586	2.45079	0.00777672	-0.0240653	-0.0380352	-5.32979	-3.65822	5.24825	1.61812	-1.52396	-4.32321	2.96573	0.0505957	2.27606	15.9704	7.06075	-5.99234	-1.18062	0.638015	0.456507	15.5363	16.5208	-6.00802	-38.3764	-0.188974	0.772875	7.39641	3.34795	-1.763	18.3395	-0.0583314	0.0275838	-3.66795	0.14208	101.953	10.7539	-0.0809241	-0.48228	4.55805
Broad	RNASE10	NM_001012975	3	3	2	90	1	1005	0.00273224	0.0217391	0.000994036	22.1861	0.0197102	1.51899	-0.00678899	-4.08576	5.83979	7.70125	0.557445	1.50688	NA	-8.02185	0.431499	-2.51042	-47.01	8.22609	-8.72551	1.79561	2.06861	1.91978	26.6856	164.543	2.96139	57.593	NA	NA	NA	NA	NA	NA	NA	NA	NA	NA	NA	-1.74149	NA	-0.307535	NA
Broad	NPAS3	NM_001165893	11	11	4	88	13	993	0.0154827	0.0434783	0.0129225	3.46566	0.0470819	1.22335	0.062169	11.0377	10.7486	2.08499	-1.33627	-0.663307	-5.2111	-6.72558	-0.150986	1.77903	19.1919	8.09852	-7.02441	-1.55505	0.201915	-1.86925	8.52212	51.5863	1.17828	55.7671	-0.87627	-0.100738	8.40036	32.3004	-2.63962	6.43402	-0.0782421	0.074581	-0.29197	0.739105	-52.7315	44.8468	-0.203265	0.657485	24.104
Broad	FAM177A1	NM_001079519	4	4	4	88	13	993	0.0154827	0.0434783	0.0129225	3.46566	0.0470819	0.0817189	-0.0533003	-2.85054	3.05962	-6.48183	0.896544	-0.792075	-3.98329	2.12676	0.30356	2.90556	10.2104	15.2277	-12.1286	-2.47216	0.161249	-0.617651	20.4898	78.554	-1.92508	13.162	-1.07322	-0.0543772	21.5633	19.7887	0.0975222	20.7811	-0.108501	0.0943682	NA	1.50327	-71.511	44.8468	-0.174128	-1.0045	-11.6917
Broad	PSEN1	NM_000021	7	7	3	89	6	1000	0.00819672	0.0326087	0.00596421	5.60051	0.032992	0.391203	-0.0662458	25.1358	9.9104	1.90046	0.898055	3.37427	6.50165	1.89304	-0.0486789	-0.562488	-7.7124	5.43351	-1.37234	-2.64541	0.484312	1.20933	-7.69297	-9.09472	-3.13589	12.4961	0.327918	NA	58.3824	43.3119	-2.56091	73.87	-0.107498	0.129743	NA	NA	-109.434	-5.61789	NA	-1.54456	-13.4038
Broad	BBOF1	NM_025057	5	5	3	89	3	1003	0.00546448	0.0326087	0.00298211	11.2134	0.00945896	1.08224	0.0535323	18.4026	5.54008	2.23527	-8.86788	5.78741	7.18269	4.09316	-0.0432385	0.110286	-61.3818	-3.44178	3.87757	0.222595	0.109977	4.67975	1.27302	-0.00689113	5.76005	9.87573	-0.539092	-0.20154	-0.751686	8.83788	-0.346824	1.61669	0.0454527	0.113392	32.6849	1.90789	-130.018	20.6296	-0.237014	16.735	-6.30566
Broad	ESRRB	NM_004452	9	9	4	88	121	885	0.113843	0.0434783	0.120278	0.332686	0.0247488	0.927181	0.0277864	15.969	13.5547	5.46259	-0.421902	-0.979135	-0.652422	0.980265	-0.085009	-0.359575	-26.3062	2.31214	-2.44209	0.217935	-0.424327	0.956447	-8.11518	-19.9624	7.57027	16.5763	-0.528024	-0.456022	4.99439	36.5817	-1.94982	-1.11938	0.0213365	0.0290458	-1.46964	0.119556	-6.18153	NA	-0.145608	-0.504092	-4.2805
Broad	SPATA7	NM_001040428	10	10	16	76	94	912	0.100182	0.173913	0.0934394	2.04089	0.0272368	-0.312743	-0.00196702	0.139547	0.771718	1.11289	4.1889	-1.35843	-0.570535	2.30596	0.0806082	0.448162	16.8634	2.30169	-2.38779	-0.527986	0.281076	0.136534	3.52812	-17.2373	-0.881836	30.9576	1.0099	-0.172878	-22.6475	-4.41013	-2.0277	-9.67342	-0.0706813	-0.0511056	-2.96641	-0.535435	-38.7395	-4.85058	0.0313729	0.989734	5.65894
Broad	FBLN5	NM_006329	8	8	4	88	8	998	0.010929	0.0434783	0.00795229	5.65392	0.0135455	0.134948	-0.0857772	-8.29443	1.38225	1.14565	1.30122	-3.03332	-0.743872	-4.53512	0.231975	4.12976	1.48375	13.5754	-13.7596	1.46755	2.74157	1.38465	23.2824	105.55	-6.26171	-66.8052	1.11249	NA	-2.7813	-4.70588	-6.08369	4.17576	-0.214667	-0.0180186	-4.16738	-0.244982	431.92	-3.80023	0.722016	-0.468401	73.0877
Broad	BCL11B	NM_001282238	8	8	3	89	6	1000	0.00819672	0.0326087	0.00596421	5.60051	0.032992	-1.57865	-0.067522	-12.6658	-11.4286	-5.01142	-1.571	6.56703	10.0393	8.00889	-0.0310012	0.440679	24.7781	-2.91024	0.960873	2.18939	-0.787184	2.14854	-8.3397	-20.0233	5.90018	18.02	2.0528	0.22778	-7.15201	9.3578	0.905061	-9.44456	0.00351368	-0.0182907	0.0416031	-0.292841	-108.594	6.57612	-0.0295124	0.622874	-4.85152
Broad	SLC25A47	NM_207117	14	14	5	87	16	990	0.0191257	0.0543478	0.0159046	3.54935	0.0256341	-0.843229	-0.0030244	-1.09042	-1.52225	5.54568	-5.35934	4.41372	8.01612	3.89451	0.0784317	0.0726168	-11.3968	-0.495886	1.26136	0.269955	-0.367369	-1.29458	-10.5038	-16.0701	-2.71202	-3.93808	0.704659	0.138785	-8.02815	-30.1713	-2.52183	-1.62375	-0.125018	0.0147971	-4.61629	-0.194248	-53.8332	-6.77306	0.427171	-0.609811	-3.4092
Broad	APOPT1	NM_032374	4	4	10	82	24	982	0.0309654	0.108696	0.0238569	4.97676	0.000254711	-0.26305	-0.0305481	-12.8057	-5.8673	-6.43558	2.85173	-1.4015	-4.20507	-4.64264	0.299619	-1.86367	-15.078	-10.4456	7.85158	0.843873	0.9596	-1.28936	-4.36527	-15.1196	7.34162	-10.6882	-0.467054	0.115689	-2.81336	-3.2142	5.06389	-12.9975	-0.0184659	-0.0755114	-4.41077	0.372815	-63.2655	-8.39178	-0.206168	-0.942143	-4.26209
Broad	XRCC3	NM_001100118	11	11	6	86	9	997	0.0136612	0.0652174	0.00894632	7.69881	0.000794142	-0.393729	0.000348853	0.726111	-7.3051	4.19286	4.81591	-2.6284	-3.72204	10.6501	0.554982	-1.51709	-35.1536	-10.0712	8.72088	0.855476	0.183814	0.176612	-3.7797	-13.9965	2.15767	-2.90812	-0.281024	0.0090323	-11.4404	15.5735	-0.189864	-14.3042	0.0335918	-0.0954425	-0.865999	-0.856821	-71.9437	-7.51708	-0.19242	-1.59477	-7.29046
Broad	CEP170B	NM_001112726	41	41	7	85	167	839	0.15847	0.076087	0.166004	0.41398	0.0243327	0.428398	0.0414633	2.97391	1.5076	-6.35585	3.24828	-1.59192	-0.333026	-1.67283	0.151457	1.2671	62.7085	-2.54093	0.636221	1.4609	-0.60994	-3.05982	11.4713	11.6586	-2.06292	-4.09418	-0.429265	-0.265647	6.41164	2.15421	-1.56906	4.47486	-0.0229033	0.165419	10.0618	0.0624241	150.265	NA	-0.0241182	0.396118	26.8464
Broad	PLD4	NM_138790	16	16	13	79	76	930	0.0810565	0.141304	0.0755467	2.01204	0.0425903	-0.278565	0.0079333	7.42027	5.54937	3.45483	4.19715	-1.59365	-4.41801	3.14499	0.156666	-1.47797	7.94564	-3.10182	2.89914	-0.0580037	0.188673	-0.549293	0.213467	-13.8538	-2.04456	-44.6123	-0.987827	-0.279947	4.02089	-2.06315	2.84165	-1.11187	0.0193873	0.0309016	-4.31838	0.0964191	-42.8174	-10.7551	-0.182989	-1.03285	-4.87577
Broad	ZFYVE19	NM_001077268	9	9	4	88	11	995	0.0136612	0.0434783	0.0109344	4.1028	0.0307283	-0.906105	-0.0897206	-6.15392	-2.19308	-9.68877	-6.42602	8.36711	11.4255	15.0862	0.368695	-1.47822	-23.6618	-5.64465	3.97742	1.66822	-0.30897	1.46631	2.03692	-14.9687	10.9011	56.0017	-0.953224	-0.498425	1.15943	-13.8276	5.79124	-1.1768	0.0843953	0.0252661	7.22255	0.78613	-127.485	6.57612	-0.218207	-0.726745	-11.5789
Broad	ITPKA	NM_002220	1	1	2	90	0	1006	0.00182149	0.0217391	0	Inf	0.00695057	-1.43641	-0.147526	-7.56045	-4.56795	-5.57339	13.3146	-4.22035	-2.04223	-8.63247	-0.39943	1.24517	36.3368	1.41793	-2.61309	2.11791	-0.151905	1.89099	-9.40298	-17.5959	-0.0681232	-42.0511	3.36975	-0.128562	12.0638	24.8068	1.36217	3.79058	0.116528	0.0436328	3.92088	0.225863	-91.1196	NA	-0.0398911	-1.40441	0.512045
Broad	PATL2	NM_001145112	4	4	2	90	2	1004	0.00364299	0.0217391	0.00198807	11.1003	0.0372765	-3.28598	-0.0852596	-2.13159	-4.81202	-4.42018	4.60238	-2.02666	-0.743872	-18.5779	-0.00466328	3.22251	167.898	15.12	-15.7304	0.0828427	NA	NA	3.06692	81.2527	-14.1964	-55.0021	-0.39507	NA	37.8261	-13.957	-2.52345	23.6874	-0.0914137	0.237685	-4.16738	1.00041	869.965	NA	0.722016	1.92359	26.6652
Broad	ATP8B4	NM_024837	20	20	11	81	61	945	0.0655738	0.119565	0.0606362	2.10198	0.0436697	-0.0781192	-0.01512	6.079	5.57162	3.9456	-7.4039	2.23916	4.74766	7.06072	0.245995	-1.12164	-24.1356	-2.85599	1.01274	1.2753	-0.428439	-0.916223	6.59229	-14.0659	4.85676	-3.33924	-0.568693	-0.326901	-7.62024	6.06364	1.68487	-13.461	0.100693	-0.0596686	-1.69935	-0.351236	-93.2965	NA	-0.206629	-0.427407	-5.83626
Broad	GLDN	NM_181789	8	8	3	89	6	1000	0.00819672	0.0326087	0.00596421	5.60051	0.032992	0.241922	-0.0454229	1.24033	-0.775687	7.48345	-8.24506	-3.28977	-2.69466	-12.0726	-0.342912	-0.748653	32.0822	-3.93337	3.86224	0.325934	0.162193	0.478027	4.44759	-4.94622	8.87589	33.99	0.229403	1.2636	-38.1371	18.1599	-1.82131	-10.9208	-0.0693245	-0.0974728	-9.34148	-0.552359	-42.4302	NA	-0.133928	-0.658664	-4.25573
Broad	DMXL2	NM_001174117	25	25	12	80	57	949	0.0628415	0.130435	0.05666	2.4945	0.0111804	1.21432	0.0534868	2.53485	5.64251	-3.51692	-3.07784	2.02675	2.8625	-4.19547	-0.258066	-0.507148	11.4868	-0.36196	0.141745	0.558864	-0.521779	-0.402876	-1.99687	-7.43486	-5.55793	-9.35166	1.01463	0.35292	-14.3221	26.0677	-4.61194	-13.3535	-0.0475394	0.00173145	3.49902	-0.138277	-13.2604	-5.72631	-0.0531213	-0.696584	3.69411
Broad	GCNT3	NM_004751	7	7	3	89	4	1002	0.00637523	0.0326087	0.00397614	8.40881	0.0155553	2.46224	0.103611	6.3007	2.0912	-5.58768	-0.18179	-1.16694	0.960134	2.74218	-0.336502	-2.11879	-116.719	-1.79169	2.73739	0.0381239	-0.439074	5.58558	-4.80649	-20.8188	-6.23746	-8.20179	-0.916359	-0.691834	-15.1497	14.8558	-9.80303	-10.7479	-0.165814	-0.0688054	8.32696	0.397468	-81.7107	0.76916	-0.203673	-0.729549	-1.71119
Broad	PAQR5	NM_017705	4	4	2	90	2	1004	0.00364299	0.0217391	0.00198807	11.1003	0.0372765	-2.19986	-0.0690549	17.0588	5.19565	7.7634	-2.33687	1.08709	-1.01051	-0.754181	0.0439259	-1.6328	-4.90249	-0.561363	-0.38516	-0.338069	-1.19141	-1.69797	5.69213	-8.38918	-15.7321	-63.8209	-1.83012	0.236669	5.32585	-48.9893	12.2088	-13.3579	0.0210015	0.0475257	NA	-0.201764	-38.8202	NA	-0.121534	-1.36693	1.59284
Broad	PSTPIP1	NM_001321137	13	13	12	80	56	950	0.0619308	0.130435	0.055666	2.54164	0.0103296	-0.31628	0.00925716	5.63785	5.77379	3.85057	3.80261	-2.43236	-4.57814	-1.71891	-0.0276756	1.25418	12.4449	-0.770295	1.05207	-0.583492	-0.491402	1.07138	-4.32627	-11.3343	-3.7252	22.221	-0.465796	0.360194	12.5747	-3.23615	1.49432	-1.05889	-0.0299258	0.0368663	-5.03449	-0.014982	50.5708	-7.75942	0.136756	-1.35737	-3.91242
Broad	MFGE8	NM_005928	12	12	0	92	41	965	0.0373406	0	0.0407555	0	0.0427017	NA	NA	NA	NA	NA	NA	NA	NA	NA	NA	NA	NA	NA	NA	NA	NA	NA	NA	NA	NA	NA	NA	NA	NA	NA	NA	NA	NA	NA	NA	NA	NA	NA	NA	NA	NA
Broad	FES	NM_001143785	18	18	5	87	14	992	0.0173042	0.0543478	0.0139165	4.06371	0.016751	-0.969489	-0.00498707	-1.03963	-1.16396	-1.47775	2.95099	0.0744918	-0.935031	-3.69127	-0.158493	-0.145615	24.6565	-4.35405	2.96839	1.44688	-0.279102	0.644899	1.81496	-7.73973	4.87615	20.356	2.47442	-0.0546618	23.1451	8.43005	3.78232	11.0368	0.174748	0.105271	2.27822	0.28159	-43.1057	NA	-0.0859625	-1.56095	2.26022
Broad	LINS1	NM_001040616	10	10	4	88	8	998	0.010929	0.0434783	0.00795229	5.65392	0.0135455	0.358852	0.188249	11.0658	8.96294	1.56445	0.34588	-2.26331	0.991415	-0.431842	-0.0397395	-0.258707	25.0295	-1.07389	-0.963063	-1.18741	0.09284	0.959888	-2.71947	-4.29048	12.7971	85.6389	-1.28176	0.296377	33.3085	12.1867	-1.34128	31.5366	0.182674	-0.161881	3.00677	0.282164	49.7783	-9.00123	-0.0709381	-1.4879	-0.688634
Broad	MCRIP2	NM_138418	1	1	2	90	2	1004	0.00364299	0.0217391	0.00198807	11.1003	0.0372765	-1.16564	-0.031062	0.734972	-2.86715	-11.0272	-9.12618	10.3988	15.7942	13.3658	0.315463	-0.761906	11.4322	2.00849	-4.85736	-0.0702261	0.401653	0.312127	-0.320945	-6.66077	35.6698	96.6808	-0.902535	-0.354731	8.33183	-0.915321	11.4742	-6.62823	0.178917	-0.0563924	1.4785	-0.122148	-99.9272	-7.75942	-0.193357	-1.46751	-10.0716
Broad	JMJD8	NM_001323918	9	9	6	86	18	988	0.0218579	0.0652174	0.0178926	3.82132	0.0114711	-0.560767	-0.0748641	-7.97222	-4.32412	-2.67405	-7.63665	1.85421	4.89874	0.721251	0.0421145	0.441023	39.3536	-2.82687	1.84968	0.643314	-0.263098	-1.4373	-7.39853	-16.5309	2.26932	38.6133	1.05518	0.958793	14.1611	19.1221	-1.70814	6.79774	-0.0207157	-0.038807	-5.82123	-0.427799	-71.1671	NA	-0.121888	-0.974234	-4.44613
Broad	TMEM204	NM_001256541	8	8	5	87	17	989	0.0200364	0.0543478	0.0168986	3.33763	0.0310274	0.168027	-0.0182041	9.24037	-2.56185	-7.76644	6.8331	-1.11666	-10.762	3.79264	0.0221407	-0.265682	-7.87776	-4.96045	4.48247	0.361407	-0.0140892	-0.419103	-9.38746	-16.1654	7.29633	91.2506	-1.69671	-0.0471686	45.2313	5.71217	3.28678	45.3125	0.0911054	0.149083	5.88035	0.783688	-122.558	-1.87611	-0.264379	-0.564066	-11.0455
Broad	TSC2	NM_001318829	42	42	2	90	94	912	0.0874317	0.0217391	0.0934394	0.21578	0.0186074	-0.186642	-0.00328706	-2.08159	3.65349	0.318537	6.18868	-3.36121	-2.78093	-9.07529	-0.248265	-1.40651	31.5246	-6.58447	7.36673	0.200227	-0.878824	-0.520938	-8.94244	-11.975	-8.20835	-14.0435	-1.0184	-0.565671	-7.94231	9.28932	4.62311	-18.9249	0.129167	-0.0524601	4.41786	-0.56043	18.2598	NA	-0.135868	-1.61292	-7.05036
Broad	CLDN9	NM_020982	7	7	3	89	6	1000	0.00819672	0.0326087	0.00596421	5.60051	0.032992	0.706554	-0.0324362	2.95956	-2.11303	-1.3021	-7.74205	5.18934	9.23943	14.4859	0.401406	-0.536504	1.1112	-7.42511	6.48049	1.79651	-1.04865	-3.10754	5.35808	-10.3314	1.62742	-24.2153	3.37881	0.0465566	8.5863	-13.6042	-4.98361	13.0203	-0.0931118	0.0529451	16.6958	-0.000936413	4.72138	-2.43914	-0.152503	-1.10685	-5.95995
Broad	ZNF500	NM_021646	19	19	0	92	50	956	0.0455373	0	0.0497018	0	0.0177159	NA	NA	NA	NA	NA	NA	NA	NA	NA	NA	NA	NA	NA	NA	NA	NA	NA	NA	NA	NA	NA	NA	NA	NA	NA	NA	NA	NA	NA	NA	NA	NA	NA	NA	NA	NA
Broad	CLEC16A	NM_015226	19	19	6	86	17	989	0.0209472	0.0652174	0.0168986	4.05038	0.0092155	-1.62912	-0.107195	-7.6436	-2.21961	-0.665301	2.87051	-4.85297	-4.05968	-9.5588	-0.229042	1.02042	11.7056	2.1881	-2.12843	0.625594	-0.0168375	0.351059	-9.46778	7.4579	-6.6982	-21.3828	1.17458	-0.180404	-4.06482	-6.15403	1.6215	-6.93651	0.0404902	-0.0407542	-2.5482	-0.385605	192.209	NA	0.616098	-0.844411	7.965
Broad	TAOK2	NM_004783	18	18	6	86	24	982	0.0273224	0.0652174	0.0238569	2.85047	0.0335668	-1.95339	-0.0715361	1.44588	-5.07238	2.98735	-0.990404	1.11121	3.57771	0.991662	-0.105382	0.922206	-16.6165	10.4144	-8.05769	-0.975806	-0.404137	0.130224	3.90392	14.074	2.5139	17.3703	0.293275	-0.310341	-63.2233	-2.78673	-4.55244	-23.5746	-0.117346	-0.12075	-3.65743	-1.00147	204.767	0.4013	-0.186829	-0.325953	-6.32432
Broad	44440	NM_052838	13	13	8	84	36	970	0.0400729	0.0869565	0.0357853	2.56302	0.0254323	-0.618737	0.00943893	-1.01296	-2.7732	-1.44135	5.81044	-2.03268	-2.83602	2.43485	0.188708	-1.49378	-33.2461	-4.21213	1.90008	1.36998	-0.0162718	-0.5572	1.37525	32.5052	-1.25327	14.3992	-0.59709	-0.32274	-1.04498	-3.23836	9.26996	-14.3029	0.153841	-0.0357265	-0.984744	-0.428287	-52.9701	-4.58809	-0.154287	-1.65215	-3.24769
Broad	ZNF768	NM_024671	5	5	3	89	7	999	0.00910747	0.0326087	0.00695825	4.79811	0.0443239	-2.49708	-0.138632	20.7949	24.5291	9.15723	1.01499	NA	NA	2.14154	-0.0861291	3.16208	26.2296	2.49012	-1.86028	-2.68018	-0.248869	1.16911	-6.47469	-5.37558	-3.11475	52.1445	1.5224	NA	19.4874	-20.9865	-1.79253	20.8417	0.31129	-0.153381	NA	NA	-113.683	NA	NA	-3.11431	NA
Broad	FBRS	NM_001105079	21	21	8	84	37	969	0.0409836	0.0869565	0.0367793	2.4913	0.0467462	0.935105	-0.00486544	-2.64289	0.146827	1.57421	-3.37436	1.04296	0.240737	0.475668	-0.0121006	0.647203	-19.7189	-2.90189	3.33729	0.270997	-0.0313677	1.41426	3.48351	-9.14962	3.41607	38.5132	-0.203376	0.761782	31.6807	-1.9531	1.84078	24.9932	0.176621	0.04629	7.23519	1.04396	21.8012	-8.38066	-0.186671	-0.0602639	-6.73736
Broad	CX3CL1	NM_001304392	9	9	0	92	46	960	0.0418944	0	0.0457256	0	0.0275309	NA	NA	NA	NA	NA	NA	NA	NA	NA	NA	NA	NA	NA	NA	NA	NA	NA	NA	NA	NA	NA	NA	NA	NA	NA	NA	NA	NA	NA	NA	NA	NA	NA	NA	NA	NA
Broad	SETD6	NM_001160305	17	17	5	87	17	989	0.0200364	0.0543478	0.0168986	3.33763	0.0310274	0.446804	-0.0390462	7.23603	8.1671	1.4042	9.71711	-1.62018	-5.08869	3.40255	-0.00352713	3.1066	-14.4821	7.96187	-5.17966	-1.62876	-0.348773	0.0491817	5.82297	37.7474	8.64353	-28.0709	0.0460157	-0.559379	17.7389	9.34999	-1.4753	15.1173	-0.0609864	0.0679287	-3.18181	0.954359	92.456	44.8468	-0.176297	-1.02566	-4.9105
Broad	BEAN1	NM_001197224	3	3	11	81	59	947	0.0637523	0.119565	0.0586481	2.17771	0.0401914	-0.83187	-0.00149522	-8.57066	-2.4741	-5.6336	-7.89653	1.59992	4.21655	-1.67774	0.0302186	0.837234	34.7077	1.86898	-2.69516	0.0838529	0.304236	-0.948708	-1.27884	10.7078	-0.463583	10.3417	0.418264	0.632134	-6.99524	-3.42625	1.48563	-13.0379	0.0149847	-0.0423222	-5.33204	-0.681494	190.47	-3.93449	0.50337	-0.837092	4.85961
Broad	ESRP2	NM_024939	16	16	7	85	25	981	0.0291439	0.076087	0.0248509	3.22616	0.0136276	0.473887	-0.00354281	3.45977	3.65739	-7.67402	-2.90399	4.48708	7.09183	-1.69991	-0.15167	0.211667	26.1067	1.90431	-1.88788	-0.300682	-0.057399	-1.58415	-2.87435	-3.62608	-2.62042	-31.5707	0.348176	-0.160505	-14.8577	3.25992	-0.662004	-15.0277	0.0307047	-0.0643381	-3.09516	-0.368389	228.499	-2.94372	0.0900943	-1.07394	10.8764
Broad	TMEM170A	NM_001304996	2	2	2	90	0	1006	0.00182149	0.0217391	0	Inf	0.00695057	-2.57002	0.0609366	-1.18035	-2.29545	-3.26763	6.93988	NA	NA	-4.38098	0.117952	0.0312345	81.9084	-2.90223	-0.969864	1.63814	-0.385717	7.17986	16.8474	1.01415	-3.05777	5.67181	-0.440059	NA	24.3927	-6.32375	8.16649	-1.27703	0.267243	0.0572549	-11.1784	0.361982	NA	NA	-0.154874	-1.38792	-5.38483
Broad	OSGIN1	NM_182981	11	11	4	88	10	996	0.0127505	0.0434783	0.00994036	4.51631	0.0240449	-0.702901	-0.0625477	-9.10778	-3.77489	3.45006	-1.61386	-4.03131	-2.93692	-16.3105	-0.497498	0.133449	1.64072	-2.3495	2.87302	0.375991	0.504527	-0.421424	-11.0732	-0.833708	1.44271	-7.82085	0.263122	-0.17232	-16.2643	-10.9979	6.4518	-20.2972	0.160552	-0.167963	-5.98849	-0.836725	122.478	NA	0.740017	-0.467114	-1.93318
Broad	OR3A2	NM_002551	4	4	13	79	76	930	0.0810565	0.141304	0.0755467	2.01204	0.0425903	-0.406557	-0.0817737	-1.2168	0.268965	-1.95267	-3.21894	2.44084	5.96052	8.37147	0.141441	0.991827	-5.07208	1.81829	-0.379418	-1.0692	0.0495971	-1.23126	-2.01834	-3.47219	-0.356322	-26.1718	1.15685	0.150693	10.944	-0.0649492	1.33571	6.15297	-0.018239	0.0482158	0.428054	-0.104476	58.563	-8.08223	0.00724466	-1.44029	-6.28644
Broad	OR3A1	NM_002550	10	10	16	76	91	915	0.0974499	0.173913	0.0904573	2.11499	0.0157273	-0.256312	-0.0644964	-0.985299	0.673409	-0.0796768	-4.40863	3.07041	6.51984	8.17095	0.122584	0.48995	-3.75603	-0.934672	2.09592	-0.734349	-0.0782563	-0.811278	-1.86788	-6.16837	-2.24243	-24.0902	1.00414	0.253004	12.6715	0.963154	2.52471	6.50388	0.0217438	0.0439222	5.31327	0.172918	27.803	-8.08223	-0.0710144	-1.26031	-6.55263
Broad	SPNS3	NM_001320449	8	8	3	89	7	999	0.00910747	0.0326087	0.00695825	4.79811	0.0443239	0.164493	0.204823	1.92545	-2.6775	14.6825	-4.52288	-0.0995059	-1.42968	5.25844	0.146615	1.44088	37.1678	0.565582	-1.33984	0.196464	-0.53647	1.78439	-5.2685	9.79083	18.8794	-4.97337	-0.744475	-0.363707	-11.0336	-16.921	3.69802	-17.1333	-0.111537	0.101153	-0.804244	-0.445663	1.98429	-1.77846	1.3367	-1.63789	38.1479
Broad	GSG1L2	NM_001310219	1	1	2	90	2	1004	0.00364299	0.0217391	0.00198807	11.1003	0.0372765	-1.07736	0.00758839	3.20244	-19.9543	-2.24561	0.231992	-1.09907	2.47674	1.72089	0.44082	-1.01126	26.7395	-3.93611	3.51552	-0.0541572	-0.449195	-1.03897	11.218	-5.9231	-1.28902	-4.08794	-0.304987	-1.00578	41.6676	17.6735	6.79515	38.7854	0.0937656	0.148182	9.41099	-0.90884	-146.047	-5.61789	-0.303458	-1.00672	-16.4915
Broad	FLCN	NM_144997	10	10	4	88	9	997	0.0118397	0.0434783	0.00894632	5.02173	0.0183298	-0.40041	0.0331282	0.82039	-1.18777	-10.607	2.98012	-1.06182	-0.65649	3.93016	0.172385	-0.811616	1.7883	-3.14402	0.938335	0.116099	-0.0447983	1.28872	10.8229	-2.37379	0.0797959	60.1533	0.112202	-0.168647	16.8242	-24.3507	0.282724	16.1939	0.0687768	0.114809	-8.1852	0.179014	-55.6626	-7.75942	-0.166351	-0.822781	-3.16454
Broad	FBXW10	NM_001267585	8	8	7	85	29	977	0.0327869	0.076087	0.028827	2.77061	0.0256059	0.775341	0.0323495	4.18355	1.60986	-6.0866	9.16349	-1.77977	-7.69004	-0.860573	-0.0473145	-0.55324	8.31017	0.103189	-1.21486	1.42405	-0.633565	-0.241332	-8.44166	-12.136	2.56776	47.4468	0.229584	-0.403563	-7.0035	10.1933	-6.40214	5.27286	-0.11874	0.0827071	-2.98955	0.0052644	-34.9481	-10.7551	-0.148799	-1.52313	-4.31784
Broad	SPECC1	NM_001243439	13	13	6	86	26	980	0.0291439	0.0652174	0.0258449	2.62634	0.0447118	0.269863	-0.0110189	-2.0033	0.519284	-1.38255	0.929786	2.66495	1.09403	6.13438	0.589924	-0.214085	-7.58522	2.48295	-3.08437	1.0804	0.850672	-1.42289	12.2266	35.6451	5.14019	-7.80057	-0.685957	0.0206257	-24.5074	24.8605	-3.61275	-13.5286	-0.0549994	-0.0665368	-2.73929	0.559619	-96.0742	44.8468	-0.284345	-1.20814	-12.1555
Broad	TADA2A	NM_001166105	7	7	5	87	18	988	0.0209472	0.0543478	0.0178926	3.1494	0.0370863	-0.899853	-0.0993349	0.663123	-1.98175	-0.475141	-9.15877	4.19454	7.14617	-2.99905	-0.212275	-0.214425	35.5692	-9.67257	6.92687	3.06613	0.359005	-0.833917	-6.38145	-11.5523	9.98036	-29.9878	1.35122	-0.0425708	-10.4959	4.82641	3.61547	-19.5548	0.0762821	-0.076947	-0.160822	-0.400984	-81.4219	NA	-0.115433	-1.12869	-3.16559
Broad	G6PC	NM_001270397	7	7	3	89	5	1001	0.00728597	0.0326087	0.00497018	6.7254	0.0233939	0.00177152	0.016518	-8.55844	0.442062	3.97798	NA	-11.6846	-10.6502	-4.54902	-0.0130479	-1.26807	-7.58141	-4.43807	4.23491	0.0428025	-0.656263	-1.09001	-9.21639	-13.6688	-8.50043	56.3596	0.246395	1.83956	3.17518	11.061	2.14324	-13.4708	0.0162821	-0.144404	-13.0026	-0.746384	-50.5489	NA	-0.180028	-1.30406	-7.82875
Broad	ASB16	NM_080863	10	10	6	86	24	982	0.0273224	0.0652174	0.0238569	2.85047	0.0335668	0.641339	0.0544262	4.57235	5.7789	-2.35375	-6.2877	1.36214	-1.03973	-1.62402	-0.0982121	-1.50546	-6.83028	-1.73582	1.71476	-0.823646	0.296163	3.18583	-16.5712	-14.1663	-5.22589	53.5612	-0.162684	0.615983	62.5894	-4.07187	-3.90518	65.6316	-0.105854	0.260121	4.91896	0.812873	-63.8681	-9.00123	-0.14185	-0.320662	-3.72846
Broad	ADAM11	NM_002390	12	12	0	92	48	958	0.0437158	0	0.0477137	0	0.0283966	NA	NA	NA	NA	NA	NA	NA	NA	NA	NA	NA	NA	NA	NA	NA	NA	NA	NA	NA	NA	NA	NA	NA	NA	NA	NA	NA	NA	NA	NA	NA	NA	NA	NA	NA	NA
Broad	NSF	NM_006178	4	4	2	90	2	1004	0.00364299	0.0217391	0.00198807	11.1003	0.0372765	-0.0150204	0.0365101	-15.074	-11.4492	6.39155	-0.49405	-3.62528	5.11734	-7.49771	-0.158577	2.55278	96.8323	11.4545	-10.9447	-0.338163	1.49775	-4.2582	4.61341	-21.0227	-13.2613	87.7666	NA	0.411356	-39.993	-32.4176	1.87328	-34.8049	-0.0994625	-0.244958	-9.58851	-1.20284	-83.5976	NA	0.813409	1.56751	60.0705
Broad	GIP	NM_004123	4	4	2	90	2	1004	0.00364299	0.0217391	0.00198807	11.1003	0.0372765	0.0343079	-0.0486462	1.98466	6.38915	-5.76836	5.99298	-6.82043	-6.30344	9.75799	0.436918	-1.9723	-47.1547	-8.15401	5.0819	1.79737	-0.414831	0.799233	0.457193	-10.2211	-9.03429	34.0539	-0.941237	-0.477043	-5.4307	-23.4314	-2.3681	-5.3722	-0.107589	-0.0280383	-10.3322	-0.415689	-59.703	NA	-0.181589	-1.28494	-6.27848
Broad	FAM117A	NM_030802	6	6	3	89	3	1003	0.00546448	0.0326087	0.00298211	11.2134	0.00945896	-0.192692	0.0717443	-3.17789	-4.83532	0.347649	-15.6008	-7.416	-5.31872	-5.29663	-0.30584	-1.317	13.5401	-13.3084	10.411	1.74462	-0.0030921	1.10249	1.91905	-11.2099	2.06582	-35.5249	-0.381565	-0.169808	-8.04932	-11.6768	4.40576	-13.9052	0.068399	0.00226765	-6.66637	-0.376506	-67.7742	NA	-0.149203	-0.477804	-3.20691
Broad	SCPEP1	NM_021626	10	10	4	88	12	994	0.0145719	0.0434783	0.0119284	3.75737	0.0384036	-0.754727	-0.106353	3.1507	0.632715	-9.11163	2.18214	0.518703	-4.02863	-2.63002	0.486634	-0.07602	23.6156	-12.9716	8.53898	4.02181	1.44715	0.83463	-4.0616	-12.167	-0.422867	9.51589	1.45034	0.51172	-4.41105	6.27758	-6.59224	-1.6411	-0.177892	-0.0067431	11.5318	0.29159	-84.8437	0.560362	-0.0540014	-0.943568	0.0500679
Broad	CD300C	NM_006678	5	5	6	86	21	985	0.0245902	0.0652174	0.0208748	3.26688	0.0205377	0.948427	0.00258833	3.52105	0.0284113	1.30139	3.99454	1.54976	-3.8945	0.36687	0.0610269	-1.15394	-30.136	6.34058	-6.41528	0.603223	0.464508	0.64146	15.3023	49.0812	5.36426	68.4452	-1.00399	-0.228096	-13.0652	5.10589	-3.1279	5.9897	-0.129757	0.032404	2.26143	0.0389103	-54.324	-0.165588	-0.112219	-0.573081	20.9734
Broad	OTOP2	NM_178160	13	13	4	88	12	994	0.0145719	0.0434783	0.0119284	3.75737	0.0384036	0.348623	-0.00309813	-3.94195	1.24361	-3.99363	-7.03693	3.31346	7.18269	-12.6665	0.0402573	-0.381212	6.70626	0.602562	-1.20986	0.438286	1.35783	1.07184	15.1252	76.6342	2.71964	96.1967	-1.56352	-0.00542899	7.23194	-24.4374	2.98488	10.9682	0.0656343	-0.252141	12.6936	0.834318	-114.201	-5.39857	-0.211717	0.368266	26.7269
Broad	MRPL38	NM_032478	9	9	5	87	14	992	0.0173042	0.0543478	0.0139165	4.06371	0.016751	0.972302	0.0427041	0.695277	-0.498757	-0.358393	2.53436	-1.55204	0.37228	-5.68836	-0.0745236	-1.24968	-2.29926	-4.5983	6.19918	-0.694695	0.292666	-0.499082	-4.95327	-13.9583	-2.68254	-64.4662	1.40815	0.058716	-27.9182	-8.32118	-1.67975	-16.2168	-0.0546223	-0.109603	-3.61068	-0.385677	-26.885	-6.77306	-0.179528	0.0842092	-6.66733
Broad	C17orf99	NM_001163075	4	4	2	90	2	1004	0.00364299	0.0217391	0.00198807	11.1003	0.0372765	-1.11101	0.0360711	9.3167	-0.852499	-9.33418	0.876499	0.0142051	2.15561	7.98506	-0.055473	-1.17335	-20.141	-9.56981	9.15758	-2.17034	-0.419134	0.880043	-13.6407	-12.9907	3.86225	-80.6764	0.052229	NA	1.65278	-48.6938	31.3246	-25.4764	0.516971	-0.18513	NA	-0.806176	NA	-8.31028	NA	-1.32411	NA
Broad	CBX2	NM_005189	10	10	4	88	7	999	0.0100182	0.0434783	0.00695825	6.46391	0.00964083	1.21842	-0.0198513	2.44887	-2.46229	-11.7885	5.70075	-1.19699	-7.55531	1.36569	0.0144771	-0.343575	-21.3316	-1.55208	1.11747	-0.159314	-0.683268	-0.90257	-7.77734	-20.4117	-1.46842	6.15059	2.10855	-0.48119	12.9073	-20.0875	-4.76414	23.8477	-0.0921413	0.129738	-10.7479	0.206792	-56.2926	-2.43914	-0.205471	-0.560205	-4.2293
Broad	PPP4R1	NM_005134	11	11	6	86	17	989	0.0209472	0.0652174	0.0168986	4.05038	0.0092155	-0.255234	-0.0603351	-5.28531	-0.945998	0.636263	7.24908	0.613114	-0.646167	3.36338	-0.0030506	-1.11247	-11.0665	-1.14074	2.60624	-0.85476	-0.489612	0.15137	4.99467	-9.30237	0.720534	15.9942	-0.699568	-0.288099	-24.5986	-0.450022	-1.27051	-11.7142	0.000850181	0.0108204	-0.632293	-0.156568	-31.4287	NA	-0.141682	3.29037	-4.50637
Broad	CABYR	NM_012189	5	5	2	90	2	1004	0.00364299	0.0217391	0.00198807	11.1003	0.0372765	-2.36494	-0.161947	-3.24552	-15.8661	12.9671	-0.702346	-1.44765	0.155185	3.82012	0.132995	1.43468	-41.9533	22.0992	-16.3964	-3.9433	0.250148	1.97134	19.7706	24.1721	1.79968	35.7785	-0.577386	-0.29611	-91.9628	11.0389	-7.44714	13.5024	-0.189864	0.0770241	2.95485	-0.213615	8.65142	NA	-0.080703	-1.44373	0.72522
Broad	SERPINB12	NM_001307928	12	12	7	85	17	989	0.0218579	0.076087	0.0168986	4.7788	0.00244873	-0.643562	0.0243268	1.17649	2.05548	-6.82719	2.38645	-1.43586	-0.47114	1.7667	0.0588817	0.770995	8.78505	5.56737	-3.53645	-1.36368	-0.440362	-0.115767	4.73848	30.2447	7.14616	11.0394	-0.41116	-0.274817	11.7453	2.87184	4.84637	3.43118	-0.00488229	0.0442537	2.43636	0.727283	-107.454	27.6681	-0.190666	7.96783	-7.82264
Broad	SERPINB7	NM_001040147	11	11	12	80	50	956	0.0564663	0.130435	0.0497018	2.86388	0.0037302	0.40769	-0.00918787	-0.613517	-3.57163	-4.56503	5.33323	-0.175645	1.01091	-5.99953	0.0535828	0.379132	22.6331	0.286668	-0.69069	0.787394	0.019835	-0.370305	-2.249	-6.04314	-7.78763	-30.1789	1.40502	0.092734	0.734234	-1.87316	-2.90039	2.73485	-0.0668531	0.0710888	0.462052	-0.183179	49.5055	-5.05882	-0.0786275	-0.531866	10.6623
Broad	R3HDM4	NM_138774	5	5	3	89	2	1004	0.00455373	0.0326087	0.00198807	16.8157	0.00503412	-0.407103	0.0578573	-6.61468	0.437982	3.49845	5.84124	4.08278	4.65759	16.0061	0.330529	-1.62019	-63.6457	-4.06509	1.80051	0.889197	-1.2783	2.04569	-10.8074	-25.0556	17.0725	-0.589797	0.0865535	-0.609602	-38.9078	7.21056	-4.42956	-37.1753	-0.108028	-0.189675	-3.34603	-0.991091	-48.9594	NA	-0.126315	-0.0184117	-3.33742
Broad	PCSK4	NM_017573	16	16	11	81	63	943	0.0673953	0.119565	0.0626243	2.03105	0.0482467	0.741318	0.0317058	-2.72762	-3.82183	-1.70554	5.37875	-3.817	-2.06474	5.66193	0.229783	-0.00549692	23.0704	3.21876	-4.91996	1.00628	-0.00383868	-1.75523	2.02022	-14.2827	-6.40731	-28.6767	-0.955648	-0.252801	-6.39975	-0.153819	0.023734	-7.24516	0.0148514	-0.0175361	-1.5803	0.0867988	-48.694	-8.61602	-0.153495	1.31517	6.27125
Broad	ADAT3	NM_138422	11	11	5	87	18	988	0.0209472	0.0543478	0.0178926	3.1494	0.0370863	-0.226569	-0.0619982	10.127	4.97969	-1.48329	-5.78847	-0.72286	2.52083	1.4082	0.0320459	-1.44782	60.5938	-1.71901	-1.12718	2.6665	1.42439	-0.267693	-8.20622	-2.8991	-16.0773	-51.1818	0.99234	0.4285	33.3226	13.3164	2.61417	23.9393	0.132355	0.114066	-0.262561	-0.652585	-73.4066	-10.7551	-0.1364	0.546998	-5.85636
Broad	CSNK1G2	NM_001319	3	3	3	89	0	1006	0.00273224	0.0326087	0	Inf	0.000570758	0.889177	0.136892	-3.2354	-4.73783	5.94902	1.99811	-5.27405	-1.84321	10.416	0.172333	0.0315659	27.1291	3.4221	-5.14057	1.16445	1.19123	-2.24776	6.77888	-7.09266	0.0486586	-46.0873	-0.245326	-0.0351624	-21.6123	26.7503	-2.9692	-24.0399	0.0566366	-0.167071	3.00677	-0.514148	-31.6282	-8.61602	-0.0709381	-1.64032	3.10774
Broad	DIRAS1	NM_145173	3	3	2	90	2	1004	0.00364299	0.0217391	0.00198807	11.1003	0.0372765	2.0931	0.0551244	4.7665	-17.5553	-9.72776	-0.506553	NA	NA	1.44418	-0.552425	0.185467	-69.2845	10.8922	-10.2687	-0.571276	-0.378861	0.304241	-11.1853	-24.1859	-5.36266	-66.5757	-1.19309	NA	25.9259	-7.67311	3.86425	31.531	0.0182621	0.0797438	NA	0.827264	-85.4137	0.76916	NA	-0.610043	NA
Broad	ZNF556	NM_001300843	14	14	6	86	25	981	0.0282332	0.0652174	0.0248509	2.73396	0.0388835	2.5496	0.103611	6.42107	5.75356	4.11948	1.93052	-2.3596	-1.58506	-1.43758	0.00340273	-2.13088	-86.3382	3.2931	-2.12753	0.0436459	0.793448	4.57653	12.2352	60.3668	-5.43656	-14.8862	0.521475	-0.317704	1.11263	13.8712	-10.7314	6.25761	-0.132549	0.0388216	7.74725	0.967938	-71.1273	-0.530641	-0.233575	-0.741333	-1.71119
Broad	MPND	NM_001159846	10	10	15	77	90	916	0.0956284	0.163043	0.0894632	1.98116	0.0388995	0.243038	0.01397	8.92515	7.74073	-1.38452	3.8778	-0.820496	-6.64093	3.33716	0.0382111	0.281821	20.583	-1.40979	2.65011	-1.11571	-0.116053	-1.23714	-8.75886	-8.75722	4.52464	14.2229	-0.584175	-0.232867	0.460127	-1.38496	-1.07434	-3.94816	-0.0676208	0.141204	0.987757	0.519528	-12.582	3.5221	-0.133682	4.35103	-2.57335
Broad	CHAF1A	NM_005483	17	17	14	78	85	921	0.0901639	0.152174	0.084493	1.94335	0.0365768	0.182324	-0.0102914	0.44751	2.42286	-2.32283	3.10436	1.10155	-3.08731	7.73903	0.124879	-0.140329	-2.94151	-2.01372	2.27075	-0.392705	-0.047669	-1.23504	-5.95901	-9.87425	7.77894	21.1841	-0.456696	-0.219619	-2.41204	0.875769	-0.968749	-6.43556	-0.0684695	0.0657871	-0.096536	0.317869	-32.3787	9.61587	-0.159921	3.82603	-3.74386
Broad	SAFB2	NM_014649	13	13	4	88	12	994	0.0145719	0.0434783	0.0119284	3.75737	0.0384036	-0.0118069	0.0541002	15.3937	4.692	5.31576	5.27104	1.40731	-10.7537	-0.44509	0.117457	1.04478	1.70064	8.2997	-7.02657	-1.06262	0.192552	-1.25097	3.99071	10.6716	-3.0007	68.7098	-1.05793	-0.100738	23.6096	30.4409	2.35232	14.5864	-0.00909365	0.162047	9.51175	0.518644	-53.4805	NA	-0.203265	-0.112146	24.104
Broad	MUC16	NM_024690	338	338	61	31	558	448	0.563752	0.663043	0.554672	1.57919	0.04822	-0.451245	-0.037919	-1.38894	0.157502	-2.51409	1.11819	-0.99526	-3.83928	-0.807191	0.0796133	-0.770657	-0.0896369	-2.91874	1.73913	0.709931	0.32418	-0.486676	2.13835	0.611187	3.06515	12.5867	-0.43887	-0.540523	-12.8808	4.6411	-1.27939	-14.0476	-0.0286577	-0.0601392	-0.673149	-0.236067	-19.648	-12.3377	-0.073359	-0.802057	2.32491
Broad	ZNF561	NM_001330365	6	6	3	89	7	999	0.00910747	0.0326087	0.00695825	4.79811	0.0443239	-0.181749	0.0292349	3.56124	-3.64926	-0.321767	-1.89769	5.49939	NA	-2.35587	0.107655	1.86084	72.4795	12.0869	-9.0247	-1.22183	0.118055	4.30536	3.4139	31.9904	1.13928	45.6625	-1.09161	0.265884	62.5623	20.2619	0.687268	43.7265	0.000710882	0.36319	NA	1.55404	NA	20.6296	-0.191933	33.2812	-5.85645
Broad	QTRT1	NM_031209	14	14	6	86	17	989	0.0209472	0.0652174	0.0168986	4.05038	0.0092155	1.02279	0.0206569	4.20669	5.47197	-1.27871	-9.11031	4.06326	6.07666	-1.39387	-0.0482733	-0.329633	23.7636	-0.731631	-0.00326673	0.261959	0.00814733	-0.534775	-5.40704	-14.5366	5.5698	83.1521	-0.753055	0.170683	-4.55125	32.1924	-4.74392	5.69628	-0.0881762	0.0579577	0.602006	-0.139343	-60.2123	NA	-0.175016	-0.190866	6.43239
Broad	LDLR	NM_000527	22	22	7	85	19	987	0.0236794	0.076087	0.0188867	4.26845	0.00404649	0.238742	-0.0310717	5.96005	4.36307	-5.58623	1.99285	-1.01352	-1.23465	1.84727	0.115916	-1.28077	-46.9337	-0.238664	-0.0692124	0.321546	-0.0697933	3.2142	5.37665	-7.50386	0.69668	80.2427	-0.995879	-0.434088	3.33354	-14.2495	-3.28729	22.0356	-0.0345284	0.175111	-2.50407	0.442635	-54.4981	NA	-0.130503	-0.398851	-1.97302
Broad	ZNF439	NM_152262	11	11	8	84	35	971	0.0391621	0.0869565	0.0347913	2.63881	0.0223165	-0.172217	-0.037822	-4.48689	-3.05837	-2.32797	2.36021	-2.24687	-0.670336	2.51015	0.207412	-0.898644	-3.61366	-10.4138	9.30039	-0.0984233	0.576884	-0.701038	-7.57151	-17.0051	2.72957	25.5811	-0.966652	0.190969	24.6272	7.0765	2.57905	19.3914	0.0756298	0.0712936	6.72802	-0.0592276	-39.0973	-7.21927	-0.113211	-1.35891	-1.20377
Broad	ZNF791	NM_153358	8	8	3	89	2	1004	0.00455373	0.0326087	0.00198807	16.8157	0.00503412	-1.48401	0.0181885	-5.58568	-20.0967	6.76958	-0.021867	-2.15282	4.31559	2.4948	0.309521	0.247615	16.1577	2.24597	-1.80886	-0.0146227	-0.449195	-1.03897	11.218	-5.9231	-1.28902	28.4964	-0.304987	-1.00578	41.6676	17.6735	6.79515	38.7854	0.0937656	0.148182	9.41099	-0.90884	-146.047	-5.61789	0.76217	-0.47489	-16.4915
Broad	DAND5	NM_152654	4	4	3	89	6	1000	0.00819672	0.0326087	0.00596421	5.60051	0.032992	-0.76224	0.0180685	3.7503	9.02916	9.04063	1.05431	-1.55799	-1.89878	-6.04248	-0.320392	-0.394517	-8.4792	0.531051	1.80113	-2.14559	-0.0737921	-1.23775	-2.06916	-20.2451	-15.504	-19.2402	-1.16295	-0.327847	-24.285	13.8548	-4.86825	-22.5577	-0.0282797	-0.0530605	-4.35699	-0.629592	-66.0208	NA	-0.134601	7.84413	-4.38713
Broad	DNAJB1	NM_001313964	2	2	2	90	0	1006	0.00182149	0.0217391	0	Inf	0.00695057	-2.03214	-0.0592071	12.5589	-1.37289	-6.72411	-6.92342	3.4811	NA	12.5885	0.15298	5.78942	47.6862	14.4925	-12.7539	-1.3376	-0.0788559	-1.5438	-5.33041	72.9318	8.35507	38.5416	-1.23088	NA	-27.4566	-8.8173	-8.14252	-13.8438	-0.2995	0.285809	NA	-0.298128	1182.75	-0.907965	NA	-1.76057	NA
Broad	OR7A5	NM_017506	1	1	2	90	2	1004	0.00364299	0.0217391	0.00198807	11.1003	0.0372765	1.01475	0.0785686	10.6316	9.30307	5.62389	1.65271	-0.387688	4.02438	-2.74478	-0.196558	-1.29641	-23.9312	-2.53461	1.97495	1.28991	-0.288615	-2.04427	6.88392	-10.7941	-3.99615	-57.5083	-0.359971	-0.489637	-17.8762	14.897	-3.38585	-14.4246	0.0772629	0.145884	-1.5952	NA	-102.58	NA	-0.200368	-0.42991	-10.3631
Broad	EPHX3	NM_001142886	3	3	5	87	17	989	0.0200364	0.0543478	0.0168986	3.33763	0.0310274	1.38491	0.0406036	6.4056	-3.56136	0.457598	9.19466	1.1371	-7.14955	-0.382353	-0.0776679	-0.330632	26.5229	-3.89441	4.53646	-0.274848	-0.779642	-1.15888	-3.32373	-9.27261	7.07913	109.435	-0.770238	-0.394	22.6905	29.9831	-0.963813	18.2672	0.0222883	0.138906	2.37745	0.30867	-53.5382	-5.61789	-0.205003	-0.749521	5.73173
Broad	RASAL3	NM_022904	16	16	10	82	43	963	0.0482696	0.108696	0.0427435	2.72751	0.00980288	-0.576239	-0.0885212	3.12401	-4.04174	0.620978	-0.597377	-0.0354648	-0.494754	9.20167	0.462623	-0.859129	-9.11689	3.28759	-3.18828	-0.101177	0.289066	1.54916	1.17643	-10.0857	1.6409	22.2705	-0.674487	0.036533	-4.46644	-9.92366	0.399857	5.71966	-0.0737148	0.0769664	-4.11005	-0.217291	-57.9997	-3.29773	-0.126376	-1.02473	-3.88393
Broad	ATP13A1	NM_020410	19	19	8	84	33	973	0.0373406	0.0869565	0.0328032	2.80413	0.0169163	-0.49551	-0.0137581	-13.0547	-9.36892	-0.135399	-3.30242	-1.26943	-1.68997	-3.10766	-0.15925	0.483435	18.1734	-1.91547	1.52391	0.361755	-0.121542	0.591618	-11.4048	-14.7434	8.60283	52.7279	-0.288481	0.380841	1.29808	-3.19688	0.19715	1.45025	-0.00139847	-0.248338	4.05971	-0.871387	-43.8272	-8.38066	0.176651	0.192573	-1.657
Broad	ZNF101	NM_001300949	5	5	4	88	5	1001	0.00819672	0.0434783	0.00497018	9.06036	0.0041977	-2.12097	-0.0420034	-0.744352	-2.63688	-3.77609	20.7537	-2.0169	-8.21779	-0.0681852	-0.119168	-0.495248	-10.9553	3.87759	-1.17475	-1.53009	-0.505418	-0.251848	-12.4681	-14.7845	-1.32514	106.634	-0.580438	-0.322539	17.6994	-31.185	3.4974	10.8681	0.129492	-0.0908609	-3.00193	-0.160022	-42.835	NA	-0.143986	6.08294	1.14306
Broad	FXYD5	NM_001320913	3	3	4	88	8	998	0.010929	0.0434783	0.00795229	5.65392	0.0135455	0.419727	-0.0275226	-0.963855	1.9945	-2.32672	9.27887	-1.32856	-9.27638	0.710162	0.0676044	-0.13826	22.2464	-0.304351	2.70232	-1.84228	-0.471507	-1.21439	-12.0496	-15.3961	9.67047	42.11	0.670151	-0.353827	14.8219	-0.00383448	-4.08355	15.109	-0.114074	0.0848502	-3.37406	1.0998	-71.1636	-6.77306	-0.264379	-1.12983	-2.7504
Broad	UPK1A	NM_001281443	3	3	2	90	2	1004	0.00364299	0.0217391	0.00198807	11.1003	0.0372765	0.463008	0.126248	-18.9521	-7.16936	11.5711	0.861654	-6.06431	-1.84321	10.416	0.172333	0.0315659	27.1291	3.4221	-5.14057	1.16445	1.19123	-2.24776	6.77888	-7.09266	0.0486586	-46.0873	-0.245326	0.333499	-21.6123	26.7503	-2.9692	-24.0399	0.0566366	-0.167071	3.00677	-0.514148	-22.476	-6.09668	-0.0709381	-1.64032	3.10774
Broad	ZBTB32	NM_014383	7	7	3	89	6	1000	0.00819672	0.0326087	0.00596421	5.60051	0.032992	1.0472	0.0441116	-11.7378	-6.51525	-2.19302	1.65271	-0.387688	4.02438	-8.5679	-0.284706	-0.888156	37.6099	-3.31751	2.21853	-0.0732574	0.323782	-2.13159	14.1383	-16.2123	-8.03997	-120.201	-0.58913	-0.0502577	-13.0062	-6.2395	4.03301	-17.0838	0.0423056	-0.051381	-5.72084	-0.55974	-99.6852	-8.39178	-0.177734	1.44353	15.5848
Broad	SUPT5H	NM_001111020	10	10	3	89	7	999	0.00910747	0.0326087	0.00695825	4.79811	0.0443239	-0.0166067	-0.0200247	-15.7925	-11.6319	10.4988	-0.855056	-1.7728	3.53706	12.6505	0.256939	0.23087	-8.42848	14.5752	-14.5757	0.797264	-0.753337	-1.70257	8.71898	-13.2244	0.620222	33.3615	-0.742355	-0.390685	15.7404	6.39962	2.63712	4.88078	0.0118427	0.168634	2.04103	0.0418785	-61.2468	NA	0.41641	-1.00758	-0.127575
Broad	ZNF45	NM_003425	10	10	4	88	12	994	0.0145719	0.0434783	0.0119284	3.75737	0.0384036	1.4437	0.0379003	-4.76676	-6.75176	-0.768317	0.329238	0.0915038	2.40381	-3.89281	-0.279439	-1.42836	-43.3521	-11.2535	11.4034	0.0559111	-0.201783	1.15723	0.554577	-19.3691	1.40385	9.09382	-1.0532	-0.29309	-11.9948	4.41181	4.79848	-19.6434	0.0547604	-0.148667	14.0468	0.506649	-42.3043	0.76916	-0.177925	-0.823023	-3.49063
Broad	ZNF221	NM_001297588	12	12	15	77	81	925	0.0874317	0.163043	0.0805169	2.22251	0.011718	0.684643	0.0430894	-1.69241	1.17369	0.723963	4.75415	-1.07333	-1.71239	-2.54597	-0.118338	-0.441562	13.6225	-7.01991	5.23538	1.53564	-0.0872562	0.213519	-4.93702	-12.8522	1.60286	5.57972	0.510994	-0.180271	-4.51171	5.50605	2.59086	-13.2059	0.0655862	0.0265627	2.27759	0.101387	-28.7399	-7.21927	0.0361089	-1.33287	19.3819
Broad	KLC3	NM_177417	22	22	13	79	75	931	0.0801457	0.141304	0.0745527	2.04101	0.0413394	-0.126286	0.00310571	4.2719	-0.0189713	-2.99054	3.31091	0.512971	-0.346208	3.22561	-0.000972012	1.7831	11.3281	1.94113	-1.36468	0.24966	-0.0291903	0.591594	-3.85011	-1.91128	-0.245956	-9.40943	-0.299465	-0.151171	-0.448688	-4.4697	1.16372	-3.10733	0.0349413	0.00891957	7.53941	-0.278883	177.268	-4.84347	-0.154736	-0.855989	5.93584
Broad	MEIS3	NM_001346148	7	7	6	86	25	981	0.0282332	0.0652174	0.0248509	2.73396	0.0388835	0.826383	0.0506637	4.38875	0.0233538	5.14387	-9.56956	0.0668577	3.26045	9.56938	-0.055051	-1.31072	22.3185	3.42137	-2.13444	-0.146967	-0.467838	-1.61223	0.231923	-11.1162	-12.173	-51.4119	0.461117	1.15308	36.9615	-7.01304	-2.05892	35.8286	-0.0802532	0.159383	9.24723	0.540552	-39.0877	0.76916	-0.181901	-0.481979	-3.0628
Broad	LIG1	NM_000234	25	25	9	83	43	963	0.0473588	0.0978261	0.0427435	2.4257	0.033892	-1.19365	-0.0200946	8.32649	0.183555	5.80681	-2.88844	3.47192	6.75698	-1.07388	-0.0107932	-0.888955	3.94821	-3.46481	4.83206	-1.25601	0.00632174	0.102932	-12.0045	-16.12	-5.40056	-23.0898	0.20855	0.541909	11.1666	1.83556	-1.39572	12.8686	0.0663369	-0.00154273	-0.461253	-0.230072	-46.1103	-5.61789	-0.114356	1.78348	-3.90659
Broad	C19orf68	NM_199341	4	4	2	90	2	1004	0.00364299	0.0217391	0.00198807	11.1003	0.0372765	-1.06361	-0.0493748	4.59205	-1.95571	3.20404	-1.22449	-0.0390113	2.11063	8.43908	0.0746178	-1.40925	-0.530373	9.2396	-9.43798	0.616688	-0.693389	-1.26188	-3.90473	-11.2884	5.42153	15.5881	0.665674	-0.271881	12.2757	-11.9528	5.52253	0.329217	0.0766009	0.00300475	-1.41768	-0.374914	-46.3384	NA	-0.16599	-1.60325	-0.127575
Broad	NR1H2	NM_001256647	7	7	4	88	10	996	0.0127505	0.0434783	0.00994036	4.51631	0.0240449	0.762274	0.0285898	6.21047	-5.3726	-11.3474	-2.65875	0.925617	3.79532	3.90218	0.0791771	1.61318	-8.9329	3.46196	-3.31102	-0.777808	-0.310295	0.274239	-12.5328	-18.0994	8.73391	63.3127	1.91076	0.245819	40.8771	-10.3447	0.024286	46.1172	-0.0341582	0.222356	NA	0.434193	-63.0758	-5.23902	NA	-0.761643	-4.33932
Broad	KLK5	NM_012427	4	4	3	89	5	1001	0.00728597	0.0326087	0.00497018	6.7254	0.0233939	0.122474	-0.027022	-9.74542	0.0106358	-6.22824	3.32447	-0.622688	-22.2298	-9.47402	-0.196436	-0.16057	14.4392	-1.59095	4.71942	-3.2559	0.0645214	0.261959	-15.6802	-7.43671	17.9209	129.236	-1.68247	-0.174385	40.9154	-18.95	-7.45628	50.5077	-0.226061	0.0575209	-9.95697	0.643838	-12.1822	-8.38066	NA	-1.10947	-2.81396
Broad	SIGLEC5	NM_003830	15	15	5	87	19	987	0.0218579	0.0543478	0.0188867	2.98112	0.0438272	-0.961578	0.0377299	-3.13354	2.50952	-4.64324	2.11076	1.08781	4.21898	-2.14956	-0.196674	-1.06316	-46.5487	6.43577	-5.93772	-0.0787848	-0.777411	1.30321	-14.5792	-19.7491	19.2787	52.4084	-0.0599577	-0.571305	15.9863	-11.4502	8.6097	4.50365	0.088855	-0.0407822	-2.75081	0.133563	-61.1287	NA	0.203524	-0.745861	-0.461289
Broad	FPR1	NM_001193306	3	3	3	89	1	1005	0.00364299	0.0326087	0.000994036	33.5986	0.00214386	-2.90122	-0.0885475	-5.32974	-3.09339	-4.8935	20.7537	-2.10985	-6.42405	-0.949103	0.180654	0.433108	8.06026	-3.29094	5.46661	-2.1079	-0.028322	1.03134	4.82908	-3.26816	0.30493	99.2832	-1.70983	0.0284789	39.1258	-10.9469	-0.836858	39.1925	0.211176	0.0807505	-1.07775	1.21625	-39.8937	-8.38066	-0.0669066	10.1923	-0.81325
Broad	ZNF701	NM_018260	7	7	5	87	5	1001	0.00910747	0.0543478	0.00497018	11.4476	0.000667816	-0.374627	-0.0603353	-8.84372	0.570444	0.776502	-4.45848	-6.14772	-2.90071	-12.2317	-0.353443	2.66668	-16.5595	8.79254	-7.08468	-0.274096	0.263051	-0.714604	-14.2198	2.01842	-1.58018	12.8476	0.00367911	-0.359082	24.8502	-12.2838	5.50792	21.225	0.216794	0.0987167	-5.53087	2.86756	384.166	NA	1.06744	-1.13657	3.56878
Broad	ZNF320	NM_207333	7	7	4	88	8	998	0.010929	0.0434783	0.00795229	5.65392	0.0135455	0.704786	-0.0036905	7.92377	11.9713	3.40993	-15.4395	4.83322	2.2078	-3.00676	-0.133869	-0.872363	-55.2151	-6.51487	5.67527	0.291098	0.330709	2.16642	-11.4617	-15.9397	-0.881106	61.6186	-0.923857	-0.691834	-13.3738	6.90703	-8.37335	-6.25283	-0.199944	-0.0132061	-0.367302	-0.182565	-49.6038	NA	-0.127043	-0.511452	-1.71119
Broad	BIRC8	NM_033341	11	11	6	86	25	981	0.0282332	0.0652174	0.0248509	2.73396	0.0388835	0.406548	0.0106479	5.02027	8.32687	5.9448	1.28279	-0.352533	-4.56821	-2.84257	-0.188562	-0.0171209	-23.2649	3.63267	-1.83277	-1.79903	-0.156989	1.28068	-9.19753	-19.6993	13.1359	51.013	-0.342725	-0.502472	-13.9551	11.3072	-6.008	-9.33834	-0.0831035	-0.0176364	-8.58275	0.628339	-27.2649	NA	0.847725	-0.339673	0.739384
Broad	PPP6R1	NM_014931	14	14	5	87	16	990	0.0191257	0.0543478	0.0159046	3.54935	0.0256341	0.419601	0.043752	-2.98287	2.2251	2.21587	-2.06295	0.444274	4.42505	6.25509	-0.0170301	-1.08708	-50.5341	1.71591	-2.11608	1.11784	-0.387461	1.88564	-7.62794	-17.8634	2.34741	-66.8693	-0.317819	-0.39115	-51.2909	-7.03039	-1.36632	-48.209	-0.0337112	-0.399911	13.7612	-1.35875	-60.1968	-6.09668	-0.104004	-0.142995	0.667127
Broad	FIZ1	NM_032836	7	7	4	88	12	994	0.0145719	0.0434783	0.0119284	3.75737	0.0384036	-0.585533	-0.0459849	0.012493	-0.360442	11.2757	-3.04206	3.4811	NA	13.6888	0.20231	5.93892	-17.404	9.60505	-8.9322	-1.91813	0.734404	2.81352	-1.89589	-0.888654	8.47388	-26.894	1.0072	NA	9.47697	-13.5548	-0.853736	7.66344	-0.00302594	0.070533	NA	-0.298128	224.156	-1.77846	NA	-1.97893	NA
Broad	U2AF2	NM_007279	3	3	2	90	2	1004	0.00364299	0.0217391	0.00198807	11.1003	0.0372765	2.03982	0.0203725	5.85958	7.96881	7.17098	-19.6327	-2.08664	-0.9576	-7.1641	-0.412399	-0.246512	-16.6632	2.74175	-0.666266	-2.3424	0.603675	1.25941	-0.600505	-16.2136	-4.41405	85.3783	-0.370521	NA	-6.41564	0.557915	-5.93479	-6.09579	-0.174674	-0.0974904	-9.68397	-0.0723664	-38.8839	NA	NA	2.97801	NA
Broad	ZNF444	NM_001253792	4	4	2	90	2	1004	0.00364299	0.0217391	0.00198807	11.1003	0.0372765	-2.02121	-0.0102857	14.7003	13.0777	-3.69681	10.6187	-1.64651	-3.73391	-2.04942	-0.0781745	-1.03141	-62.7974	-5.3941	8.31037	-1.93974	-0.271788	4.3438	-19.2407	-22.1633	-16.3482	32.1968	-1.48352	-0.461294	-10.4987	-11.7564	-6.11518	-7.90332	-0.137048	-0.00304682	3.83905	0.397468	-54.398	NA	-0.100768	9.84444	-0.30451
Broad	ZNF304	NM_020657	8	8	5	87	16	990	0.0191257	0.0543478	0.0159046	3.54935	0.0256341	0.803277	-0.0129846	-0.843059	2.24767	-3.45892	5.4171	-1.14587	0.496346	-4.19159	-0.146329	0.417298	49.6294	-0.362325	0.58867	0.109724	-0.437676	-1.51742	0.06871	-15.5817	-0.742239	49.4479	4.07775	-0.114128	-5.49377	-8.69212	3.41312	-11.7612	0.0316643	-0.112103	-3.89071	0.0146972	-31.5844	-2.43914	-0.190592	-0.196828	18.7227
Broad	ZNF17	NM_001330617	2	2	2	90	2	1004	0.00364299	0.0217391	0.00198807	11.1003	0.0372765	-0.630564	-0.0145775	-12.5868	-14.2881	2.59179	-8.73352	-0.571406	2.14637	-6.75436	-0.401863	-0.697774	-6.56955	-15.1861	11.5	2.64997	-0.144375	0.740567	-8.42178	-18.1404	11.9399	-28.1181	0.231612	-0.169808	-52.7328	-16.9654	1.65517	-52.9982	-0.0642661	-0.324322	-9.00644	-1.48347	-65.7597	NA	-0.121098	1.92585	-2.85968
Broad	ZNF549	NM_001199295	8	8	4	88	12	994	0.0145719	0.0434783	0.0119284	3.75737	0.0384036	-0.187492	0.0601681	3.99258	-5.15909	-7.98921	0.0660879	-0.571031	-0.415355	19.4015	0.414372	0.530943	42.4942	1.30444	-1.93816	-1.01631	-0.246717	0.341502	1.26307	-7.87628	11.5201	43.0728	-0.916015	0.0465566	15.3385	-4.02307	1.87156	11.684	-0.0487597	0.269127	16.6958	0.259725	-54.6041	-2.35294	-0.170659	-1.25168	-10.9512
Broad	ZNF584	NM_001318002	2	2	5	87	4	1002	0.00819672	0.0543478	0.00397614	14.3136	0.000357497	-0.400155	0.0286439	6.06315	4.90412	9.0178	-2.54078	0.205712	2.17991	0.544249	-0.184491	-2.20315	-38.6549	-10.1525	7.83849	2.35043	-0.886766	-0.134293	2.33652	-17.2448	-9.00584	-64.9933	-0.953913	-0.587498	-8.32996	-6.18207	3.41087	-11.7813	0.0709812	0.0503685	7.90451	0.849565	-119.591	NA	-0.226314	-0.764189	-4.9454
Broad	ZBTB45	NM_001316980	8	8	6	86	22	984	0.0255009	0.0652174	0.0218688	3.11552	0.0244114	0.129108	0.0279389	3.04741	3.79351	4.30996	-13.7852	1.18471	3.0272	-4.99419	-0.449289	0.0343322	-11.7779	4.05198	-2.33848	-2.67741	0.299384	-0.396173	-8.24077	-17.5896	-9.11451	-10.8756	1.21248	0.934487	10.9011	-0.508661	-4.08318	11.278	-0.032346	-0.0585271	-7.34999	-0.882053	-81.1549	0.76916	-0.150248	0.512642	-4.03417
Broad	SIGLEC1	NM_023068	37	37	17	75	96	910	0.102914	0.184783	0.0954274	2.14671	0.0113199	-0.0466041	0.014606	2.03946	-0.394093	-6.46701	2.40157	2.84004	1.54075	6.10788	0.131107	-0.485966	-27.1446	2.05458	-1.66996	-0.569263	-0.103257	1.50256	-5.82692	-6.6065	5.53555	24.5741	-1.31518	-0.17751	-6.86183	-1.27647	-1.39972	-3.97276	-0.100651	0.0283911	4.18182	-0.08653	-40.9954	0.791968	-0.159837	3.12202	-5.24481
Broad	MAVS	NM_001206491	7	7	7	85	31	975	0.0346084	0.076087	0.0308151	2.58692	0.0337097	-0.393846	-0.0874849	-9.4366	-1.85981	-1.38189	-0.984924	0.169965	-4.79818	-6.39925	-0.335455	-0.347825	-29.5161	9.11609	-7.19438	-1.24567	0.163114	0.081139	-4.34485	-1.51559	7.53684	32.6036	0.0423884	-0.211838	-18.3566	-1.646	1.54721	0.591241	-0.0376643	-0.0106615	-4.2707	-0.275161	98.3277	0.76916	1.04853	-0.981913	-1.74394
Broad	CDS2	NM_003818	5	5	3	89	6	1000	0.00819672	0.0326087	0.00596421	5.60051	0.032992	-4.03115	-0.0885475	6.89595	9.6117	15.0735	12.0039	-4.28074	-5.87582	-6.57819	-0.199896	2.57287	31.5381	10.502	-4.56706	-3.98281	-0.519936	0.317011	13.5906	-21.0747	-27.5381	-86.7759	-1.28506	-0.191014	-15.7496	-20.3447	-1.59622	-0.0275596	0.0151001	-0.199903	-1.07775	NA	-6.19178	NA	-0.0634459	6.44829	1.11442
Broad	ZNF133	NM_001083330	4	4	2	90	2	1004	0.00364299	0.0217391	0.00198807	11.1003	0.0372765	0.864833	-0.154132	0.531639	8.87508	0.132695	10.0828	-2.96584	-4.5051	6.05292	0.0964594	-0.410857	3.29476	-9.25844	8.34531	1.38765	1.57331	-0.982206	12.8402	-0.771783	3.86225	2.20827	-1.27402	-0.565671	-14.0873	36.0651	6.14681	-31.3775	0.129167	-0.0524601	4.41786	-0.56043	18.2598	NA	-0.194437	-1.83547	-7.05036
Broad	DEFB116	NM_001037731	3	3	8	84	29	977	0.0336976	0.0869565	0.028827	3.20328	0.00905128	0.429741	-0.035509	9.42496	2.29021	2.94996	-1.96262	-1.55445	-0.40179	-2.82666	-0.227363	1.55661	-1.60607	4.7839	-3.43418	-0.420753	-0.370947	0.758162	12.6661	-1.46825	-1.91423	-60.9162	0.939369	-0.341226	-39.7679	7.08157	-2.35669	-5.08708	0.00758818	-0.104657	5.56457	-0.533535	153.519	-1.35101	-0.146072	-1.01311	-3.28455
Broad	PDRG1	NM_030815	3	3	3	89	5	1001	0.00728597	0.0326087	0.00497018	6.7254	0.0233939	1.34163	0.117572	3.88987	2.24855	-0.67841	9.05767	0.685311	-0.759185	-5.07211	-0.180168	-1.20356	35.1744	-3.4663	0.347137	3.0467	-0.630865	-1.33782	3.21303	-0.412094	-1.2208	55.955	-0.658624	-0.275308	-35.2538	40.4262	-1.39436	-23.6095	0.0375256	-0.0029661	0.0741385	-0.346056	-72.0472	NA	-0.227174	0.0228601	12.516
Broad	PPP1R16B	NM_015568	6	6	4	88	5	1001	0.00819672	0.0434783	0.00497018	9.06036	0.0041977	0.762862	0.0635574	4.3412	-4.40304	10.1961	2.44198	0.0306728	-7.50679	7.52585	0.254178	1.31511	-21.5947	8.102	-7.44556	0.491584	0.495501	1.51662	-4.34828	4.47375	1.5303	35.1338	-1.22757	-0.0916332	23.1258	32.7744	-1.94658	19.7103	-0.0281858	0.217436	3.04293	0.623997	39.8319	20.6296	0.401063	7.76743	-5.94908
Broad	EMILIN3	NM_052846	20	20	14	78	78	928	0.0837887	0.152174	0.0775348	2.13362	0.0277775	-0.555024	0.00437701	-2.03034	-2.33011	1.40238	0.140974	2.09455	0.453932	5.36862	0.232663	-0.0507826	26.5385	-1.86135	1.604	-0.103429	-0.182895	-1.15279	-1.10586	-11.2151	2.2185	2.2791	0.867375	-0.23091	1.00057	-17.2883	1.93186	-2.38655	0.00113435	-0.0355656	1.77412	-0.412495	-63.6105	-2.69682	0.0110631	0.896826	11.6929
Broad	L3MBTL1	NM_032107	14	14	4	88	12	994	0.0145719	0.0434783	0.0119284	3.75737	0.0384036	-0.766137	-0.0516488	-6.13346	-1.49546	1.25333	0.417996	0.937065	2.74777	-2.5148	-0.0621313	-0.871	27.8249	3.79425	-2.89395	-0.625152	-0.00353641	-0.715409	-7.50421	-14.7044	-15.7711	-60.1694	0.562224	0.515287	31.0607	-18.1681	7.50671	20.4796	0.131658	0.0953414	-2.80186	0.802038	-62.0087	NA	-0.137277	-0.545567	-0.52877
Broad	MIR1-1HG	NM_001302812	4	4	11	81	62	944	0.0664845	0.119565	0.0616302	2.06594	0.0458203	-0.780228	-0.0143598	-12.6352	-4.19831	-2.10163	-0.480852	1.45819	-0.64713	-0.940941	0.141168	-0.195584	3.46881	-3.09806	2.18918	-0.176707	-0.0238853	-0.00310152	11.2147	36.3279	4.07665	2.11612	-0.361169	-0.400643	-5.47368	-9.06734	1.31833	-11.0706	0.0628825	-0.054358	4.86543	0.301762	47.5085	-4.01934	0.0441	-1.22442	4.05027
Broad	UBASH3A	NM_001001895	17	17	5	87	18	988	0.0209472	0.0543478	0.0178926	3.1494	0.0370863	-0.166422	-0.000913942	15.5358	16.359	5.7118	3.11823	-2.53747	-12.8509	1.05333	-0.0724745	-0.243632	2.52278	0.779814	1.14783	-0.977063	0.00942592	-1.15761	-8.90242	-13.1449	-1.44757	-9.52626	-0.323694	-0.230345	-23.9086	-19.3717	-4.65002	-17.6227	-0.0517699	-0.113736	-8.85337	-0.535603	-55.2976	-6.09668	-0.139721	-1.41503	-0.904547
Broad	IL17RA	NM_014339	11	11	9	83	41	965	0.0455373	0.0978261	0.0407555	2.54909	0.0305119	0.00176566	-0.0486737	-3.23166	0.910067	-2.68528	6.36894	-1.06364	-7.70335	0.889634	-0.0070484	0.564124	1.79829	4.56769	-2.18691	-1.61707	-0.374454	1.50023	2.41921	29.4143	5.22154	3.35273	-0.975827	-0.396324	-19.2549	-3.76647	-4.07351	-0.165	-0.149851	-0.0233738	3.40109	0.531147	73.694	21.2064	0.112672	-0.659977	7.43632
Broad	DGCR2	NM_001184781	9	9	1	91	80	926	0.0737705	0.0108696	0.0795229	0.127315	0.0108682	3.2127	NA	-15.7181	-5.20264	-6.07629	8.37958	-3.35686	0.911537	-29.309	-0.836525	-3.57268	-21.9391	-14.3828	12.9309	1.49684	0.487128	-1.84324	-8.55515	-10.5109	-18.8576	-47.1278	-1.09995	-0.131877	-46.731	-38.1529	-2.90712	-39.677	0.221526	-0.191683	-5.7672	-1.20818	-142.281	NA	-0.305704	-1.79787	-15.3163
Broad	LRRC74B	NM_001291006	8	8	4	88	13	993	0.0154827	0.0434783	0.0129225	3.46566	0.0470819	-0.901783	-0.0527991	2.89168	-2.39641	0.695245	1.6174	-0.0742028	-3.64855	-0.344365	-0.0642652	0.30283	-55.4184	0.956925	1.50271	-1.40298	0.546839	0.19163	-3.3052	0.302989	-6.93347	-12.317	-0.911344	0.137704	-26.822	-36.1169	-1.42813	-22.475	-0.136862	-0.0492767	1.47971	-0.727635	-67.6602	0.560362	-0.0928123	-0.736848	-3.22759
Broad	BAIAP2L2	NM_025045	26	26	9	83	45	961	0.0491803	0.0978261	0.0447316	2.31316	0.0385592	0.579188	-0.0401708	-6.40773	-12.5613	3.1384	2.2443	-3.05299	-2.87009	-7.05558	-0.305717	1.34953	-14.2865	-2.21433	2.41149	0.28068	0.216671	0.316117	2.31745	-0.0341399	-3.76249	-5.50099	-0.111541	-0.361939	-9.0114	8.81834	1.07092	-13.3055	0.0316905	-0.0495874	-2.43354	-0.961766	5.61096	-5.61789	-0.21792	-0.913062	-9.30308
Broad	CSNK1E	NM_001894	6	6	3	89	3	1003	0.00546448	0.0326087	0.00298211	11.2134	0.00945896	0.114014	0.106234	-7.12783	-7.33065	-9.30244	-2.66623	-5.01784	2.69311	-11.4032	-0.102382	-1.14175	-6.93542	-9.9458	8.65108	-0.0589972	0.559494	2.09619	-1.65018	-7.17665	5.82883	64.4779	-1.01349	0.372521	19.5833	-2.10548	3.42297	16.3712	0.240934	-0.159073	-4.2061	-0.0258659	51.8102	-8.38066	-0.115238	-0.928341	-2.10339
Broad	LOC400927-CSNK1E	NM_001289912	6	6	3	89	3	1003	0.00546448	0.0326087	0.00298211	11.2134	0.00945896	0.114014	0.106234	-7.12783	-7.33065	-9.30244	-2.66623	-5.01784	2.69311	-11.4032	-0.102382	-1.14175	-6.93542	-9.9458	8.65108	-0.0589972	0.559494	2.09619	-1.65018	-7.17665	5.82883	64.4779	-1.01349	0.372521	19.5833	-2.10548	3.42297	16.3712	0.240934	-0.159073	-4.2061	-0.0258659	51.8102	-8.38066	-0.115238	-0.928341	-2.10339
Broad	DDX17	NM_001098504	7	7	0	92	48	958	0.0437158	0	0.0477137	0	0.0283966	NA	NA	NA	NA	NA	NA	NA	NA	NA	NA	NA	NA	NA	NA	NA	NA	NA	NA	NA	NA	NA	NA	NA	NA	NA	NA	NA	NA	NA	NA	NA	NA	NA	NA	NA	NA
Broad	APOBEC3H	NM_001166003	3	3	2	90	1	1005	0.00273224	0.0217391	0.000994036	22.1861	0.0197102	1.47055	0.0878886	-10.5131	-2.38944	10.3551	4.90615	1.52846	-1.31541	15.5581	0.4027	-2.01506	-9.66009	-6.55621	4.32752	1.03697	-0.664915	0.219753	-10.5187	-18.5162	15.0593	80.1026	-0.733568	-0.471435	-40.4432	55.9491	-14.4815	-41.2383	-0.308162	-0.0693867	7.36645	-0.702801	-50.8247	NA	-0.15332	-1.17488	-4.58635
Broad	DESI1	NM_015704	3	3	2	90	1	1005	0.00273224	0.0217391	0.000994036	22.1861	0.0197102	-0.163978	0.0384399	4.39346	10.3438	-1.13108	-11.4699	-2.08664	-0.9576	-15.7659	-0.6552	-0.719268	-29.6881	4.39335	-3.96537	-1.62745	0.390384	0.695566	-12.4445	-19.6807	43.0366	18.3044	-0.392649	NA	-24.7466	4.24987	0.251033	-29.9803	-0.196127	-0.182484	-9.68397	-0.0467396	-107.641	NA	-0.312136	1.11689	NA
Broad	RRP7A	NM_015703	10	10	5	87	13	993	0.0163934	0.0543478	0.0129225	4.37971	0.0132017	0.480443	0.00176061	-4.19096	-3.33895	2.65023	6.28366	-5.12804	-3.38616	6.73116	0.195448	1.25985	31.6111	6.61472	-7.24878	1.61236	0.106834	-0.938665	3.92318	12.9637	-8.36269	-75.5201	-0.35929	-0.125072	-4.69157	5.48618	-7.62352	0.0983824	-0.140721	0.0866703	6.54751	0.0170944	212.455	-6.09668	0.0907575	-1.18527	16.0002
Broad	PARVB	NM_001003828	10	10	2	90	87	919	0.0810565	0.0217391	0.0864811	0.234925	0.0265619	NA	NA	42.7846	12.1922	10.4127	0.898055	2.06816	NA	1.89304	-0.0486789	-0.562488	-7.7124	5.43351	-1.37234	-2.64541	-0.0238051	1.78486	-7.69297	-9.09472	-3.13589	47.1815	0.327918	NA	58.3824	43.3119	-2.56091	73.87	-0.0399742	0.307015	NA	NA	-109.434	-5.61789	NA	-1.61603	-13.4038
Polyphen	MEGF6	NM_001409	35	35	13	79	44	962	0.0519126	0.141304	0.0437376	3.591	0.000483927	0.414459	0.0170138	4.10586	5.33679	1.511	-5.88502	0.832335	3.8947	1.47356	-0.074882	-0.293608	3.33183	-6.12902	4.58637	0.375545	-0.416464	0.260422	7.03048	-8.98821	-0.724363	-5.23035	-0.246855	-0.560547	-13.1264	5.47982	2.997	-20.5448	0.11984	-0.0817471	1.60242	-0.239389	-51.4826	-9.86223	-0.055285	-1.06894	-7.18124
Polyphen	CCDC27	NM_152492	7	7	4	88	5	1001	0.00819672	0.0434783	0.00497018	9.06036	0.0041977	-0.781658	0.0037945	-3.42645	-0.880188	1.81097	-0.698929	-6.14772	-2.90071	-10.1554	-0.403398	-1.82446	-2.87026	0.529985	1.51165	-0.816708	-0.333734	1.18105	-14.5715	-16.114	6.06468	-98.6327	-0.504061	NA	-1.52131	-33.7182	3.55098	-9.97949	-0.22012	-0.269496	NA	0.502036	-95.454	NA	-0.187996	0.796357	NA
Polyphen	DHRS3	NM_004753	5	5	15	77	69	937	0.0765027	0.163043	0.0685885	2.64214	0.00317082	0.550401	0.0143636	6.58887	4.28248	0.364879	-1.87969	-3.53897	-2.03989	-3.33676	-0.122131	-0.515474	-8.79341	-6.2005	4.79372	0.483551	-0.158668	0.52836	-0.137016	-2.80138	0.799467	15.3674	-0.542346	-0.506153	-9.35653	-2.94349	-0.657754	-12.0388	0.000404066	-0.0313683	-2.23205	-0.430637	45.0483	-5.72012	0.0424875	-0.643529	-1.10562
Polyphen	TMCO4	NM_181719	20	20	7	85	164	842	0.155738	0.076087	0.163022	0.423056	0.0244268	-0.518387	0.0491998	-1.56268	0.104532	1.47556	-6.66251	1.85483	7.25211	-1.59548	0.161367	-0.292334	25.7946	-1.8612	0.969482	0.0421406	0.710771	0.054191	4.03838	55.7663	-3.34022	4.21026	0.974265	1.41005	10.0312	-1.85433	3.54771	7.36129	0.0610196	-0.0149771	-2.55245	-0.760075	-62.9982	-2.26011	-0.121028	0.600791	-6.67067
Polyphen	KIF17	NM_001122819	30	30	8	84	32	974	0.0364299	0.0869565	0.0318091	2.89446	0.0146047	-1.1575	-0.0513235	-0.134119	-1.01116	5.75116	-0.485549	0.409174	3.64984	1.55171	-0.135714	0.587492	-10.9818	6.89101	-7.09708	-0.309228	-0.231099	-0.465402	-5.31554	2.60487	9.21344	-14.8472	-0.068183	-0.121526	-10.3757	-6.05278	-1.17612	-10.5896	0.00427487	-0.0179183	2.04103	0.0995729	163.932	0.4013	0.382692	-1.43169	-3.17064
Polyphen	PEF1	NM_012392	2	2	2	90	1	1005	0.00273224	0.0217391	0.000994036	22.1861	0.0197102	-0.941512	-0.00432326	17.6622	5.4387	-2.30493	1.8821	-0.549039	0.508727	3.76128	-0.0803959	-1.02285	-44.4448	-10.665	11.504	-0.219744	-0.418296	-1.26871	-7.67059	-10.5557	3.98643	-20.9906	-0.0521083	NA	-11.0118	-16.6054	13.0052	-21.0281	0.516971	-0.18513	NA	-0.806176	NA	-7.21927	NA	-1.51975	NA
Polyphen	SPOCD1	NM_001281988	8	8	8	84	32	974	0.0364299	0.0869565	0.0318091	2.89446	0.0146047	-0.176046	0.00921935	3.06691	1.83055	-8.42042	3.60426	1.11484	-4.65355	0.112876	-0.0920761	-0.889229	-7.99309	-5.18223	3.84267	0.780201	0.106447	1.1049	-5.11421	-11.6997	0.55509	-17.0558	0.377269	-0.157239	-3.53365	6.81086	0.511472	-8.77165	0.0109514	-0.0688162	11.2468	-0.270086	-72.5686	-3.75082	-0.141049	-1.10994	-3.66765
Polyphen	CSF3R	NM_156039	9	9	9	83	48	958	0.0519126	0.0978261	0.0477137	2.16209	0.048028	-0.670527	0.00122392	-4.62306	-2.6794	-2.072	-10.0998	7.50699	10.5616	-2.94351	-0.0968297	-0.475364	-15.8035	-8.11235	8.19409	0.0136838	0.0155351	-0.467221	-8.28225	0.0843971	0.319375	19.4326	-0.142845	0.180174	-3.57904	-16.1378	4.57606	-5.83307	0.152159	-0.177167	-5.61275	-0.450657	190.413	-8.97499	0.667846	-1.28298	-1.76954
Polyphen	ZFP69B	NM_023070	10	10	4	88	13	993	0.0154827	0.0434783	0.0129225	3.46566	0.0470819	0.734687	0.0460634	5.69256	-7.88905	-13.2637	0.694718	-3.63355	2.47674	-3.76988	0.144758	-0.0583578	-2.10859	-2.5003	0.471871	0.578892	-0.346997	-1.44701	-0.551222	-8.40107	4.06381	54.3624	-1.58578	-0.339028	53.0988	-7.86504	7.33718	52.6466	0.257288	0.126905	9.41099	0.418304	-95.1732	-11.117	-0.303458	-0.75461	-10.7391
Polyphen	SLC6A9	NM_001328626	15	15	6	86	19	987	0.0227687	0.0652174	0.0188867	3.61725	0.0140921	-0.33525	-0.00710683	-20.0319	-6.19497	-6.21185	0.361698	-1.77735	-12.2359	0.502077	0.0402846	0.365766	1.15947	3.32062	-1.94904	-0.672338	0.574083	-0.908846	-4.03367	-0.718789	1.66033	60.5386	-0.638602	-0.316879	4.59778	7.59232	2.19604	3.3718	0.0449441	-0.0227708	-13.3494	-0.137033	58.254	-1.64778	0.701511	-0.40573	-7.4085
Polyphen	TOE1	NM_025077	9	9	6	86	26	980	0.0291439	0.0652174	0.0258449	2.62634	0.0447118	-0.122367	-0.000104644	-0.424973	-2.0692	1.42895	-4.8218	0.808275	2.94723	2.91018	0.629976	-0.975085	14.0279	-9.6152	7.51085	1.60842	1.17553	0.350206	7.40354	-10.2207	-7.47326	-30.9487	0.405902	0.408339	20.8575	-10.7098	2.41594	18.8879	0.140792	0.0893565	8.88882	2.1561	-74.7383	-10.7551	-0.152544	-0.521239	-0.860591
Polyphen	MOB3C	NM_201403	5	5	4	88	1	1005	0.00455373	0.0434783	0.000994036	45.3339	0.000217026	1.38972	0.076959	-5.21444	-2.39555	2.99418	8.23384	1.71434	-5.78269	8.3525	0.191372	-0.838967	27.0561	-1.13138	-0.268519	0.122109	-1.01097	-2.33989	-5.2284	-12.8892	13.3118	78.4741	-0.810684	-0.382238	-3.76381	20.6556	-6.58314	-7.2039	-0.120045	0.0955495	2.21263	-0.0272221	-37.7191	NA	-0.136401	-1.12713	14.2053
Polyphen	PDZK1IP1	NM_005764	1	1	17	75	75	931	0.0837887	0.184783	0.0745527	2.80989	0.00111875	-0.195312	-0.0401432	-1.37784	-2.18528	3.26654	-0.578987	-1.88538	-0.664408	-5.02923	-0.0893127	1.53982	24.4441	1.70836	-2.33427	0.0757622	0.190516	-0.535904	14.4538	29.2623	-7.50239	-26.9111	-0.660206	0.143051	-12.358	-3.90663	-2.58378	-6.92252	-0.0651514	-0.053706	-5.03909	-0.247395	136.527	-7.60863	-0.0717852	0.22501	3.13382
Polyphen	SLC1A7	NM_001287595	9	9	3	89	7	999	0.00910747	0.0326087	0.00695825	4.79811	0.0443239	-2.28583	-0.181839	-1.53367	-3.51677	-2.44894	-9.12252	10.6334	13.8863	16.8024	0.435147	-0.657452	11.2336	6.56667	-5.44643	-0.178454	-0.0456256	1.18075	7.92479	-5.4479	22.3358	96.3961	-0.779016	-0.325548	-16.4352	9.01451	5.45318	10.5469	0.0895267	0.0541122	-1.4335	0.0446171	-79.8775	6.57612	-0.138714	-1.21332	-8.3828
Polyphen	C8B	NM_001278544	15	15	7	85	32	974	0.0355191	0.076087	0.0318091	2.50366	0.038342	-0.744395	0.0445977	-3.79633	1.89034	9.21194	1.1551	-3.80701	-6.13187	13.6541	0.314046	1.58126	-7.08168	4.6	-4.80618	-1.10816	0.0831699	2.47936	10.6557	-8.8414	-0.602733	13.8966	-0.38625	-0.533025	-14.0472	-0.395927	-1.70796	-10.793	0.0228199	-0.0835976	-4.55621	-0.692017	-54.2408	-3.84625	-0.131188	-2.10961	-3.07299
Polyphen	ANKRD13C	NM_030816	3	3	2	90	1	1005	0.00273224	0.0217391	0.000994036	22.1861	0.0197102	-0.00115632	0.0335066	17.1147	15.6026	-2.80679	3.53083	-0.728986	-0.139006	-6.44094	-0.25427	-1.97025	-88.9732	-7.87174	7.90638	0.684155	0.11442	4.16918	-18.8137	-20.2935	-13.9556	-22.2173	-0.385379	-0.283225	-17.6674	-26.8878	-1.84812	-14.8684	-0.0686839	-0.0130197	0.594918	-0.438144	-62.7383	NA	-0.13339	-1.30316	-2.54188
Polyphen	BCL10	NM_001320715	1	1	3	89	6	1000	0.00819672	0.0326087	0.00596421	5.60051	0.032992	0.176145	0.145238	-1.41348	1.3022	1.24202	1.98179	-3.89154	-2.05992	-10.7734	-0.203647	-2.02797	18.3798	-5.98823	4.41693	1.69487	-0.701337	0.560455	-6.30496	-7.01974	-6.33518	-42.1519	-0.675304	-0.371044	-7.81368	-25.4184	0.191449	-6.0589	-0.128424	0.0344678	-6.08214	-0.232189	-45.6068	NA	0.372942	-1.08554	15.9457
Polyphen	LRRC8D	NM_001134479	4	4	2	90	2	1004	0.00364299	0.0217391	0.00198807	11.1003	0.0372765	-0.727397	-0.166676	11.7759	4.38669	1.9112	NA	NA	NA	2.80089	-0.240308	9.24613	-3.88373	15.075	-13.0057	0.232239	0.583576	0.294812	9.53168	37.1523	-3.06868	-99.5456	0.744491	NA	-10.2188	-1.73968	-5.45652	0.723946	NA	NA	NA	NA	830.629	0.4013	NA	-1.13098	NA
Polyphen	VCAM1	NM_001199834	8	8	3	89	7	999	0.00910747	0.0326087	0.00695825	4.79811	0.0443239	-0.636229	0.0399726	2.82442	3.82252	-3.09811	-3.35629	-2.02789	-2.04312	-1.9831	-0.199915	-1.58082	-7.82933	-4.19707	3.34716	1.0916	-0.559511	-1.87234	-9.5808	-19.1653	13.3556	-2.70084	-0.86077	-0.354069	20.982	-7.52084	4.22572	11.6726	-0.0999049	0.0785689	2.0846	0.847603	-127.43	NA	-0.305822	-0.40229	-7.72769
Polyphen	CLCC1	NM_015127	8	8	3	89	7	999	0.00910747	0.0326087	0.00695825	4.79811	0.0443239	1.03116	0.0358992	-1.0452	2.24556	2.84056	5.91742	0.711139	-8.59132	2.65068	-0.105388	-2.67193	-52.613	-9.18744	9.12193	0.949077	-0.104059	0.411642	-2.36541	-22.3551	-0.797839	-48.5513	-1.49915	-0.489637	-12.0806	-5.73698	-4.30512	-8.25209	-0.13597	0.0273082	-1.5952	-0.191141	-105.728	0.560362	-0.200368	-0.233869	-10.3631
Polyphen	TMOD4	NM_013353	7	7	4	88	7	999	0.0100182	0.0434783	0.00695825	6.46391	0.00964083	0.0138159	0.0213115	2.52653	-5.03351	11.0963	-1.70112	-3.04076	-8.06394	-3.50094	-0.0351505	0.202478	13.4873	-4.8164	3.59303	1.19914	1.0449	-1.09646	-1.7416	-7.19632	6.9069	27.7668	-0.716423	-0.209826	-8.03448	16.0151	1.71431	-11.6902	0.0740603	-0.041249	-6.11496	-0.179408	-74.7644	NA	0.383775	-0.262284	-7.32425
Polyphen	TCHHL1	NM_001008536	9	9	9	83	34	972	0.0391621	0.0978261	0.0337972	3.09508	0.00708241	-1.04523	-0.038369	-10.7915	-9.19951	1.69894	0.645937	2.62095	5.93726	7.86683	0.120138	-0.246634	-13.232	1.38183	-1.01856	-1.22302	-0.283739	-0.113897	-5.50008	-9.26201	7.13948	-18.7829	-0.107856	0.248582	2.33369	3.89273	5.38501	-6.2997	0.12697	-0.0712238	10.2271	-0.628639	-38.8626	-7.21927	-0.116447	-1.68723	-2.29486
Polyphen	IVL	NM_005547	5	5	4	88	3	1003	0.00637523	0.0434783	0.00298211	15.107	0.00133053	0.348841	-0.0780908	7.93914	8.51908	0.23717	-8.67701	11.2257	27.2133	11.1381	0.203995	-1.72066	-21.8401	1.73395	-1.00199	0.53551	-0.0240724	0.997388	-2.27697	-12.7546	12.4375	83.5504	-0.646032	-0.354731	12.5225	-22.5024	4.61775	2.50161	0.178917	-0.0563924	1.4785	0.173387	-64.2812	NA	-0.193357	0.654699	-10.0716
Polyphen	LOR	NM_000427	5	5	0	92	51	955	0.0464481	0	0.0506958	0	0.0177352	NA	NA	NA	NA	NA	NA	NA	NA	NA	NA	NA	NA	NA	NA	NA	NA	NA	NA	NA	NA	NA	NA	NA	NA	NA	NA	NA	NA	NA	NA	NA	NA	NA	NA	NA	NA
Polyphen	FAM189B	NM_001267608	23	23	32	60	226	780	0.234973	0.347826	0.224652	1.83946	0.0100255	-0.29798	-0.0023481	-1.54546	-3.80889	3.20388	4.46717	-2.01394	-7.62492	-5.39636	-0.0734714	0.324759	24.3864	2.36437	-2.21299	0.262158	-0.00234041	0.452914	6.88779	14.5497	-4.7459	10.9688	-0.725324	-0.265715	-3.18645	-1.56484	1.09834	-2.39333	0.00268629	0.00348748	-1.10289	-0.246932	104.163	-5.2569	0.338496	-0.729693	10.9997
Polyphen	ACKR1	NM_002036	7	7	3	89	4	1002	0.00637523	0.0326087	0.00397614	8.40881	0.0155553	-0.243033	0.16304	-0.959627	0.737979	29.9811	-1.37669	-3.56713	1.73969	-3.43222	-0.177608	3.27487	12.1573	12.4956	-9.85431	-1.02667	-0.878824	2.61202	43.4651	-2.03042	-11.872	-19.567	-0.729521	-0.363707	-11.6995	-18.55	3.20612	5.77226	0.0689463	-0.0761312	-0.804244	-0.585048	13.8432	NA	0.975435	-0.876038	20.2068
Polyphen	GPA33	NM_005814	6	6	5	87	19	987	0.0218579	0.0543478	0.0188867	2.98112	0.0438272	-0.192149	0.0317308	-1.88474	0.603099	-8.95747	-2.23215	0.356627	3.07099	3.21088	0.202886	-1.86438	8.31029	-7.81681	6.4218	0.959482	-0.401235	-1.65267	-0.52257	-10.9467	-6.52652	-12.0209	0.663855	0.200899	21.129	-18.0616	9.01297	11.1513	0.138576	0.0568456	-0.456791	-0.426404	-79.4379	-7.21927	-0.188211	-0.539174	-7.1593
Polyphen	RCSD1	NM_001322923	6	6	4	88	9	997	0.0118397	0.0434783	0.00894632	5.02173	0.0183298	-0.294128	-0.0190326	0.998667	-0.443895	9.6359	5.07886	1.0479	-10.4784	8.80688	0.374499	-1.50979	-22.8802	8.19811	-9.65752	0.789126	0.00495616	-1.92104	-4.99144	-12.4214	2.6796	13.4698	-1.55152	-0.421447	38.7937	-0.309509	6.66781	30.074	0.118951	0.128254	2.04103	0.282818	-74.777	NA	-0.170676	-1.74858	-5.89379
Polyphen	SUCO	NM_016227	19	19	6	86	19	987	0.0227687	0.0652174	0.0188867	3.61725	0.0140921	-0.663283	0.0184229	-1.27587	1.25183	-7.6233	7.83273	-3.04882	-8.58899	4.16499	0.0313421	-0.85752	-8.53282	-0.700689	0.993064	-1.38323	-0.588316	0.820784	-12.7704	-15.7464	7.01021	55.6771	-1.37021	-0.582361	8.12073	-8.14683	4.79329	0.409728	0.0975081	-0.078181	6.52301	-0.519727	-54.5112	-2.50546	-0.130066	-1.22569	-4.80419
Polyphen	RC3H1	NM_001300851	9	9	4	88	6	1000	0.00910747	0.0434783	0.00596421	7.54678	0.00655095	-0.536937	-0.0630895	-14.4578	-3.57598	-4.09995	13.3146	-4.22035	-2.04223	-7.79222	-0.246185	-0.324147	-37.1862	10.6311	-9.9537	-0.310949	-0.495256	-0.565407	-16.7409	-19.7022	4.35619	79.9416	-0.749102	-0.412934	36.1144	-16.5042	10.7106	27.8677	0.260386	0.00556673	-4.88317	1.28746	-76.7952	NA	-0.147285	-1.17243	0.726972
Polyphen	GPR52	NM_005684	2	2	2	90	2	1004	0.00364299	0.0217391	0.00198807	11.1003	0.0372765	0.193401	-0.050109	-0.501014	0.61385	4.26331	NA	-11.6846	-10.6502	8.40768	0.181134	-1.36597	-38.1056	-4.9828	6.22832	-0.71871	-0.340657	1.6615	-1.01055	-10.9088	-5.48725	12.8231	-0.700928	-0.568838	7.66693	-26.2247	2.49804	-4.57457	0.109773	-0.19861	-9.03958	-0.247991	-26.6482	NA	-0.149169	0.723871	-5.08906
Polyphen	TNR	NM_003285	16	16	6	86	23	983	0.0264117	0.0652174	0.0228628	2.97748	0.0287481	-0.767428	-0.0433767	0.213116	2.45552	-4.46919	1.86626	-0.323425	2.81301	-8.48242	-0.281689	0.993969	-1.93416	-4.07254	4.59914	-0.126013	-0.112548	-0.142981	-5.56602	-4.08901	0.452925	-5.06456	0.185047	-0.321696	-16.2243	-1.75545	4.50811	-17.7579	0.213005	-0.122831	9.23253	0.44371	241.571	0.4013	-0.149696	-1.16211	-0.906672
Polyphen	MR1	NM_001531	6	6	3	89	6	1000	0.00819672	0.0326087	0.00596421	5.60051	0.032992	1.01593	0.00397047	7.06901	1.34089	-5.15003	-21.3949	16.001	24.0972	14.574	0.194827	1.23911	-7.86507	-2.07512	2.32178	0.409171	-0.128026	-0.556108	-2.70917	14.1361	0.418194	34.412	0.222724	0.0477826	0.943553	8.44208	-8.06378	7.32894	-0.148882	0.0650702	-5.49486	0.542955	114.646	8.21591	0.393395	10.2367	-4.76035
Polyphen	DHX9	NM_001357	3	3	2	90	1	1005	0.00273224	0.0217391	0.000994036	22.1861	0.0197102	0.876845	-0.0304362	5.4037	13.781	0.311074	9.10701	4.5536	4.7421	11.9757	0.132672	-2.75982	-105.13	4.12514	-2.118	-1.37685	-1.3738	6.36905	-8.15671	-28.4275	18.2207	-87.3281	0.278203	-0.425781	7.6906	9.58132	4.0951	1.79269	0.169026	-0.012344	-5.61226	1.47635	-14.1407	NA	-0.0896689	-1.45526	1.70434
Polyphen	SHCBP1L	NM_030933	9	9	3	89	98	908	0.0919854	0.0326087	0.0974155	0.312534	0.037461	-0.157842	-0.0370227	-6.36494	-1.21543	3.05841	-11.9287	2.63054	6.59864	-7.61958	-0.0116552	1.64571	119.809	7.51486	-6.97271	-0.261758	0.775835	-2.48942	-8.25062	28.7109	-28.5628	-127.552	1.86266	1.09495	43.8727	-14.0895	-6.20435	50.051	-0.125934	0.263188	-2.52056	1.52627	344.614	NA	0.20551	0.550471	17.8889
Polyphen	GOLT1A	NM_198447	2	2	2	90	2	1004	0.00364299	0.0217391	0.00198807	11.1003	0.0372765	-1.5676	-0.0863881	-5.63179	-4.7507	-1.51894	-0.328171	1.63547	2.21984	0.199581	0.878714	-1.26219	-31.0298	-14.7352	10.5456	3.43337	1.79477	1.26227	3.1789	-18.644	0.175999	-12.8574	-0.194647	0.234219	-26.9759	-21.078	2.57726	-24.3706	0.0465387	-0.16339	32.6849	2.43505	-106.815	NA	-0.191527	-0.690049	-4.2471
Polyphen	CNTN2	NM_001346083	13	13	7	85	28	978	0.0318761	0.076087	0.027833	2.87221	0.0221069	-0.766141	0.0166991	-0.269749	1.82327	6.07634	5.0136	-1.93642	-3.40822	3.75802	-0.0604508	1.22737	-4.66219	4.42542	-2.19565	-1.93277	0.101924	0.405825	9.01845	-14.0322	-7.89305	-20.2826	-0.416095	-0.230345	-17.832	-26.8643	3.16037	-9.39089	0.0983019	-0.136434	-8.85337	-0.627894	-36.1309	-8.85368	0.464366	-1.17524	-1.21379
Polyphen	TMEM63A	NM_014698	12	12	6	86	16	990	0.0200364	0.0652174	0.0159046	4.30706	0.00729676	-1.86994	-0.0632449	-0.185794	-0.653307	-4.58625	2.95917	1.45774	-5.54823	-6.59346	-0.305521	0.418398	-12.8551	-0.528146	1.20056	-0.0629398	0.145049	-1.77404	-12.0271	8.72216	1.73168	34.5415	0.0085065	0.0501321	-15.405	-17.9573	-0.111911	-12.5773	-0.027352	-0.0772557	-6.115	-0.645497	283.577	0.557802	0.986571	-0.786	-2.49542
Polyphen	PYCR2	NM_001271681	3	3	9	83	31	975	0.0364299	0.0978261	0.0308151	3.40443	0.004247	-1.24438	0.00429817	-3.22094	-4.40016	-5.07038	4.18224	-0.615413	-3.31583	0.460878	0.204654	-0.444997	-12.049	-3.29347	2.64253	0.262247	0.274985	-0.713478	-11.5778	-14.621	8.61472	18.7611	0.0246253	-0.0413894	1.02592	-21.1799	5.47245	-4.1478	0.00472038	0.00691537	-2.39467	-0.378542	-65.5758	-4.4736	0.253111	-1.15325	6.47182
Polyphen	PARP1	NM_001618	9	9	2	90	82	924	0.0765027	0.0217391	0.0815109	0.2506	0.0385931	0.637008	0.0139108	-2.62989	0.624185	0.624848	NA	NA	NA	-13.3541	-0.454477	0.588911	68.4924	-2.79247	0.780178	2.63837	-0.43532	0.0863215	-9.10953	-13.3709	-5.47622	9.43126	3.73707	2.19564	14.9878	43.2318	-5.31267	4.08408	-0.0748541	0.044756	-2.48032	0.123561	-83.8647	NA	-0.0651892	-1.09507	-2.90788
Polyphen	PSEN2	NM_000447	11	11	6	86	25	981	0.0282332	0.0652174	0.0248509	2.73396	0.0388835	-0.771786	-0.00181932	2.43194	2.33342	6.49671	9.3595	-3.96294	-3.57141	-8.39324	-0.107856	1.68513	50.8655	1.91348	-0.987325	-1.08041	0.434895	-1.09152	13.4652	-16.4091	-17.9716	-38.181	-1.28363	0.0801888	-24.2788	-5.60926	0.674246	-15.986	0.0485135	-0.1813	-2.42376	-0.762518	-35.4863	NA	-0.113142	4.34568	11.7338
Polyphen	CCSAP	NM_145257	3	3	3	89	4	1002	0.00637523	0.0326087	0.00397614	8.40881	0.0155553	-0.378091	0.010634	3.80232	4.85232	8.0837	10.1505	-0.431682	-1.82472	7.79404	0.194602	-1.30819	11.8819	4.67381	-3.02283	-0.672788	-0.613237	-1.87898	1.30936	-11.8775	-5.20113	-34.502	-1.29575	-0.348414	-39.4403	13.4271	-3.25861	-22.6472	-0.0477506	-0.0489532	-1.93567	-0.398665	-58.5405	NA	-0.172137	5.64997	-5.35393
Polyphen	ACTA1	NM_001100	1	1	2	90	0	1006	0.00182149	0.0217391	0	Inf	0.00695057	-0.454402	-0.131293	-3.48205	1.6857	13.3332	1.01499	NA	NA	7.24958	-0.0867879	6.99041	-48.6248	9.77292	-8.89604	-1.92601	0.987907	2.81352	4.6747	-0.888654	0.0418218	-64.6641	2.1634	NA	20.2101	-12.3621	-0.0405875	18.3283	0.31129	-0.153381	NA	NA	224.156	NA	NA	-2.15943	NA
Polyphen	MYT1L	NM_015025	7	7	3	89	5	1001	0.00728597	0.0326087	0.00497018	6.7254	0.0233939	-0.575921	-0.112659	-5.25518	2.30756	-9.91762	15.3089	-1.99602	-11.0684	-9.59891	-0.347753	-0.0136777	-12.4595	-5.1707	8.57106	-3.83164	1.15552	-2.33515	-13.135	-19.3027	9.58639	-4.38246	-1.11576	-0.495483	-17.9796	-23.6538	-9.14247	-12.9385	-0.174292	-0.0977735	-12.0884	-0.544142	-43.6443	NA	-0.13624	-0.117944	-2.28269
Polyphen	RRM2	NM_001165931	3	3	2	90	1	1005	0.00273224	0.0217391	0.000994036	22.1861	0.0197102	0.381624	0.0271555	-9.57939	0.305892	0.78986	8.53482	-0.25717	-10.208	-3.25669	-0.223671	-1.57339	-0.923952	-3.26796	5.59642	-1.69703	-0.829308	-2.00973	-2.08783	-15.1897	2.64871	-20.6327	-0.843261	-0.537466	-10.0236	-7.2376	-6.18977	-5.27463	-0.0761235	0.100368	-5.88319	0.0671129	-56.0521	NA	-0.200368	-0.996972	-5.54402
Polyphen	GAREM2	NM_001168241	7	7	3	89	7	999	0.00910747	0.0326087	0.00695825	4.79811	0.0443239	-1.12393	-0.0773034	-6.78043	-9.7664	3.96833	4.33858	-3.46268	0.936084	-3.4114	-0.107654	1.56773	-30.5673	12.8712	-8.97129	-2.26397	-0.293223	0.376147	0.471204	-3.57644	-6.64338	-50.6084	6.64449	-0.511242	13.7192	-8.23997	3.73165	9.95197	0.00727011	0.035495	3.21531	-0.308161	-87.8802	-2.43914	-0.124479	-0.353638	-3.62789
Polyphen	CLIP4	NM_001287528	14	14	0	92	42	964	0.0382514	0	0.0417495	0	0.0430234	NA	NA	NA	NA	NA	NA	NA	NA	NA	NA	NA	NA	NA	NA	NA	NA	NA	NA	NA	NA	NA	NA	NA	NA	NA	NA	NA	NA	NA	NA	NA	NA	NA	NA	NA	NA
Polyphen	SULT6B1	NM_001032377	9	9	3	89	5	1001	0.00728597	0.0326087	0.00497018	6.7254	0.0233939	-1.14871	-0.124884	3.53157	0.0470265	4.76134	3.84493	-1.65807	-0.92866	6.1163	0.0742278	0.442133	-79.0717	16.7753	-11.8647	-3.46382	1.20265	1.13884	2.58557	6.86848	1.11835	-75.3543	0.278203	-0.766074	7.6906	9.58132	4.0951	1.79269	-0.0299098	0.0760423	2.59676	0.00443433	-14.1407	NA	-0.0896689	-1.04869	-1.71038
Polyphen	C2orf73	NM_001100396	5	5	4	88	7	999	0.0100182	0.0434783	0.00695825	6.46391	0.00964083	0.00625897	0.00239941	7.12882	3.56655	14.0832	-0.284638	-0.956543	0.960134	0.000663699	-0.0913064	1.62444	-57.337	13.2671	-9.11433	-2.59809	-0.0474359	3.92238	15.4085	-4.30988	-15.3393	-30.3665	-1.11563	-0.691834	8.10577	-12.2272	-5.90975	23.9384	-0.253066	0.179171	9.39568	0.397468	-22.2528	NA	-0.0766061	-1.07046	-0.385211
Polyphen	FAM161A	NM_001201543	5	5	4	88	10	996	0.0127505	0.0434783	0.00994036	4.51631	0.0240449	-0.707387	-0.0205336	-14.3112	-12.3738	-1.73421	-1.37495	2.32491	8.16964	-2.86838	-0.0994715	1.74075	13.0307	12.2218	-10.9274	-1.43072	0.507261	-0.661047	1.23119	-2.90516	-7.68149	-25.4024	0.740794	0.411356	-62.7008	-41.6773	-0.0398318	-53.7955	-0.16911	-0.152118	-3.77521	-1.78872	-84.5375	NA	-0.13937	0.904561	31.9035
Polyphen	GKN2	NM_182536	3	3	2	90	1	1005	0.00273224	0.0217391	0.000994036	22.1861	0.0197102	-0.644245	-0.13652	-0.77768	-3.68632	-11.5991	NA	NA	NA	-10.3428	-0.350288	1.13536	48.8685	-3.80285	2.22788	1.8436	-0.0287902	2.60866	-9.88897	-5.20809	9.09203	109.157	1.90214	0.243149	56.9316	23.3765	-5.4	57.1613	-0.0702331	0.175795	11.5318	1.00848	-93.3517	-8.38066	0.0412334	-1.8602	0.00206598
Polyphen	ZNF638	NM_001014972	19	19	0	92	49	957	0.0446266	0	0.0487078	0	0.0292973	NA	NA	NA	NA	NA	NA	NA	NA	NA	NA	NA	NA	NA	NA	NA	NA	NA	NA	NA	NA	NA	NA	NA	NA	NA	NA	NA	NA	NA	NA	NA	NA	NA	NA	NA	NA
Polyphen	RNF103	NM_005667	3	3	2	90	1	1005	0.00273224	0.0217391	0.000994036	22.1861	0.0197102	-1.29549	-0.03031	7.59341	-1.18472	-6.54248	7.51167	-0.363493	-9.29281	7.24321	-0.019817	-1.91171	-73.7259	-20.6533	21.4872	-0.378126	-0.0631096	-1.26871	-11.5194	-18.1853	4.14036	-9.24738	-1.06814	NA	-4.45334	-36.5889	12.2889	-14.2818	0.0993266	-0.140269	NA	-0.506172	-94.3865	-3.50886	NA	-0.909936	NA
Polyphen	PROM2	NM_001321070	10	10	5	87	17	989	0.0200364	0.0543478	0.0168986	3.33763	0.0310274	-0.76334	-0.0390514	6.79978	4.10976	4.577	3.15747	-5.2418	-4.05615	-9.73618	-0.369809	1.16036	32.6592	3.55967	-2.90253	0.940364	0.205534	-0.391822	-10.0535	11.9812	-4.9315	-75.473	-0.808751	-0.336736	-16.9942	1.28655	-1.72322	-15.3492	9.53207e-06	0.00258204	1.12749	-0.35844	451.521	0.4013	0.429213	-1.79161	20.0745
Polyphen	UNC50	NM_001330354	1	1	3	89	7	999	0.00910747	0.0326087	0.00695825	4.79811	0.0443239	-1.84789	-0.0167903	-12.6672	-9.98676	5.93619	-0.49405	-3.62528	5.11734	6.76739	0.0751756	0.531612	5.36244	8.92075	-7.82761	-0.186107	-0.692967	-0.299085	-12.405	-16.5643	9.70678	126.974	-1.48515	-0.588713	52.5659	-4.51495	11.6103	43.4483	0.228731	0.164556	NA	0.503423	-105.766	6.57612	0.715173	-0.0211457	-16.4952
Polyphen	RPL31	NM_001098577	2	2	2	90	0	1006	0.00182149	0.0217391	0	Inf	0.00695057	0.124821	0.22223	-25.3825	-12.0029	15.5012	-4.9923	-5.0934	-1.84321	-9.2053	-0.211269	0.47611	12.4816	4.94214	-5.05137	-0.207897	0.351159	-1.6769	-4.68523	17.0777	4.87533	50.2564	-0.0176313	0.333499	-9.39045	17.7166	2.97519	-13.7177	0.182674	-0.161881	3.00677	-0.665309	368.351	NA	1.61287	-1.06815	2.67394
[truncated: 574 more rows]
[truncated: 94 more columns]

## Sheet: Supplementary T2
Supplementary T2. Of 1565 initial genes, 844 candidate genes were screened by P<0.05 and OR>3.5.
[truncated: 846 more rows]
[truncated: 94 more columns]

## Sheet: Supplementary T3
Supplementary T3. Of 844 genes, 336 genes were supported with evidence from CAD-related databases.
[truncated: 338 more rows]
[truncated: 94 more columns]

[truncated: 12 more sheets: Supplementary T4, Supplementary T5, Supplementary T6, Supplementary T7, Supplementary T8, Supplementary T9, Supplementary T10, Supplementary T11, Supplementary T12, Supplementary T13, Supplementary T14, Supplementary T15]
